# Supplementary material for: Transcriptomics of shading-induced and NAA-induced abscission in apple (Malus domestica) reveals a shared pathway involving reduced photosynthesis, alterations in carbohydrate transport and signaling and hormone crosstalk
Source: BMC Plant Biol. 2011 Oct 17;11:138. doi: 10.1186/1471-2229-11-138 (PMC3217944; doi:10.1186/1471-2229-11-138)
Supplement: Additional file 1 — Supplementary Table S1. Table S1 - Statistically significant genes derived from apple fruit abscission zone microarray study. [file 1471-2229-11-138-S1.XLS]

## Sheet: NAA significant genes
Additional file 1 – Statistically significant genes derived from apple fruit abscission zone microarray study
Gene ID and annotation			Normalized expression values (Fold change)
Array_ID	Genbank	Description	D1	D3	D5
MdUI20048	CV524521	18.5 kDa class I heat shock protein [Glycine max (Soybean)]	2.10394	0.979861	1.19548	u
MdUI27805	CV883738	Triacylglycerol/steryl ester lipase-like protein [Medicago truncatula (Barrel medic)]	2.02401	0.986587	1.23028	u
MdUI15858	CV631593	40S ribosomal protein S4 [Prunus armeniaca (Apricot)]	1.96054	1.05832	1.30341	u
MdUI18383	CV655886	S-adenosyl-methionine synthetase 1 [Daucus carota (Carrot)]	1.78278	1.25506	1.12828	u
MdUI16980	CN488455	Putative receptor-like protein kinase 2 [Glycine max (Soybean)]	1.73092	0.965206	0.935614	u
MdUI39114	DT002076	Autophagy 9 [Arabidopsis thaliana (Mouse-ear cress)]	1.72903	1.71019	1.18655	u
MdUI20000	CN860880	Putative cinnamyl alcohol dehydrogenase [Malus domestica (Apple) (Malus sylvestris)]	1.7188	1.61281	1.03935	u
MdUI18240	CV187016	Glycine dehydrogenase [decarboxylating], mitochondrial precursor [Pisum sativum (Garden pea)]	1.68334	1.01731	1.21598	u
MdUI15233	CO755934	Transcription factor AHAP2 [Malus domestica (Apple) (Malus sylvestris)]	1.66825	1.35732	1.19827	u
MdUI20900	CO901685	F-box family protein [Arabidopsis thaliana (Mouse-ear cress)]	1.62159	2.298	2.50109	u
MdUI26921	CO068853	WRKY Transcription Factor; Group II-d, interacting with calmodulin [Arabidopsis thaliana (Mouse-ear cress)]	1.609	1.24555	1.0932	u
MdUI19210	CX024146	Adenylyl-sulfate reductase precursor [Lycopersicon esculentum (Tomato)]	1.6085	2.26556	1.11427	u
MdUI19926	CV793708	ADP,ATP carrier protein 1, mitochondrial precursor [Gossypium hirsutum (Upland cotton)]	1.60169	1.06629	1.15563	u
MdUI17609	CN996566	TIR-NBS-LRR type R protein 7 [Malus baccata]	1.60034	1.02236	1.04117	u
MdUI31334	CN949337	Peptidase M28 family protein [Arabidopsis thaliana (Mouse-ear cress)]	1.59376	1.2102	1.44025	u
MdUI21839	CO168122	Protein kinase family protein [Arabidopsis thaliana (Mouse-ear cress)]	1.58848	1.19379	1.15842	u
MdUI29013	CV150889	Calmodulin-binding heat-shock protein [Nicotiana tabacum (Common tobacco)]	1.58358	1.36733	1.05946	u
MdUI14911	CO067880	Receptor-kinase isolog [Arabidopsis thaliana (Mouse-ear cress)]	1.57876	1.03318	1.22069	u
MdUI19729	CV880988	Phenylalanine ammonia-lyase [Quercus suber (Cork oak)]	1.56751	0.934056	0.922279	u
MdUI39548	DT043196	Early-responsive to dehydration 3 [Arabidopsis thaliana (Mouse-ear cress)]	1.56614	1.91904	1.56483	u
MdUI11866	CO900038	GDSL-motif lipase/hydrolase-like protein [Arabidopsis thaliana (Mouse-ear cress)]	1.56562	1.4211	1.03625	u
MdUI18336	CV524938	Hydrolase [Hyacinthus orientalis (Common hyacinth)]	1.56394	1.49818	1.16681	u
MdUI38962	EG631289	Cytochrome P450 85A1 [Lycopersicon esculentum (Tomato)]	1.54153	1.16241	1.46207	u
MdUI13574	CN489229	Rapid alkalinization factor (RALF) 2 [Solanum chacoense (Chaco potato)]	1.54053	1.23006	1.09543	u
MdUI15508	CO904229	Ankyrin-like protein [Arabidopsis thaliana (Mouse-ear cress)]	1.52696	2.5784	1.18318	u
MdUI21200	CO900200	Farnesyltransferase A	1.51996	1.88458	1.43733	u
MdUI28510	CV825994	Ethylene response sensor 1 [Arabidopsis thaliana (Mouse-ear cress)]	1.51273	1.01309	1.78795	u
MdUI27404	CV524829	UDP-glucosyltransferase 73B2 [Arabidopsis thaliana (Mouse-ear cress)]	1.50898	1.63167	1.25395	u
MdUI29819	DT040357	Hydrolase-like [Oryza sativa (japonica cultivar-group)]	1.50457	1.27062	1.23718	u
MdUI24158	CN491121	Glutaredoxin family protein [Arabidopsis thaliana (Mouse-ear cress)]	1.50118	1.71515	1.64797	u
MdUI21078	CO903550	Ribosomal protein P2, putative [Cryptococcus neoformans (Filobasidiella neoformans)]	1.49485	1.45101	2.49729	u
MdUI08736	CV130136	Putative AP2 domain transcription factor [Arabidopsis thaliana (Mouse-ear cress)]	1.4894	0.983628	1.25041	u
MdUI14385	CN996032	Dehydration-responsive protein [Malus domestica (Apple) (Malus sylvestris)]	1.4791	1.13511	0.924599	u
MdUI21659	CO415976	Ubiquitin-like protein SMT3 [Arabidopsis thaliana (Mouse-ear cress)]	1.47535	1.2454	1.04173	u
MdUI20721	CO865178	Ubiquitin-conjugating enzyme E2-17 kDa [Lycopersicon esculentum (Tomato)]	1.46782	0.988562	0.973844	u
MdUI18689	CV987151	Potassium channel 2 [Populus tremula x Populus tremuloides]	1.46641	1.29451	1.248	u
MdUI18564	CN869175	Plasma membrane intrinsic protein 2-1 [Pyrus communis (Pear)]	1.46227	1.11285	1.10882	u
MdUI29802	DT042069	Short chain alcohol dehydrogenase [Nicotiana tabacum (Common tobacco)]	1.46121	0.946616	1.13261	u
MdUI23370	CV085445	Calmodulin 4 [Arabidopsis thaliana (Mouse-ear cress)]	1.46064	1.32779	0.982932	u
MdUI30681	DQ074472	MYB24 [Malus domestica (Apple) (Malus sylvestris)]	1.45424	1.27354	1.2051	u
MdUI14048	CO899853	Peptidase family-like protein [Arabidopsis thaliana (Mouse-ear cress)]	1.45138	1.02665	1.07626	u
MdUI19023	CV826020	Glutamate decarboxylase 1 [Arabidopsis thaliana (Mouse-ear cress)]	1.44825	0.952602	1.05133	u
MdUI23159	CN907328	Glutaredoxin-like [Oryza sativa (japonica cultivar-group)]	1.44591	0.937261	1.02964	u
MdUI25032	CN494383	Ethylene receptor ERS [Malus domestica (Apple) (Malus sylvestris)]	1.43945	1.35001	1.29195	u
MdUI28745	CX023645	Naphthoate synthase [Arabidopsis thaliana (Mouse-ear cress)]	1.42949	1.2398	1.13365	u
MdUI06346	CV083809	Peptidyl-tRNA hydrolase [Arabidopsis thaliana (Mouse-ear cress)]	1.4289	1.08317	1.05925	u
MdUI24435	CN496228	Purple acid phosphatase 27 (PAP27) [Arabidopsis thaliana (Mouse-ear cress)]	1.42872	1.72274	1.49364	u
MdUI19260	CX024743	Alcohol acyltransferase [Malus domestica (Apple) (Malus sylvestris)]	1.4282	1.20578	1.27792	u
MdUI19621	CV880033	Universal stress protein (USP) family protein [Arabidopsis thaliana (Mouse-ear cress)]	1.41802	1.15907	1.30159	u
MdUI29859	DT041134	GDSL-motif lipase/hydrolase-like protein [Arabidopsis thaliana (Mouse-ear cress)]	1.41657	1.59904	1.48193	u
MdUI06961	CV128791	IAA-amido synthases, putative [Arabidopsis thaliana (Mouse-ear cress)]	1.41321	1.43569	1.15119	u
MdUI31379	DR993299	Glycosyl hydrolase family 3 protein [Arabidopsis thaliana (Mouse-ear cress)]	1.39436	1.89335	1.42349	u
MdUI23252	CN876261	Phospholipase PLDb2 [Lycopersicon esculentum (Tomato)]	1.39066	1.35932	1.71104	u
MdUI06083	CV128425	Putative auxin-induced SAUR-like protein [Capsicum annuum (Bell pepper)]	1.38658	1.16789	0.953803	u
MdUI16879	CN496836	Galacturonosyltransferase [Arabidopsis thaliana (Mouse-ear cress)]	1.38328	1.25481	1.42236	u
MdUI29951	DR989876	Protein phosphatase 2C [Nicotiana tabacum (Common tobacco)]	1.36773	2.03469	1.16303	u
MdUI20060	CV986928	NADP-dependent D-sorbitol-6-phosphate dehydrogenase [Malus domestica (Apple) (Malus sylvestris)]	1.36643	1.20201	1.3996	u
MdUI25523	CN579580	Catalytic/ cation binding / hydrolase, hydrolyzing O-glycosyl compounds [Arabidopsis thaliana (Mouse-ear cress)]	1.35992	1.58003	1.60011	u
MdUI04959	CN444535	Inositol oxygenase 5 [Arabidopsis thaliana (Mouse-ear cress)]	1.34956	1.45583	1.22477	u
MdUI16464	CN492697	60S acidic ribosomal protein [Prunus dulcis (Almond) (Prunus amygdalus)]	1.34429	1.67675	1.11177	u
MdUI26592	CN994917	Protein kinase-like protein [Arabidopsis thaliana (Mouse-ear cress)]	1.33621	1.99828	1.08618	u
MdUI38783	DR991031	Flavodoxin family protein [Arabidopsis thaliana (Mouse-ear cress)]	1.33261	1.69538	1.00018	u
MdUI39144	DT002793	Sucrose phosphate phosphatase [Malus domestica (Apple) (Malus sylvestris)]	1.31681	1.41022	0.989875	u
MdUI03717	CV881214	Auxin-induced protein 12 [Arabidopsis thaliana (Mouse-ear cress)]	1.30926	1.44767	1.39805	u
MdUI20221	CN879777	Putative HSP protein [Arabidopsis thaliana (Mouse-ear cress)]	1.30532	1.44783	1.85587	u
MdUI18681	CV987120	ARF1, Auxin response factor 1 [Arabidopsis thaliana (Mouse-ear cress)]	1.29993	1.42244	1.4015	u
MdUI29238	CV658535	NADH dehydrogenase (ubiquinone) subunit 5 [Aspergillus tubingensis]	1.28817	1.24678	1.62687	u
MdUI26553	CN994631	Lipoxygenase [Corylus avellana (European hazel)]	1.28649	1.58904	1.2879	u
MdUI22849	CO755806	NADH-ubiquinone oxidoreductase 20 kDa subunit [Arabidopsis thaliana (Mouse-ear cress)]	1.28279	1.80276	1.20312	u
MdUI19271	CX024650	ERF (ethylene response factor) subfamily B-6 of ERF/AP2 transcription factor family [Arabidopsis thaliana (Mouse-ear cress)]	1.28215	1.58288	0.954824	u
MdUI28961	CV083146	Peptidase/ protein binding / zinc ion binding [Arabidopsis thaliana (Mouse-ear cress)]	1.28191	1.57669	1.06212	u
MdUI15668	CV091618	Anthocyanidin reductase [Malus domestica (Apple) (Malus sylvestris)]	1.2794	1.30017	1.40722	u
MdUI15716	CV129320	Glycoside hydrolase family 28 protein / polygalacturonase (pectinase) family protein [Arabidopsis thaliana (Mouse-ear cress)]	1.27936	1.03184	1.48346	u
MdUI28807	CX024303	Receptor-like protein kinase [Arabidopsis thaliana (Mouse-ear cress)]	1.27918	1.08596	1.42919	u
MdUI21252	CO900645	Potassium transporter, putative [Oryza sativa (japonica cultivar-group)]	1.27819	1.14293	1.4752	u
MdUI23354	CV085361	Microtubule-associated protein 18, MAP18 [Arabidopsis thaliana (Mouse-ear cress)]	1.27062	1.51101	1.43594	u
MdUI16597	CN496403	Vacuolar ATP synthase subunit D [Arabidopsis thaliana (Mouse-ear cress)]	1.26466	1.61187	0.917466	u
MdUI14029	CO901653	WRKY transcription factor 71 [Arabidopsis thaliana (Mouse-ear cress)]	1.26033	1.64727	1.04395	u
MdUI21943	CO065897	Plasma membrane H+-ATPase [Lycopersicon esculentum (Tomato)]	1.2599	1.58877	0.942588	u
MdUI21679	CN944203	Cytochrome c biogenesis 452 [Arabidopsis thaliana (Mouse-ear cress)]	1.25884	1.44029	1.15871	u
MdUI20634	CO865712	Cytochrome c oxidase subunit I [Arabidopsis thaliana (Mouse-ear cress)]	1.25567	1.34806	1.46411	u
MdUI23429	CV091797	Ribosomal protein L2 [Arabidopsis thaliana (Mouse-ear cress)]	1.24979	1.6025	1.01297	u
MdUI19024	CV826107	H-protein [Flaveria palmeri (Yellowtops)]	1.24889	1.78255	1.24605	u
MdUI04185	CV523951	Cytochrome c oxidase subunit 2 [Neurospora crassa]	1.23851	1.91158	1.72207	u
MdUI16670	CN490433	Cysteine synthase [Arabidopsis thaliana (Mouse-ear cress)]	1.23629	0.974396	1.56572	u
MdUI20985	CO900090	Expansin [Pinus taeda (Loblolly pine)]	1.23254	1.17661	1.52419	u
MdUI14801	CO752579	Sedoheptulose-1,7-bisphosphatase [Oryza sativa (indica cultivar-group)]	1.23148	1.60194	1.42138	u
MdUI13328	CO868054	Putative pyruvate kinase [Zea mays (Maize)]	1.23092	1.53326	1.25507	u
MdUI20797	CO865524	60S ribosomal protein yl6 [Aspergillus fumigatus (Sartorya fumigata)]	1.22327	1.0798	1.4928	u
MdUI27738	CV883620	Pectinacetylesterase [Arabidopsis thaliana (Mouse-ear cress)]	1.22157	1.05585	1.67759	u
MdUI09441	CN445021	Thaumatin-like protein precursor [Malus domestica (Apple) (Malus sylvestris)]	1.21132	1.24448	0.979798	u
MdUI02525	CO753000	Early-responsive to dehydration 2 (ERD2) [Arabidopsis thaliana (Mouse-ear cress)]	1.20457	1.49317	1.01001	u
MdUI38811	DR991604	NADH-ubiquinone oxidoreductase 24 kDa subunit, mitochondrial precursor [Arabidopsis thaliana (Mouse-ear cress)]	1.2042	1.62166	1.33455	u
MdUI18322	CV525031	Phospholipase A1 [Nicotiana tabacum (Common tobacco)]	1.20383	1.93455	1.38983	u
MdUI19477	CV628943	Auxin response factor 3 [Cucumis sativus (Cucumber)]	1.20239	0.961459	1.43584	u
MdUI21872	CO067491	Methionine synthase 3 [Arabidopsis thaliana (Mouse-ear cress)]	1.20129	1.53283	1.42911	u
MdUI07930	CO419158	Dark inducible 10 [Arabidopsis thaliana (Mouse-ear cress)]	1.19624	1.43594	1.10761	u
MdUI36150	ES790019	Alcohol dehydrogenase [Solanum tuberosum (Potato)]	1.19413	1.27239	1.57949	u
MdUI09812	CO868215	Guanine nucleotide exchange family protein [Arabidopsis thaliana (Mouse-ear cress)]	1.19049	1.43259	0.91492	u
MdUI17009	CN488899	Protease Do-like 9 [Arabidopsis thaliana (Mouse-ear cress)]	1.18683	1.61757	0.902092	u
MdUI27785	CN848731	Long chain acyl-CoA synthase 1 [Arabidopsis thaliana (Mouse-ear cress)]	1.18676	1.45655	1.26772	u
MdUI18736	CV986441	Glutathione peroxidase [Malus domestica (Apple) (Malus sylvestris)]	1.18536	1.74929	1.62547	u
MdUI15238	CO755860	Expansin [Malus domestica (Apple) (Malus sylvestris)]	1.18419	1.2788	1.21186	u
MdUI19959	CO723462	NADP-dependent D-sorbitol-6-phosphate dehydrogenase [Malus domestica (Apple) (Malus sylvestris)]	1.1839	1.53764	1.3383	u
MdUI32704	CV655765	Carbonic anhydrase isoform 1 [Pyrus pyrifolia (Japanese pear) (Pyrus serotina)]	1.18284	2.22554	1.19601	u
MdUI36612	EB128572	MYB-like protein [Nicotiana tabacum (Common tobacco)]	1.18115	1.72219	1.01725	u
MdUI15522	CO905097	Glutaredoxin-like protein [Arabidopsis thaliana (Mouse-ear cress)]	1.17807	1.63398	1.05498	u
MdUI37802	DR995956	AP2/EREBP transcription factor-like protein [Oryza sativa (japonica cultivar-group)]	1.17694	1.20826	1.45032	u
MdUI32470	CN883409	Chalcone synthase 2 [Solanum tuberosum (Potato)]	1.1739	1.41915	0.946437	u
MdUI09926	CN578480	Wound-responsive protein, putative [Arabidopsis thaliana (Mouse-ear cress)]	1.17049	1.4903	1.05286	u
MdUI24864	CN496109	Flavin containing monooxygenase 3-like [Oryza sativa (japonica cultivar-group)]	1.16778	1.52153	1.47858	u
MdUI28240	CV121853	Plastidial pyruvate kinase [Arabidopsis thaliana (Mouse-ear cress)]	1.16278	1.49876	1.30253	u
MdUI05503	CN490699	Long chain fatty acyl-CoA synthetase [Arabidopsis thaliana (Mouse-ear cress)]	1.16276	1.6238	0.995259	u
MdUI17177	CN579015	Disease resistance protein (TIR-NBS-LRR class), putative [Arabidopsis thaliana (Mouse-ear cress)]	1.16241	1.73001	1.00901	u
MdUI03444	CN444211	Vacuolar proton ATPase subunit E [Lycopersicon esculentum (Tomato)]	1.1604	1.54859	1.15734	u
MdUI01100	CN997628	GDSL-motif lipase/hydrolase-like protein [Arabidopsis thaliana (Mouse-ear cress)]	1.16009	1.41817	0.999808	u
MdUI20004	CK900654	Polygalacturonase precursor [Malus domestica (Apple) (Malus sylvestris)]	1.16004	1.40896	1.23912	u
MdUI19964	CV150833	Aldehyde dehydrogenase family 7 member A1 [Malus domestica (Apple) (Malus sylvestris)]	1.15594	1.81064	1.21578	u
MdUI25608	CN580420	Auxin response factor 18 [Arabidopsis thaliana (Mouse-ear cress)]	1.15553	1.04358	1.7326	u
MdUI09947	CO069059	Alpha-amylase [Malus domestica (Apple) (Malus sylvestris)]	1.15465	1.17672	1.5416	u
MdUI13929	CO866095	Sedoheptulose-1,7-bisphosphatase (SBPase) (SED(1,7)P2ase) [Arabidopsis thaliana (Mouse-ear cress)]	1.1511	1.28139	1.44278	u
MdUI08352	CN491977	Putative GDSL-motif lipase/acylhydrolase [Arabidopsis thaliana (Mouse-ear cress)]	1.15036	1.5616	1.04452	u
MdUI06791	CX023453	Proton-dependent oligopeptide transport (POT) family protein [Arabidopsis thaliana (Mouse-ear cress)]	1.14805	1.41697	1.14578	u
MdUI21641	CO416826	9-cis-epoxycarotenoid dioxygenase 9 [Arabidopsis thaliana (Mouse-ear cress)]	1.14723	1.27588	1.33989	u
MdUI20979	CO902937	Putative cytochrome P450 [Arabidopsis thaliana (Mouse-ear cress)]	1.14657	1.24652	1.65393	u
MdUI19520	CV630087	Beta-amyrin synthase [Arabidopsis thaliana (Mouse-ear cress)]	1.14586	1.44701	1.18432	u
MdUI19958	CV658761	NADP-dependent D-sorbitol-6-phosphate dehydrogenase [Malus domestica (Apple) (Malus sylvestris)]	1.1455	1.83754	1.16276	u
MdUI04570	CN883497	Methionine sulfoxide reductase B 1 (MSRB1) [Arabidopsis thaliana (Mouse-ear cress)]	1.14507	1.42035	1.04187	u
MdUI09619	CV129086	U-box domain-containing protein [Arabidopsis thaliana (Mouse-ear cress)]	1.14496	1.4406	1.26267	u
MdUI13411	CN445382	Auxin response factor 8 [Oryza sativa (Rice)]	1.14172	0.920492	1.26692	u
MdUI13107	CO419364	Lipase [Ricinus communis (Castor bean)]	1.14027	1.74034	1.40253	u
MdUI25343	CN580820	Phosphoglycerate/bisphosphoglycerate mutase family protein [Arabidopsis thaliana (Mouse-ear cress)]	1.14009	1.4633	1.1608	u
MdUI21073	CO903478	Putative small calcium-binding mitochondrial carrier 2 [Oryza sativa (japonica cultivar-group)]	1.13989	1.63114	1.05639	u
MdUI06488	CN496934	Dehydration-responsive element binding protein 3 [Lycopersicon esculentum (Tomato)]	1.13797	1.41833	1.09075	u
MdUI32173	CN490345	Leucoanthocyanidin dioxygenase [Malus domestica (Apple) (Malus sylvestris)]	1.13713	1.28047	1.10636	u
MdUI19161	CX023333	S-adenosylmethionine synthetase 2 [Lycopersicon esculentum (Tomato)]	1.13522	1.28201	2.46947	u
MdUI23971	CN491752	RING-box protein [Arachis hypogaea (Peanut)]	1.13197	1.46481	0.909409	u
MdUI26088	CN996172	Protein kinase family protein [Arabidopsis thaliana (Mouse-ear cress)]	1.13189	1.51609	0.916942	u
MdUI26951	CO069049	Hexokinase 6 [Nicotiana tabacum (Common tobacco)]	1.13152	1.15641	0.955132	u
MdUI28599	CX022596	NBS-LRR resistance gene-like protein ARGH08 [Malus domestica (Apple) (Malus sylvestris)]	1.12757	1.39743	1.21157	u
MdUI06006	CV627797	Basic helix-loop-helix (bHLH) family protein [Arabidopsis thaliana (Mouse-ear cress)]	1.12567	1.42281	1.15555	u
MdUI01229	CN495486	Glycerol-3-phosphate dehydrogenase [NAD+] [Cuphea lanceolata]	1.12476	1.56432	1.06292	u
MdUI29262	CV658123	Cullin-like protein1 [Pisum sativum (Garden pea)]	1.12057	1.14609	1.18043	u
MdUI26682	CO052117	GTP-binding protein [Capsicum annuum (Bell pepper)]	1.11888	1.46307	1.07314	u
MdUI01929	CV986431	9-cis-epoxycarotenoid dioxygenase [Malus domestica (Apple) (Malus sylvestris)]	1.11689	1.42174	1.70392	u
MdUI04156	CV091671	Beta-amylase [Castanea crenata (Japanese chestnut)]	1.10987	1.49085	0.99796	u
MdUI37821	DR996890	Ferredoxin:sulfite reductase precursor [Glycine max (Soybean)]	1.10971	1.55618	1.12594	u
MdUI01242	CV883538	Cinnamic acid hydroxylase [Malus domestica (Apple) (Malus sylvestris)]	1.10782	1.26332	1.32256	u
MdUI06254	CO900296	Enolase [Ricinus communis (Castor bean)]	1.10674	1.88399	1.01335	u
MdUI14093	CO899950	NADPH thioredoxin reductase [Arabidopsis thaliana (Mouse-ear cress)]	1.10649	1.43242	0.908339	u
MdUI21514	CO066613	Cyclin dependent kinase inhibitor [Euphorbia esula (Leafy spurge)]	1.10627	1.15906	1.24933	u
MdUI19265	CX024642	Catalase-2 [Arabidopsis thaliana (Mouse-ear cress)]	1.10516	1.25605	1.22737	u
MdUI03267	CO902768	Glycine decarboxylase complex H-protein [Populus tremuloides (Quaking aspen)]	1.1027	1.51834	1.28616	u
MdUI22464	CO418274	Aspartyl protease family protein [Arabidopsis thaliana (Mouse-ear cress)]	1.10084	1.54036	1.63029	u
MdUI02653	CN996755	WRKY Transcription Factor; Group II-e [Arabidopsis thaliana (Mouse-ear cress)]	1.09884	1.44226	0.933628	u
MdUI24905	CN496592	Ethylene-responsive transcription factor 12 [Arabidopsis thaliana (Mouse-ear cress)]	1.09827	1.48941	1.08016	u
MdUI11667	CN995338	9-cis-epoxycarotenoid dioxygenase [Phaseolus vulgaris (Kidney bean) (French bean)]	1.09606	1.40612	1.60329	u
MdUI23525	CV129686	Hexokinase-related protein 1 [Solanum tuberosum (Potato)]	1.09305	1.30422	0.976566	u
MdUI21874	CO067663	UbiE/COQ5 methyltransferase family protein [Arabidopsis thaliana (Mouse-ear cress)]	1.09234	1.54261	1.49252	u
MdUI00803	CV987294	Fructose-bisphosphate aldolase, putative [Arabidopsis thaliana (Mouse-ear cress)]	1.09036	1.48743	1.18608	u
MdUI08973	CN994598	Expansin-related protein precursor [Arabidopsis thaliana (Mouse-ear cress)]	1.08776	1.45633	1.12015	u
MdUI03540	CO415388	17.9 kDa class II heat shock protein [Glycine max (Soybean)]	1.08385	1.56119	0.939246	u
MdUI04761	CV880045	Myb transcription factor LHY-CCA1-like3 [Arabidopsis thaliana (Mouse-ear cress)]	1.07906	1.55438	1.23928	u
MdUI09442	CN994745	Thaumatin-like protein precursor [Malus domestica (Apple) (Malus sylvestris)]	1.07888	1.21942	0.972826	u
MdUI15852	CV629300	Farnesyl pyrophosphate synthase [Malus domestica (Apple) (Malus sylvestris)]	1.07802	1.26597	1.05643	u
MdUI21319	CN887505	AGO4-2 [Nicotiana benthamiana]	1.07656	1.54303	1.06041	u
MdUI16567	CN492386	Cysteine-rich receptor-like protein kinase [Arabidopsis thaliana (Mouse-ear cress)]	1.07626	1.43669	1.49416	u
MdUI04636	CV524519	Chalcone synthase [Malus domestica (Apple) (Malus sylvestris)]	1.07599	1.24849	1.58155	u
MdUI19542	CV656472	Serine protease-like protein [Nicotiana tabacum (Common tobacco)]	1.07381	1.3004	1.11825	u
MdUI30965	ES790076	Cinnamoyl-CoA reductase-like protein [Solanum tuberosum (Potato)]	1.07224	1.68587	1.52907	u
MdUI15847	CV631967	1-aminocyclopropane-1-carboxylate oxidase 1 [Malus domestica (Apple) (Malus sylvestris)]	1.07134	1.50313	1.91513	u
MdUI00944	CV882234	Putative auxin influx carrier protein [Prunus avium (Cherry)]	1.07086	1.28734	1.19746	u
MdUI03640	CN489671	Putative senescence-associated protein SAG102 [Malus domestica (Apple) (Malus sylvestris)]	1.06939	1.3313	1.37416	u
MdUI17801	CN994550	Receptor-like kinase Xa21-binding protein 3 [Oryza sativa (Rice)]	1.06452	1.15592	1.49889	u
MdUI00330	CN488759	DEAD/DEAH box helicase, putative (RH10) [Arabidopsis thaliana (Mouse-ear cress)]	1.06401	1.44167	0.97754	u
MdUI18973	CV825548	MYB-CC type transfactor [Solanum tuberosum (Potato)]	1.06341	1.1534	1.41834	u
MdUI15732	CV084563	Polygalacturonase-like protein [Fragaria ananassa (Strawberry)]	1.06055	0.948794	1.44086	u
MdUI23281	CO900937	RING-H2 finger protein ATL3I [Arabidopsis thaliana (Mouse-ear cress)]	1.05795	1.46686	1.09455	u
MdUI01388	CO755180	N-acetylornithine deacetylase-like protein, [Arabidopsis thaliana (Mouse-ear cress)]	1.05594	1.51712	1.04694	u
MdUI37855	DR998255	Glycoside hydrolase family 28 protein / polygalacturonase (pectinase) family protein [Arabidopsis thaliana (Mouse-ear cress)]	1.05362	1.1053	1.6325	u
MdUI02414	CV084841	AIM1(Abnormal inflorescence meristem 1) protein [Arabidopsis thaliana (Mouse-ear cress)]	1.05319	1.41796	1.07903	u
MdUI01483	CN582039	Carbonic anhydrase [Zea mays (Maize)]	1.0528	1.52847	1.18062	u
MdUI06278	CV629531	Lysophospholipase-like protein [Arabidopsis thaliana (Mouse-ear cress)]	1.05219	0.946207	1.43363	u
MdUI06750	CN996642	2-cys peroxiredoxin [Arabidopsis thaliana (Mouse-ear cress)]	1.05213	1.41716	1.02435	u
MdUI01950	CN869300	DnaJ-like protein [Glycine max (Soybean)]	1.05061	1.64631	1.35897	u
MdUI02498	CN878818	Early-responsive to dehydration 4 (ERD4) [Arabidopsis thaliana (Mouse-ear cress)]	1.05023	1.45745	1.23194	u
MdUI19550	CV656628	Phosphoglycerate/bisphosphoglycerate mutase family protein [Arabidopsis thaliana (Mouse-ear cress)]	1.04999	1.69977	1.18272	u
MdUI14441	CO415372	Chaperonin-60 beta subunit precursor [Solanum tuberosum (Potato)]	1.04845	1.46092	1.18848	u
MdUI32175	CN488632	Leucoanthocyanidin dioxygenase [Malus domestica (Apple) (Malus sylvestris)]	1.04813	1.20138	1.19471	u
MdUI30941	CN900868	Sulfate transporter 68 [Arabidopsis thaliana (Mouse-ear cress)]	1.04526	0.925148	1.71369	u
MdUI19989	AU301410	Flavonol synthase [Malus domestica (Apple) (Malus sylvestris)]	1.04452	1.47225	1.25831	u
MdUI30110	DT000969	BTH-induced protein phosphatase 1 [Oryza sativa (indica cultivar-group)]	1.0434	1.49981	1.01449	u
MdUI16061	CN445019	Phosphoglucomutase, putative [Arabidopsis thaliana (Mouse-ear cress)]	1.04219	1.81676	1.48496	u
MdUI17777	CN919394	Lipase [Arabidopsis thaliana (Mouse-ear cress)]	1.04082	1.1445	2.58292	u
MdUI00706	CV825974	Cysteine-rich receptor-like protein kinase 34 [Arabidopsis thaliana (Mouse-ear cress)]	1.04038	1.53935	1.05364	u
MdUI19979	AB034992	1-aminocyclopropane-1-carboxylate synthase [Malus domestica (Apple) (Malus sylvestris)]	1.04023	1.81506	1.04934	u
MdUI06159	CV627563	Trehalose-phosphatase synthase 7 [Arabidopsis thaliana (Mouse-ear cress)]	1.03884	1.46797	0.925662	u
MdUI21271	CX024405	SNF1-related protein kinase [Solanum tuberosum (Potato)]	1.03764	1.04988	1.61218	u
MdUI09775	CV466211	Farnesyl pyrophosphate synthase [Malus domestica (Apple) (Malus sylvestris)]	1.0359	1.59262	1.10876	u
MdUI14804	CO752592	Phosphoethanolamine N-methyltransferase [Atriplex nummularia (Old man saltbush)]	1.03588	1.47239	1.65193	u
MdUI15113	CO541367	1-aminocyclopropane-1-carboxylate oxidase 1 [Malus domestica (Apple) (Malus sylvestris)]	1.03536	1.21406	1.62683	u
MdUI14781	CO753450	Plastid alpha-amylase [Malus domestica (Apple) (Malus sylvestris)]	1.03418	0.965473	1.35983	u
MdUI15605	CV085314	Metallothionein-like protein type 3 [Malus domestica (Apple) (Malus sylvestris)]	1.03053	1.31446	1.7922	u
MdUI01482	CO068132	Carbonic anhydrase [Zea mays (Maize)]	1.02721	1.4833	1.08023	u
MdUI19970	CV085382	Expansin 3 [Malus domestica (Apple) (Malus sylvestris)]	1.02719	1.16795	1.04554	u
MdUI28136	CV986479	Serine carboxypeptidase S28 family protein [Arabidopsis thaliana (Mouse-ear cress)]	1.02712	1.46834	1.18579	u
MdUI11022	CV081214	Wound-inducible carboxypeptidase [Lycopersicon esculentum (Tomato)]	1.02609	1.52416	0.979642	u
MdUI38736	DR992729	Polygalacturonase [Lycopersicon esculentum (Tomato)]	1.02289	0.92319	1.47195	u
MdUI14534	CO416154	Putative hexokinase [Oryza sativa (japonica cultivar-group)]	1.02266	1.04159	1.31714	u
MdUI01625	CO899898	Putative senescence-associated protein SAG102 [Malus domestica (Apple) (Malus sylvestris)]	1.02203	1.25725	1.56702	u
MdUI20053	CV467780	NADP-dependent D-sorbitol-6-phosphate dehydrogenase [Malus domestica (Apple) (Malus sylvestris)]	1.01984	1.34089	1.10977	u
MdUI21405	CN994420	Glucan endo-1,3-beta-glucosidase A precursor (EC 3.2.1.39) ((1->3)- beta-glucan endohydrolase A) ((1->3)-beta-glucanase A) [Lycopersicon esculentum (Tomato)]	1.01869	1.43366	1.19215	u
MdUI09785	CO052462	Cinnamyl alcohol dehydrogenase [Fragaria ananassa (Strawberry)]	1.01792	1.49705	1.79356	u
MdUI03409	CN944866	Phenylalanine ammonia-lyase [Malus domestica (Apple) (Malus sylvestris)]	1.0167	1.43015	1.85917	u
MdUI00526	CN444794	Acyl-activating enzyme 7 [Arabidopsis thaliana (Mouse-ear cress)]	1.01668	1.46653	1.2849	u
MdUI24659	CN489209	Myrcene/ocimene synthase, putative [Arabidopsis thaliana (Mouse-ear cress)]	1.01655	1.66741	1.27865	u
MdUI10035	CN495141	NAM protein, putative [Arabidopsis thaliana (Mouse-ear cress)]	1.01589	1.39283	1.32416	u
MdUI27621	CV658390	UDP-glucoronosyl/UDP-glucosyl transferase family protein [Arabidopsis thaliana (Mouse-ear cress)]	1.01368	0.984891	1.59127	u
MdUI00945	CV882234	Putative auxin influx carrier protein [Prunus avium (Cherry)]	1.01122	1.3345	0.953464	u
MdUI19978	AB034993	1-aminocyclopropane-1-carboxylate synthase 5 [Malus domestica (Apple) (Malus sylvestris)]	1.01052	1.37278	1.16857	u
MdUI00643	CO417686	Brassinazole-resistant 1 protein [Arabidopsis thaliana (Mouse-ear cress)]	1.01036	1.61527	1.28014	u
MdUI01244	CO865726	Cinnamic acid hydroxylase [Malus domestica (Apple) (Malus sylvestris)]	1.01028	1.14974	1.26887	u
MdUI22615	CO541109	Isoflavone reductase-like protein 1 [Vitis vinifera (Grape)]	1.00896	1.52093	1.04252	u
MdUI09535	CN581251	tRNA pseudouridine synthase family protein [Arabidopsis thaliana (Mouse-ear cress)]	1.0083	1.43574	0.976173	u
MdUI30847	CN933491	Cytochrome c maturation protein CcmC [Nicotiana tabacum (Common tobacco)]	1.00745	1.82331	1.5239	u
MdUI03898	CO902793	60S ribosomal protein L17 [Zea mays (Maize)]	1.00124	1.45425	1.05877	u
MdUI20698	CO865156	RNA-dependent RNA polymerase 6 [Arabidopsis thaliana (Mouse-ear cress)]	0.999304	1.71197	1.08444	u
MdUI08030	CO066003	Beta-D-glucan exohydrolase [Triticum aestivum (Wheat)]	0.998661	1.42273	1.03613	u
MdUI13999	CO901461	Cysteine protease precursor [Phaseolus vulgaris (Kidney bean) (French bean)]	0.996542	1.27088	1.49072	u
MdUI06425	CV657008	Beta-1,3-glucanase [Fragaria ananassa (Strawberry)]	0.994433	1.51828	1.10089	u
MdUI05202	CN995386	Lipase family protein [Arabidopsis thaliana (Mouse-ear cress)]	0.992511	1.47653	1.14251	u
MdUI19783	CV793786	Putative disease resistance protein 4 [Solanum demissum (Wild potato)]	0.990626	1.5032	0.950682	u
MdUI13055	CN579867	Lipoxygenase [Fragaria ananassa (Strawberry)]	0.99	1.45509	1.05642	u
MdUI22951	CO866270	Putative LRR receptor protein kinase [Arabidopsis thaliana (Mouse-ear cress)]	0.989059	1.43372	1.04189	u
MdUI13148	CN490121	Peroxidase 18 precursor [Arabidopsis thaliana (Mouse-ear cress)]	0.986558	1.45817	1.09143	u
MdUI28191	CV122118	Histone deacetylase superfamily [Pseudomonas fluorescens (strain PfO-1)]	0.986325	1.41465	1.35825	u
MdUI23575	CV567570	Proteasome subunit beta type 2-A [Arabidopsis thaliana (Mouse-ear cress)]	0.986265	1.077	1.53696	u
MdUI05314	CO416170	Enolase 2 [Zea mays (Maize)]	0.986025	1.50102	1.0013	u
MdUI28120	CV986455	Auxin response factor-like protein [Mangifera indica (Mango)]	0.985667	1.17752	0.910444	u
MdUI32048	EB114714	JOINTLESS [Malus domestica (Apple) (Malus sylvestris)]	0.984296	1.03733	1.52393	u
MdUI21124	CO903814	Lysophospholipase isolog; 25331-24357 [Arabidopsis thaliana (Mouse-ear cress)]	0.984171	1.49807	1.12731	u
MdUI07791	CN878663	Putative phospholipid-transporting ATPase 12 [Arabidopsis thaliana (Mouse-ear cress)]	0.983985	1.42091	1.06786	u
MdUI11856	CO415540	Chalcone isomerase [Arabidopsis thaliana (Mouse-ear cress)]	0.982499	1.43789	1.09783	u
MdUI39160	DT003377	Calcium/calmodulin-dependent serine/threonine-protein kinase [Malus domestica (Apple) (Malus sylvestris)]	0.98235	1.20806	1.55019	u
MdUI21262	CN927237	Cullin 1C [Nicotiana tabacum (Common tobacco)]	0.981925	1.1713	1.04503	u
MdUI21802	CO417398	3-hydroxy-3-methylglutaryl coenzyme A reductase [Malus domestica (Apple) (Malus sylvestris)]	0.981872	1.81292	1.20246	u
MdUI00227	CN489529	Lipoxygenase [Prunus dulcis (Almond) (Prunus amygdalus)]	0.981451	1.44511	0.925893	u
MdUI09948	CO900977	Cytosolic alpha-amylase [Malus domestica (Apple) (Malus sylvestris)]	0.98124	0.961571	1.1826	u
MdUI27543	CV658896	Sucrose phosphate phosphatase [Malus domestica (Apple) (Malus sylvestris)]	0.981008	1.21357	1.21401	u
MdUI24963	CN496860	Vacuolar sorting receptor protein PV72-like protein [Solanum tuberosum (Potato)]	0.980175	1.1273	1.28285	u
MdUI01029	CV081507	Universal stress protein (USP) family protein [Arabidopsis thaliana (Mouse-ear cress)]	0.979659	1.43183	1.44318	u
MdUI04634	CN913209	Chalcone synthase [Malus domestica (Apple) (Malus sylvestris)]	0.979525	1.15037	1.40206	u
MdUI17317	CN579779	Cytosolic alpha-amylase [Malus domestica (Apple) (Malus sylvestris)]	0.977427	1.03969	1.1956	u
MdUI14095	CO899953	CONSTANS-like 12 [Arabidopsis thaliana (Mouse-ear cress)]	0.97693	1.50977	1.49269	u
MdUI03641	CO752006	Putative senescence-associated protein SAG102 [Malus domestica (Apple) (Malus sylvestris)]	0.972306	1.19315	1.53105	u
MdUI26048	CN997148	JOINTLESS [Malus domestica (Apple) (Malus sylvestris)]	0.971356	1.43677	1.09406	u
MdUI28681	CX023047	Auxin response factor 1 [Gossypium barbadense (Sea-island cotton) (Egyptian cotton)]	0.971328	1.26987	0.939115	u
MdUI13742	CO867069	Mitochondrial basic amino acid carrier [Arabidopsis thaliana (Mouse-ear cress)]	0.968473	1.52979	1.46385	u
MdUI19525	CV630184	Transcriptional factor B3 family protein [Arabidopsis thaliana (Mouse-ear cress)]	0.967989	1.43516	1.02007	u
MdUI00728	CO722679	Flavanone 3 beta-hydroxylase [Malus domestica (Apple) (Malus sylvestris)]	0.967951	1.23766	1.54511	u
MdUI27452	CV655616	Salicylic acid-binding protein 2 [Nicotiana tabacum]	0.963432	1.441	1.68354	u
MdUI22975	CO756335	BETA GLUCOSIDASE 17 (BGLU17) [Arabidopsis thaliana (Mouse-ear cress)]	0.962949	1.74267	1.11658	u
MdUI20555	CO868512	ATP binding / nucleoside-triphosphatase/ nucleotide binding / protein binding / transmembrane receptor [Arabidopsis thaliana (Mouse-ear cress)]	0.962695	1.89309	1.29328	u
MdUI16450	CN491265	Ubiquitin-conjugating enzyme 8 [Capsicum annuum (Bell pepper)]	0.96244	1.06544	1.55409	u
MdUI09408	CO753707	CUL1 [Oryza sativa (japonica cultivar-group)]	0.959823	1.26442	1.30096	u
MdUI20562	CO868520	Beta glucosidase 11 (BGLU11) [Arabidopsis thaliana (Mouse-ear cress)]	0.959756	0.965578	1.43534	u
MdUI18565	CV882860	Dehydration-responsive protein RD22 [Prunus persica (Peach)]	0.958138	1.48594	1.10901	u
MdUI32700	CN490345	Leucoanthocyanidin dioxygenase [Malus domestica (Apple) (Malus sylvestris)]	0.95756	1.15401	1.23342	u
MdUI06043	CN445193	Chalcone isomerase [Arabidopsis thaliana (Mouse-ear cress)]	0.957326	1.42286	1.21669	u
MdUI04715	CV656541	Zinc finger protein LSD2 [Brassica oleracea (Wild cabbage)]	0.956332	1.69861	1.14025	u
MdUI19981	CN866375	High molecular weight heat shock protein [Malus domestica (Apple) (Malus sylvestris)]	0.95625	1.21144	1.03302	u
MdUI22513	CN871430	Phospholipid glutathione peroxidase [Malus domestica (Apple) (Malus sylvestris)]	0.954587	0.941579	1.28093	u
MdUI11680	CO899369	Calcium-dependent protein kinase [Malus domestica (Apple) (Malus sylvestris)]	0.946899	1.15083	1.50852	u
MdUI19370	CV129531	Putative zinc dependent protease [Trifolium pratense (Red clover)]	0.942748	1.27801	1.89652	u
MdUI07660	CN929029	Glycolate oxidase [Lycopersicon esculentum (Tomato)]	0.939644	1.04569	1.15197	u
MdUI18143	CO414656	3-hydroxy-3-methylglutaryl coenzyme A reductase [Tilia miqueliana]	0.936426	1.36114	1.35887	u
MdUI01457	CV150553	MYBR2 [Malus domestica (Apple) (Malus sylvestris)]	0.935708	1.41824	0.937918	u
MdUI21665	CO415990	Putative ethylene response factor ERF1 [Oryza sativa (japonica cultivar-group)]/Ethylene response factor 5 [Lycopersicon esculentum (Tomato)]	0.935372	1.21554	1.53227	u
MdUI18686	CV987145	Phenylalanine ammonia-lyase 1 [Rubus idaeus (Raspberry)]	0.935046	2.12079	1.14978	u
MdUI11413	CO898744	MYB domain protein 16 [Arabidopsis thaliana (Mouse-ear cress)]	0.934003	1.55216	1.6662	u
MdUI27798	CV881924	Putative alkaline/neutral invertase [Oryza sativa (japonica cultivar-group)]	0.933935	0.971374	1.14587	u
MdUI19880	CN873136	Glycerol-3-phosphate dehydrogenase [NAD+] [Cuphea lanceolata]	0.933449	1.10714	1.44358	u
MdUI17521	CN996801	Vacuolar import and degradation protein Vid24 [Arabidopsis thaliana (Mouse-ear cress)]	0.933356	1.48599	0.977342	u
MdUI22555	CO867899	Putative AP2/EREBP transcription factor [Arabidopsis thaliana (Mouse-ear cress)]	0.931786	1.44403	0.911172	u
MdUI13759	CO866373	Cullin-associated and neddylation dissociated 1 [Arabidopsis thaliana (Mouse-ear cress)]	0.931338	1.65617	0.979332	u
MdUI11756	CN861531	GSDL-motif lipase [Agave americana (Century plant)]	0.930924	1.13294	1.44835	u
MdUI03301	CN581146	Cullin 1B [Nicotiana tabacum (Common tobacco)]	0.93066	1.20677	1.32758	u
MdUI23891	CN444720	Beta-amylase PCT-BMYI [Solanum tuberosum (Potato)]	0.930567	2.08214	1.42995	u
MdUI05421	CV631306	IAA16 protein [Gossypium hirsutum (Upland cotton)]	0.928533	1.12617	1.20335	u
MdUI18510	CV628410	ATP binding [Arabidopsis thaliana (Mouse-ear cress)]	0.927789	1.5215	0.944829	u
MdUI14303	CN866150	Asparagine synthetase [glutamine-hydrolyzing] [Asparagus officinalis (Garden asparagus)]	0.927203	1.60592	2.52252	u
MdUI00231	CN492056	Disease resistance protein (NBS-LRR class), putative [Arabidopsis thaliana (Mouse-ear cress)]	0.926594	1.46265	1.05185	u
MdUI39312	CX022596	NBS-LRR resistance gene-like protein ARGH08 [Malus domestica (Apple) (Malus sylvestris)]	0.926462	1.20861	1.00583	u
MdUI05115	CO052907	Neutral invertase [Daucus carota (Carrot)]	0.922273	1.11448	0.937881	u
MdUI39405	CN863212	Lipoxygenase [Prunus dulcis (Almond) (Prunus amygdalus)]	0.920207	1.79302	1.04238	u
MdUI12107	CO417948	Auxin-responsive family protein [Arabidopsis thaliana (Mouse-ear cress)]	0.919604	1.09587	1.17167	u
MdUI26394	CN995253	ABC transporter transmembrane protein [Oryza sativa (japonica cultivar-group)]	0.916475	1.94687	1.1604	u
MdUI19973	CN490272	Ribonuclease [Malus domestica (Apple) (Malus sylvestris)]	0.916058	2.32955	1.33021	u
MdUI27469	CN877364	Zeaxanthin epoxidase, chloroplast precursor [Prunus armeniaca (Apricot)]	0.913847	1.21502	1.31906	u
MdUI19436	CV627204	Homeobox-leucine zipper protein HAT14 [Arabidopsis thaliana (Mouse-ear cress)]	0.912726	2.12565	1.04416	u
MdUI00962	CO901097	Beta-galactosidase 1 [Arabidopsis thaliana (Mouse-ear cress)]	0.909855	1.45266	1.04639	u
MdUI29196	CV630269	F-box family protein [Arabidopsis thaliana (Mouse-ear cress)]	0.907168	1.09982	1.56474	u
MdUI39145	DT003196	Auxin response factor 16 [Arabidopsis thaliana (Mouse-ear cress)]	0.903576	1.10781	1.19315	u
MdUI01973	CO903620	S-adenosylmethionine decarboxylase [Malus domestica (Apple) (Malus sylvestris)]	0.900744	0.678886	0.638979	d
MdUI14919	CO068203	3-ketoacyl-CoA synthase family protein, involved in long-chain fatty acid biosynthesis [Arabidopsis thaliana (Mouse-ear cress)]	0.900235	0.592611	0.934564	d
MdUI16323	CN493556	Proline-rich protein [Capsicum annuum (Bell pepper)]	0.900045	0.673756	0.870127	d
MdUI18716	CV986191	Chlorophyll a/b binding protein [Panax ginseng (Korean ginseng)]	0.894574	0.596272	0.833594	d
MdUI38562	CN896016	Serine/threonine-specific protein kinase-like [Oryza sativa (japonica cultivar-group)]	0.893521	0.594537	0.849544	d
MdUI14987	CO418371	Pectinesterase [Arabidopsis thaliana (Mouse-ear cress)]	0.893403	0.626739	0.986708	d
MdUI26004	CN996970	Spermidine synthase 3 [Arabidopsis thaliana (Mouse-ear cress)]	0.892791	0.690791	0.896958	d
MdUI18017	CO052957	30 kDa ribonucleoprotein, chloroplast precursor [Nicotiana plumbaginifolia (Leadwort-leaved tobacco)]	0.891721	0.698756	0.975294	d
MdUI15992	CV881620	Cysteine protease inhibitor cystatin [Malus domestica (Apple) (Malus sylvestris)]	0.890751	0.806601	0.633319	d
MdUI23615	CV657022	Auxin-repressed protein [Malus domestica (Apple) (Malus sylvestris)]	0.889996	0.866334	0.937746	d
MdUI20012	CN581734	Sucrose transporter [Malus domestica (Apple) (Malus sylvestris)]	0.888551	0.821043	0.711867	d
MdUI32372	CV657986	Auxin-repressed protein [Malus domestica (Apple) (Malus sylvestris)]	0.884416	0.732991	0.869785	d
MdUI24388	CN492170	Putative auxin-amidohydrolase precursor [Populus alba x Populus tremula]	0.882358	0.751308	0.835361	d
MdUI26187	CN993173	Sulfite reductase [Arabidopsis thaliana (Mouse-ear cress)]	0.87928	1.09472	0.700071	d
MdUI12714	CN996673	Thioredoxin 2 [Plantago major (Common plantain)]	0.878373	0.698775	0.856059	d
MdUI29390	CV880899	RNA helicase, putative; 27866-23496 [Arabidopsis thaliana (Mouse-ear cress)]	0.871932	0.615996	0.934722	d
MdUI27911	CV882588	Putative alkaline/neutral invertase [Arabidopsis thaliana (Mouse-ear cress)]	0.870269	0.962573	0.98304	d
MdUI25600	CN580329	Proline-rich extensin-like receptor kinase 4 [Arabidopsis thaliana (Mouse-ear cress)]	0.869951	0.702976	0.970585	d
MdUI08420	CN891432	Fasciclin-like arabinogalactan protein 1 precursor [Arabidopsis thaliana (Mouse-ear cress)]	0.869107	0.645	1.05823	d
MdUI19206	CX024195	Ribulose bisphosphate carboxylase/oxygenase activase, chloroplast precursor [Malus domestica (Apple) (Malus sylvestris)]	0.869039	0.736236	0.701266	d
MdUI24027	CN491938	MYB-like DNA-binding domain protein [Gossypium hirsutum (Upland cotton)]	0.867584	0.599723	1.04958	d
MdUI29201	CV656493	Xyloglucan endotransglycosylase [Arabidopsis thaliana (Mouse-ear cress)]	0.866528	0.65269	0.823368	d
MdUI17827	CN997599	Thioredoxin 2 [Plantago major (Common plantain)]	0.865784	0.686335	0.869509	d
MdUI20531	CO867580	Cytochrome P450, FAMILY 81, SUBFAMILY D, POLYPEPTIDE 4 [Arabidopsis thaliana (Mouse-ear cress)]	0.865489	0.691923	0.998484	d
MdUI32703	CO903620	S-adenosylmethionine decarboxylase [Malus domestica (Apple) (Malus sylvestris)]	0.864375	0.913615	0.820355	d
MdUI10828	CN947853	Hydroxyproline-rich glycoprotein family protein [Arabidopsis thaliana (Mouse-ear cress)]	0.863836	0.668565	0.939553	d
MdUI28435	CV825532	Putative alkaline/neutral invertase [Oryza sativa (japonica cultivar-group)]	0.861119	1.10508	0.887602	d
MdUI30126	DR997172	Leucine-rich repeat family protein [Arabidopsis thaliana (Mouse-ear cress)]	0.859146	0.571951	0.736222	d
MdUI22071	CO168117	UDP-glucoronosyl/UDP-glucosyl transferase family protein [Arabidopsis thaliana (Mouse-ear cress)]	0.858339	0.671171	1.09483	d
MdUI31388	DR994121	G2/mitotic-specific cyclin-1 [Medicago varia (Alfalfa)]	0.855517	0.912622	0.821006	d
MdUI31824	DT002718	Tubulin gamma-2 chain [Arabidopsis thaliana (Mouse-ear cress)]	0.853203	0.942488	0.896181	d
MdUI15873	CV630011	Cysteine protease inhibitor cystatin [Malus domestica (Apple) (Malus sylvestris)]	0.85201	0.837453	0.679662	d
MdUI04705	CO419210	Dihydroflavonol reductase [Malus domestica (Apple) (Malus sylvestris)]	0.848892	0.831612	0.778604	d
MdUI03526	CN893108	Putative serine/threonine kinase [Oryza sativa (japonica cultivar-group)]	0.848047	0.968479	0.685576	d
MdUI34601	CN907476	Phospho-2-dehydro-3-deoxyheptonate aldolase 2, chloroplast precursor [Lycopersicon esculentum (Tomato)]	0.837751	0.948412	0.652977	d
MdUI02268	CN884089	Sorbitol transporter [Malus domestica (Apple) (Malus sylvestris)]	0.836716	0.646349	0.742917	d
MdUI08761	CV466283	Sorbitol transporter [Malus domestica (Apple) (Malus sylvestris)]	0.836233	0.61389	0.920797	d
MdUI08293	CO417006	Alpha tubulin [Cocos nucifera (Coconut)]	0.831772	0.933762	1.01018	d
MdUI11929	CO899087	Transcriptional factor B3 family protein [Arabidopsis thaliana (Mouse-ear cress)]	0.828301	0.842357	0.702104	d
MdUI15358	CO755350	MADS-box protein [Malus domestica (Apple) (Malus sylvestris)]	0.82554	0.757869	0.878644	d
MdUI18758	CV986639	Chlorophyll a/b-binding protein type I [Malus domestica (Apple) (Malus sylvestris)]	0.82524	0.772377	0.691629	d
MdUI17575	CN996130	AAA-type ATPase [Arabidopsis thaliana (Mouse-ear cress)]	0.82457	0.86773	0.901806	d
MdUI06648	CO418489	MADS-box protein 3 [Malus domestica (Apple) (Malus sylvestris)]	0.82323	0.881066	0.84341	d
MdUI01582	CV883178	RuBisCO large subunit-binding protein chaperonin 60 beta precursor, chloroplast precursor [Pisum sativum (Garden pea)]	0.821919	0.843196	0.860567	d
MdUI31887	DT000343	Sorbitol transporter [Malus domestica (Apple) (Malus sylvestris)]	0.821614	0.669135	0.541965	d
MdUI04486	CV083132	Auxin efflux carrier [Momordica charantia (Bitter gourd) (Balsam pear)]	0.81784	0.72726	0.709732	d
MdUI30654	EB138550	MYB19 [Malus domestica (Apple) (Malus sylvestris)]	0.815165	0.778109	0.746419	d
MdUI20056	CV083012	Sorbitol dehydrogenase [Malus domestica (Apple) (Malus sylvestris)]	0.808355	0.613347	0.953084	d
MdUI34229	CN936366	Thylakoid lumenal 17.4 kDa protein, chloroplast precursor [Arabidopsis thaliana (Mouse-ear cress)]	0.80823	0.687534	0.655691	d
MdUI19960	CN444571	Nucleosome assembly protein [Arabidopsis thaliana (Mouse-ear cress)]	0.807602	0.643937	0.552988	d
MdUI04228	CO068487	Spermidine synthase [Malus domestica (Apple) (Malus sylvestris)]	0.804514	0.747509	0.695133	d
MdUI17089	CN495455	Spermidine synthase [Malus domestica (Apple) (Malus sylvestris)]	0.803306	0.794425	0.855434	d
MdUI19004	CV826199	Biotin/lipoyl attachment domain-containing protein [Arabidopsis thaliana (Mouse-ear cress)]	0.792839	0.558514	0.563011	d
MdUI19551	CN898284	Fasciclin-like AGP 11 [Populus alba x Populus tremula]	0.790733	0.677715	0.887735	d
MdUI17184	CN579112	Flavonoid glucosyltransferase [Malus domestica (Apple) (Malus sylvestris)]	0.772533	0.715017	0.851349	d
MdUI15587	CV084707	Auxin-responsive protein IAA12 [Arabidopsis thaliana (Mouse-ear cress)]	0.769698	0.816332	0.835898	d
MdUI19962	CO415232	Sorbitol dehydrogenase [Malus domestica (Apple) (Malus sylvestris)]	0.769251	0.708319	0.980636	d
MdUI13882	CO865580	Potassium channel tetramerisation domain-containing protein [Arabidopsis thaliana (Mouse-ear cress)]	0.762935	0.543203	0.599404	d
MdUI18752	CV986566	Ribulose bisphosphate carboxylase/oxygenase activase, chloroplast precursor [Malus domestica (Apple) (Malus sylvestris)]	0.754514	0.759209	0.741439	d
MdUI19195	CX023983	Cp33 precursor [Arabidopsis thaliana (Mouse-ear cress)]	0.751451	0.6094	0.822313	d
MdUI28245	CV122252	Dynamin related protein [Arabidopsis thaliana (Mouse-ear cress)]	0.751137	0.63674	0.824161	d
MdUI27282	CV523855	Photosystem II phosphoprotein [Eucalyptus globulus subsp. globulus (Tasmanian blue gum)]	0.746262	0.766132	0.699323	d
MdUI16110	CN445188	Gibberellic acid receptor [Arabidopsis thaliana (Mouse-ear cress)]	0.746261	0.796345	0.695854	d
MdUI19191	CX024040	Histone 3 [Picea abies (Norway spruce) (Picea excelsa)]	0.740921	0.674165	0.620464	d
MdUI20002	CN492915	Ribulose bisphosphate carboxylase/oxygenase activase, chloroplast precursor [Lycopersicon pennellii (Tomato)]	0.740111	0.705993	0.792909	d
MdUI18837	CV467363	Alkaline/neutral invertase-like [Oryza sativa (japonica cultivar-group)]	0.738187	0.813728	0.894584	d
MdUI31816	CN888811	Cytokinin response factor 4 [Arabidopsis thaliana (Mouse-ear cress)]	0.736387	0.744503	0.614123	d
MdUI27357	CN916287	Cyclin D3 [Malus domestica (Apple) (Malus sylvestris)]	0.733115	0.780632	1.0043	d
MdUI37769	CN884397	ATP-dependent Clp protease proteolytic subunit [Spinacia oleracea (Spinach)]	0.72868	0.596934	1.08022	d
MdUI13857	CO868319	14-3-3 family protein [Malus domestica (Apple) (Malus sylvestris)]	0.722577	1.07771	0.65999	d
MdUI16189	CN445708	C-type MADS box protein [Malus domestica (Apple) (Malus sylvestris)]	0.720716	0.893614	0.75527	d
MdUI15929	CV657422	S-adenosylmethionine decarboxylase [Malus domestica (Apple) (Malus sylvestris)]	0.719293	0.743848	1.02126	d
MdUI10955	CN444482	Histone H2B [Capsicum annuum (Bell pepper)]	0.710763	0.92524	1.05564	d
MdUI28200	CV122128	Acetate-CoA ligase [Pseudomonas fluorescens (strain PfO-1)]	0.708081	1.10235	0.621778	d
MdUI13794	CO866529	Heat shock protein 70 [Cucumis sativus (Cucumber)]	0.706681	0.917057	0.918441	d
MdUI18801	CV121975	Light harvesting chlorophyll a /b binding protein of PSII [Euglena gracilis]	0.706227	1.06115	0.65499	d
MdUI21342	CV084296	Putative D-type cyclin [Arabidopsis thaliana (Mouse-ear cress)]	0.705132	0.881887	0.984493	d
MdUI05835	CN863645	Asparagine synthetase [Elaeagnus umbellata (Autumn olive)]	0.70504	1.08781	0.95844	d
MdUI33800	TA49648_3750	Cytokinin response factor 2 [Arabidopsis thaliana (Mouse-ear cress)]	0.704847	0.843202	0.55075	d
MdUI37707	DR994367	Agamous-like 92 [Arabidopsis thaliana (Mouse-ear cress)]	0.702149	0.572628	0.794904	d
MdUI21482	CO066299	Galactoside 2-alpha-L-fucosyltransferase (EC 2.4.1.69) (Xyloglucan alpha-(1,2)-fucosyltransferase)	0.700029	1.07024	1.0399	d
MdUI15881	CV631164	Major allergen Mal d 1.03F [Malus domestica (Apple) (Malus sylvestris)]	0.699987	0.878873	1.10838	d
MdUI39609	CN907600	Cell division control protein 48 homolog B [Arabidopsis thaliana (Mouse-ear cress)]	0.699646	0.648152	0.567736	d
MdUI17431	CN581532	NAD(P)H:plastoquinone dehydrogenase complex subunit o [Arabidopsis thaliana (Mouse-ear cress)]	0.69945	0.783252	0.913648	d
MdUI23542	CV129081	Fatty acid desaturase 2 [Arabidopsis thaliana (Mouse-ear cress)]	0.697958	1.0107	0.98785	d
MdUI20177	CO723533	Ribitol dehydrogenase-like [Arabidopsis thaliana (Mouse-ear cress)]	0.687809	0.48353	0.680298	d
MdUI04701	CN582053	Casein kinase II subunit alpha-2 [Arabidopsis thaliana (Mouse-ear cress)]	0.674651	0.771141	0.921468	d
MdUI22055	CO898146	Spermidine synthase / Spermidine aminopropyltransferase [Arabidopsis thaliana (Mouse-ear cress)]	0.674412	0.710401	1.04074	d
MdUI21473	CO066533	Disease resistance protein (TIR-NBS-LRR class), putative [Arabidopsis thaliana (Mouse-ear cress)]	0.671226	0.640375	0.934399	d
MdUI01630	CN996161	FAT domain-containing protein / phosphatidylinositol 3- and 4-kinase family protein [Arabidopsis thaliana (Mouse-ear cress)]	0.669263	0.917641	0.909255	d
MdUI39050	DT001270	Cytochrome P450 [Capsicum annuum (Bell pepper)]	0.662109	1.0784	0.872453	d
MdUI31968	DT003200	Bidirectional amino acid transporter 1 [Arabidopsis thaliana (Mouse-ear cress)]	0.638525	0.673719	1.01381	d
MdUI17505	CO415098	Elicitor-inducible LRR receptor-like protein EILP [Nicotiana tabacum (Common tobacco)]	0.636777	0.705639	0.76452	d
MdUI26331	CN994020	Cation/H+ exchanger 17, putative Na+/H+ antiporter [Arabidopsis thaliana (Mouse-ear cress)]	0.634238	0.967836	0.8547	d
MdUI19949	CN945187	Enhanced disease susceptibility 1 protein [Solanum tuberosum (Potato)]	0.633774	0.599322	0.582059	d
MdUI05113	CO576758	Ribulose-1,5 bisphosphate carboxylase/oxygenase large subunit N-methyltransferase, chloroplast precursor [Arabidopsis thaliana (Mouse-ear cress)]	0.631903	1.09463	1.02838	d
MdUI37791	DR995748	Epsilon-adaptin, putative [Arabidopsis thaliana (Mouse-ear cress)]	0.627685	0.66564	0.811591	d
MdUI18207	CV186474	Plastocyanin [Lactuca sativa (Garden lettuce)]	0.623209	0.805587	0.935897	d
MdUI27895	CV882567	Putative ornithine decarboxylase [Oryza sativa (japonica cultivar-group)]	0.616186	1.00742	0.861812	d
MdUI07288	CN444262	Ribulose bisphosphate carboxylase/oxygenase activase, chloroplast precursor [Spinacia oleracea (Spinach)]	0.61504	0.688866	0.940777	d
MdUI13126	CN491431	Pathogenesis-related protein-like protein [Arabidopsis thaliana (Mouse-ear cress)]	0.609295	0.469317	1.08016	d
MdUI18578	CV881961	Reversibly glycosylated polypeptide [Triticum aestivum (Wheat)]	0.587941	0.706856	1.08059	d
MdUI22602	CO541085	60S ribosomal protein L14 [Drosophila virilis (Fruit fly)]	0.584758	0.815963	0.939423	d
MdUI28093	CV986287	NADP-dependent D-sorbitol-6-phosphate dehydrogenase [Malus domestica (Apple) (Malus sylvestris)]	0.570142	0.848437	0.820835	d
MdUI20050	CV986383	Sorbitol dehydrogenase [Malus domestica (Apple) (Malus sylvestris)]	0.551903	0.664694	1.0953	d
MdUI24636	CN490711	Cellulose synthase, putative [Arabidopsis thaliana (Mouse-ear cress)]	0.548871	0.795568	0.897963	d
MdUI14638	CO069342	Auxin-repressed protein like-protein [Malus domestica (Apple) (Malus sylvestris)]	0.535116	0.856132	0.884859	d
MdUI15165	CO576626	Proton-dependent oligopeptide transport (POT) family protein [Arabidopsis thaliana (Mouse-ear cress)]	0.532864	0.631656	0.885493	d
MdUI18391	CV658814	60S ribosomal protein L27a-2 [Arabidopsis thaliana (Mouse-ear cress)]	0.518469	0.635491	0.554887	d
MdUI18769	CV122195	Putative mitogen-activated protein kinase 1 [Medicago sativa (Alfalfa)]	0.47719	0.919207	0.808186	d
MdUI18886	CV465928	Lhcb5 protein [Pinus sylvestris (Scots pine)]	0.47186	1.00881	0.682604	d
MdUI20047	CV523766	Sucrose transporter [Malus domestica (Apple) (Malus sylvestris)]	0.417091	0.770196	0.627825	d
MdUI13202	CN879307	Putative CER1 protein [Oryza sativa (japonica cultivar-group)]	0.413921	0.810088	0.4327	d
MdUI06754	CV467558	Cellulose synthase [Medicago truncatula (Barrel medic)]	1.10945	0.729038	0.658398	d
MdUI06112	CV627730	CONSTANS-like protein CO1 [Populus deltoides (Poplar)]	1.1067	0.612136	0.620116	d
MdUI21269	CO900587	Translocase inner membrane subunit 17-1 [Arabidopsis thaliana (Mouse-ear cress)]	1.10639	0.603585	0.827335	d
MdUI12059	CO576558	DNAJ heat shock N-terminal domain-containing protein [Arabidopsis thaliana (Mouse-ear cress)]	1.10427	0.89619	0.677161	d
MdUI29485	CV793761	MYB21 [Malus domestica (Apple) (Malus sylvestris)]	1.1034	0.705762	1.0332	d
MdUI31258	DT000863	Myc-like regulatory protein [Lotus uliginosus]	1.10165	0.694043	0.852918	d
MdUI29975	EG631280	Cytochrome P450 76A2 [Solanum melongena (Eggplant) (Aubergine)]	1.10023	0.702005	0.924291	d
MdUI25654	CN579823	DNA polymerase lambda [Arabidopsis thaliana (Mouse-ear cress)]	1.0993	0.71217	0.866008	d
MdUI17582	CN996223	Lactoylglutathione lyase family protein / glyoxalase I family protein [Arabidopsis thaliana (Mouse-ear cress)]	1.0985	0.699823	0.818047	d
MdUI01089	CN868113	Plastocyanin-like domain-containing protein / mavicyanin, putative [Arabidopsis thaliana (Mouse-ear cress)]	1.09292	0.666759	0.942066	d
MdUI18275	CV524149	Aminophospholipid ATPase [Arabidopsis thaliana (Mouse-ear cress)]	1.08929	0.627391	0.498967	d
MdUI23581	CV632106	Oxygen evolving enhancer protein 2 [Bruguiera gymnorhiza]	1.08588	0.722545	0.625289	d
MdUI02451	CN444330	AOBP [Cucurbita maxima (Pumpkin) (Winter squash)]	1.08453	0.69742	0.872123	d
MdUI18632	CV882514	Protein phosphatase 2C, putative [Arabidopsis thaliana (Mouse-ear cress)]	1.08164	0.679499	0.865403	d
MdUI11531	CN494140	Tubulin-specific chaperone A [Arabidopsis thaliana (Mouse-ear cress)]	1.07461	0.851865	0.94608	d
MdUI11274	CN903031	Cyclin d3 [Glycine max (Soybean)]	1.07447	0.777094	0.728197	d
MdUI04006	CV794078	Tubulin folding cofactor C [Arabidopsis thaliana (Mouse-ear cress)]	1.07267	0.822985	1.00584	d
MdUI26727	CN895545	Putative cyclin H AtCycH1 [Arabidopsis thaliana (Mouse-ear cress)]	1.07232	0.922386	0.864957	d
MdUI23062	CN918003	Glutathione S-transferase 31 [Arabidopsis thaliana (Mouse-ear cress)]	1.06836	0.629826	0.903777	d
MdUI15814	CV466694	Disease resistance family protein / LRR family protein [Arabidopsis thaliana (Mouse-ear cress)]	1.0637	0.691015	0.838435	d
MdUI09244	CV150796	Xyloglucan endotransglycosylase-related protein (XTR6) [Arabidopsis thaliana (Mouse-ear cress)]	1.06304	0.671667	0.955267	d
MdUI19626	CV880220	Putative invertase [Arabidopsis thaliana (Mouse-ear cress)]	1.06119	0.990445	0.881647	d
MdUI19277	CX024715	Ribulose bisphosphate carboxylase/oxygenase activase, chloroplast precursor [Malus domestica (Apple) (Malus sylvestris)]	1.06085	0.755444	0.613062	d
MdUI16702	CN490610	Ubiquitin-specific protease 12 [Oryza sativa (japonica cultivar-group)]	1.06018	0.678103	0.719161	d
MdUI15071	CN860956	Leucoanthocyanidin reductase 1 [Malus domestica (Apple) (Malus sylvestris)]	1.05737	0.851283	0.748683	d
MdUI11101	CN908299	Auxin-regulated protein [Zinnia elegans (Zinnia)]	1.05302	0.731266	0.889033	d
MdUI09285	CV149858	Beta-tubulin 6 [Triticum aestivum (Wheat)]	1.05078	0.746896	0.95423	d
MdUI19330	CV082476	Histone H2B [Arabidopsis thaliana (Mouse-ear cress)]	1.04676	0.85743	0.765516	d
MdUI05599	CN888157	Tubulin alpha-6 chain, putative [Arabidopsis thaliana (Mouse-ear cress)]	1.04651	0.993514	0.852799	d
MdUI21737	CO417024	Amino acid permease family protein [Arabidopsis thaliana (Mouse-ear cress)]	1.04619	0.659302	0.787006	d
MdUI08904	CV129010	Oligopeptide transporter [Arabidopsis thaliana (Mouse-ear cress)]	1.04395	0.7147	0.478005	d
MdUI12202	CN993019	Reversibly glycosylated polypeptide 1 [Arabidopsis thaliana (Mouse-ear cress)]	1.04318	0.692578	0.956221	d
MdUI23328	CV084069	Cyclin B1-1 [Daucus carota (Carrot)]	1.03926	0.818669	0.689587	d
MdUI01273	CN582078	Cyclin B3;1 [Arabidopsis thaliana (Mouse-ear cress)]	1.03902	0.805254	0.825357	d
MdUI10963	CN868204	Histone H2B [Arabidopsis thaliana (Mouse-ear cress)]	1.03865	0.817169	1.01938	d
MdUI22420	CO418053	Fatty acid reductase 3 [Arabidopsis thaliana (Mouse-ear cress)]	1.03854	0.77194	0.699192	d
MdUI30046	DR990332	Flavonol 3-O-glucosyltransferase protein [Arabidopsis thaliana (Mouse-ear cress)]	1.03507	0.6992	0.853421	d
MdUI06431	CN993674	Xyloglucan endotransglycosylase [Malus domestica (Apple) (Malus sylvestris)]	1.0319	0.768054	0.852912	d
MdUI06443	CN492621	Aux/IAA protein [Populus tremula x Populus tremuloides]	1.03043	0.89007	0.950812	d
MdUI17723	CN993866	DNA polymerase alpha catalytic subunit [Oryza sativa (Rice)]	1.02814	0.942042	0.860336	d
MdUI28375	CV567290	Chlorophyll a-b binding protein 151, chloroplast precursor [Gossypium hirsutum (Upland cotton)]	1.02472	0.686259	0.597329	d
MdUI20785	CN876886	Pyruvate dehydrogenase kinase [Arabidopsis thaliana (Mouse-ear cress)]	1.02338	0.678132	0.867215	d
MdUI16863	CN496631	Defensin-like (DEFL) family protein [Arabidopsis thaliana (Mouse-ear cress)]	1.02308	0.858386	0.971705	d
MdUI20058	CV656622	Sucrose transporter [Malus domestica (Apple) (Malus sylvestris)]	1.02276	0.813198	0.86405	d
MdUI01719	CV084487	Chaperone protein dnaJ-related [Arabidopsis thaliana (Mouse-ear cress)]	1.01875	0.926722	0.799853	d
MdUI18875	CV566986	Histone H2B [Arabidopsis thaliana (Mouse-ear cress)]	1.01743	0.789803	1.09807	d
MdUI15663	CN947454	Cyclin-dependent kinase [Populus tremula x Populus tremuloides]	1.01702	0.876168	0.85286	d
MdUI08537	CO417079	IAA amidohydrolase [Malus domestica (Apple) (Malus sylvestris)]	1.0159	0.681069	0.861517	d
MdUI17844	CN997748	Protein phosphatase 2C, putative / PP2C, putative [Arabidopsis thaliana (Mouse-ear cress)]	1.01498	0.652524	0.955035	d
MdUI07653	CN879703	PIN1-like auxin transport protein [Populus tremula x Populus tremuloides]	1.01378	0.796045	0.752716	d
MdUI17026	CN488765	Oxygen evolving enhancer protein, putative [Solanum demissum (Wild potato)]	1.01305	0.635608	0.780235	d
MdUI00934	CN861417	DNA Topoisomerase II [Arabidopsis thaliana (Mouse-ear cress)]	1.01025	0.774199	0.721031	d
MdUI20068	CN907042	Ferredoxin-related [Arabidopsis thaliana (Mouse-ear cress)]	1.00864	0.656303	0.672154	d
MdUI16283	CN491714	Putative low-affinity nitrate transporter [Nicotiana plumbaginifolia (Leadwort-leaved tobacco)]	1.00807	0.697135	1.03191	d
MdUI22070	CN885029	GATA Factor Transcriptional Regulator [Arabidopsis thaliana (Mouse-ear cress)]	1.00785	0.565144	0.999413	d
MdUI28021	CV987153	Lysine and histidine specific transporter, putative [Arabidopsis thaliana (Mouse-ear cress)]	1.00635	0.630281	0.493946	d
MdUI28801	CX024297	MYB7 [Malus domestica (Apple) (Malus sylvestris)]	1.00511	0.863	0.723127	d
MdUI20200	CO723485	70 kDa heat shock protein 2 [Rhizopus stolonifer (Rhizopus nigricans)]	0.998299	0.794936	0.627832	d
MdUI19220	CX024374	Cellulose-synthase like C12 [Arabidopsis thaliana (Mouse-ear cress)]	0.997044	0.989798	0.380231	d
MdUI16040	CV883010	Splicing factor Prp18 family protein [Arabidopsis thaliana (Mouse-ear cress)]	0.994791	0.556458	0.815058	d
MdUI19093	CX022703	Ribulose 1,5-bisphosphate carboxylase small subunit precursor [Malus x domestica x Pyrus communis]	0.993143	0.664467	0.979968	d
MdUI09920	CN491043	Antiporter/ drug transporter [Arabidopsis thaliana]	0.992362	0.690022	0.934899	d
MdUI22455	CO418228	Xyloglucan endotransglycosylase-related protein (XTR3) [Arabidopsis thaliana (Mouse-ear cress)]	0.992264	0.691789	1.06248	d
MdUI26123	CN996570	ATMRP10 [Arabidopsis thaliana (Mouse-ear cress)]	0.991367	0.702545	0.751368	d
MdUI31404	DR990627	PIN1-like auxin transport protein [Populus tremula x Populus tremuloides]	0.984982	0.7522	0.835091	d
MdUI04678	CV467604	ATP binding / kinase/ protein kinase/ protein serine/threonine kinase/ protein-tyrosine kinase [Arabidopsis thaliana]	0.980837	0.670257	0.826155	d
MdUI10173	CN495000	PIN1-like auxin transport protein [Populus tremula x Populus tremuloides]	0.979791	0.922403	0.849322	d
MdUI28508	CV826075	Auxin efflux carrier family protein [Arabidopsis thaliana (Mouse-ear cress)]	0.97965	0.785307	1.03773	d
MdUI03805	CV881474	Ser/Thr protein kinase isolog; 46094-44217 [Arabidopsis thaliana (Mouse-ear cress)]	0.97922	0.673794	0.784895	d
MdUI19826	CV794150	Auxin efflux carrier [Lupinus albus (White lupin)]	0.978531	0.772273	0.731457	d
MdUI15361	CO754283	CONSTANS-like protein CO1 [Populus deltoides (Poplar)]	0.969831	0.640538	0.6362	d
MdUI27874	CV882452	Ubiquitin carboxyl-terminal hydrolase family protein [Arabidopsis thaliana (Mouse-ear cress)]	0.967971	0.998936	0.587441	d
MdUI06111	CO905126	Cystatin [Malus domestica (Apple) (Malus sylvestris)]	0.966672	0.806461	0.879924	d
MdUI38537	EB129612	Putative ABC transporter [Oryza sativa (japonica cultivar-group)]	0.966573	0.894037	0.619123	d
MdUI12133	CO867998	Aldose 1-epimerase family protein [Arabidopsis thaliana (Mouse-ear cress)]	0.966329	0.621099	0.936896	d
MdUI18933	CV525597	Light harvesting chlorophyll a /b binding protein of PSII [Euglena gracilis]	0.965346	0.603691	0.679698	d
MdUI22122	CO753073	Phosphate transporter 3 [Arabidopsis thaliana (Mouse-ear cress)]	0.962743	0.633106	1.03684	d
MdUI14842	CO753628	Lhcb2 protein [Arabidopsis thaliana (Mouse-ear cress)]	0.958595	0.647354	0.804161	d
MdUI16920	CN494389	DNAJ heat shock N-terminal domain-containing protein [Arabidopsis thaliana (Mouse-ear cress)]	0.957024	0.684357	0.890447	d
MdUI24880	CN495984	Cyclin d3 [Glycine max (Soybean)]	0.95634	0.776428	0.854164	d
MdUI29077	CV628888	GUN4 | GUN4 (Genomes uncoupled 4) [Arabidopsis thaliana (Mouse-ear cress)]	0.95608	0.567475	0.942849	d
MdUI12689	CN850377	Ribulose bisphosphate carboxylase/oxygenase activase, chloroplast precursor [Lycopersicon pennellii (Tomato)]	0.952904	0.657643	0.796858	d
MdUI17926	CO052101	Cell division control 2, CDC2 [Arabidopsis thaliana (Mouse-ear cress)]	0.952889	0.905059	0.705112	d
MdUI19321	CX024980	60S ribosomal protein L15-1 [Picea mariana (Black spruce)]	0.949879	0.57886	1.0024	d
MdUI00622	CO752762	Tubulin beta-1 chain [Zea mays (Maize)]	0.9498	0.640578	0.915633	d
MdUI24108	CN493728	Dynamin-related protein 1C [Arabidopsis thaliana (Mouse-ear cress)]	0.948368	0.626116	0.789221	d
MdUI07611	CN581927	Putative ABC transporter family protein [Oryza sativa (japonica cultivar-group)]	0.947321	0.62711	0.815126	d
MdUI30541	DR997159	MATE efflux family protein [Arabidopsis thaliana (Mouse-ear cress)]	0.94232	0.622045	0.829105	d
MdUI15821	CV466765	Ovule abortion 9 (OVA9) [Arabidopsis thaliana (Mouse-ear cress)]	0.941585	0.659186	0.754979	d
MdUI10960	CN881339	Histone H2B [Capsicum annuum (Bell pepper)]	0.940632	0.862708	0.977464	d
MdUI16035	CV794438	Auxin-repressed protein [Malus domestica (Apple) (Malus sylvestris)]	0.939753	0.658996	1.07121	d
MdUI10131	CN492086	Cyclin dependent kinase B [Camellia sinensis (Tea)]	0.938917	0.892553	0.617013	d
MdUI28519	CV826095	Oligopeptide transporter [Arabidopsis thaliana (Mouse-ear cress)]	0.937654	0.852857	0.597992	d
MdUI12923	CN445636	Protease inhibitor/seed storage/LTP family protein [Arabidopsis thaliana (Mouse-ear cress)]	0.937032	0.69514	1.03384	d
MdUI29245	CV658024	Enoyl-ACP reductase precursor [Nicotiana tabacum (Common tobacco)]	0.934331	0.630482	0.807336	d
MdUI29179	CV630159	Cytochrome b6 [Lycopersicon esculentum (Tomato)]	0.934087	0.709379	0.66886	d
MdUI09274	CV150965	Integral membrane protein_sugar transporter family protein [Arabidopsis thaliana (Mouse-ear cress)]	0.933364	0.501757	1.04399	d
MdUI37758	DR996137	PFT1 (Phytochrome and flowering time 1, putative [Arabidopsis thaliana]	0.931228	0.647553	0.998998	d
MdUI25545	CN578582	BZIP transcription factor [Nicotiana tabacum (Common tobacco)]	0.928411	0.857609	0.686849	d
MdUI02817	CN882352	Sorbitol transporter [Malus domestica (Apple) (Malus sylvestris)]	0.924367	0.743119	0.648374	d
MdUI30983	DT040390	Agamous-like 65 [Arabidopsis thaliana (Mouse-ear cress)]	0.922732	0.667098	1.06753	d
MdUI04227	CV880730	Spermidine synthase [Malus domestica (Apple) (Malus sylvestris)]	0.917177	0.66552	0.724044	d
MdUI20057	CV150481	Sorbitol dehydrogenase [Malus domestica (Apple) (Malus sylvestris)]	0.914578	0.857732	0.829608	d
MdUI16135	CN444354	Cyclin C-like protein [Arabidopsis thaliana (Mouse-ear cress)]	0.913766	0.807641	0.737223	d
MdUI19616	CV880207	Chlorophyll a/b-binding protein type I [Malus domestica (Apple) (Malus sylvestris)]	0.912068	0.805977	0.740296	d
MdUI22701	CO868278	Delta-9 desaturase-like 5 protein [Arabidopsis thaliana (Mouse-ear cress)]	0.911952	0.608551	0.760833	d
MdUI00999	CV883514	CONSTANS-like protein CO1 [Populus deltoides (Poplar)]	0.909686	0.836726	0.694443	d
MdUI18268	CN862409	IAA amidohydrolase [Arabidopsis suecica]	0.905225	0.825529	0.711907	d
MdUI02269	CO904581	Sorbitol transporter [Malus domestica (Apple) (Malus sylvestris)]	0.904324	0.783733	0.757105	d
MdUI28106	CV986365	Potassium transporter, putative [Oryza sativa (japonica cultivar-group)]	0.904323	0.699485	1.0648	d
MdUI39097	DT003220	Ubiquitin-specific protease 8 (UBP8) [Arabidopsis thaliana (Mouse-ear cress)]	0.903846	0.673318	0.863928	d
MdUI39124	DT002202	Putative small calcium-binding mitochondrial carrier 2 [Oryza sativa (japonica cultivar-group)]	2.42779	0.797152	1.03373
MdUI20216	CO723666	Cyclic nucleotide gated channel 1 [Arabidopsis thaliana (Mouse-ear cress)]	2.07254	0.69082	1.06401
MdUI20807	CV081231	60S ribosomal protein L4 [Prunus armeniaca (Apricot)]	1.9875	0.732515	0.918549
MdUI30177	DT041936	Glutathione synthetase GSHS1 [Medicago truncatula (Barrel medic)]	1.82563	0.680492	0.922917
MdUI19179	CX023745	Dimethyladenosine transferase, putative [Arabidopsis thaliana (Mouse-ear cress)]	1.7774	0.7059	1.35036
MdUI10686	CV524271	Pathogenesis-related protein [Pyrus pyrifolia (Japanese pear) (Pyrus serotina)]	1.77158	1.52522	0.810979
MdUI36403	CN945047	Leucine-rich repeat transmembrane protein kinase, putative [Arabidopsis thaliana (Mouse-ear cress)]	1.64746	0.543429	1.30372
MdUI22058	CO898081	Serine/threonine protein phosphatase 2A 57 kDa regulatory subunit B' iota isoform [Arabidopsis thaliana (Mouse-ear cress)]	1.63136	0.773609	1.06691
MdUI09709	CO902628	Outward rectifying potassium channel [Populus tremula x Populus tremuloides]	1.61775	0.842354	0.984301
MdUI21360	CN995445	Inosine-uridine preferring nucleoside hydrolase family protein [Arabidopsis thaliana (Mouse-ear cress)]	1.61648	1.56498	0.886167
MdUI38523	EG631252	Zeatin O-xylosyltransferase [Phaseolus vulgaris (Kidney bean) (French bean)]	1.57404	1.18152	0.78381
MdUI01162	CN489198	SUMO E2 conjugating enzyme SCE1 [Nicotiana benthamiana]	1.57366	1.08785	0.893199
MdUI09662	CN944083	Adenylyl-sulfate reductase precursor [Lycopersicon esculentum (Tomato)]	1.53422	0.781249	0.806721
MdUI10630	CO576109	GDSL-motif lipase hydrolase-like protein [Arabidopsis thaliana (Mouse-ear cress)]	1.50906	1.0816	0.838328
MdUI28896	CX024832	Hydrolase, alpha/beta fold family protein [Arabidopsis thaliana (Mouse-ear cress)]	1.46336	0.640796	1.21389
MdUI14033	CO901740	Ser/thr protein phosphatase catalytic subunit-like protein [Arabidopsis thaliana (Mouse-ear cress)]	1.45815	0.861802	0.764617
MdUI19788	CN849125	Geranylgeranyl reductase [Prunus persica (Peach)]	1.45767	1.76389	0.73822
MdUI24353	CN492974	Putative leucine-rich repeat transmembrane protein kinase [Arabidopsis thaliana (Mouse-ear cress)]	1.44368	1.04691	0.837999
MdUI17576	CN996131	K+ uptake permease 6, KUP6 [Arabidopsis thaliana (Mouse-ear cress)]	1.44366	0.699133	1.17176
MdUI17704	CN993589	10-hydroxygeraniol oxidoreductase [Camptotheca acuminata]	1.44076	0.988067	0.804918
MdUI24424	CN492417	Calmodulin-binding family protein [Arabidopsis thaliana (Mouse-ear cress)]	1.42834	0.878223	0.832745
MdUI20244	CO751654	Disease resistance protein (TIR-NBS-LRR class), putative [Arabidopsis thaliana (Mouse-ear cress)]	1.42588	0.889247	1.53727
MdUI21695	CO416139	Putative disease resistance complex protein I2C-1, 5'-partial [Solanum demissum (Wild potato)]	1.42196	0.861214	0.983994
MdUI20397	CO866541	Receptor lectin kinase-like protein [Arabidopsis thaliana (Mouse-ear cress)]	1.38322	0.515743	1.04159
MdUI15955	CV655488	Nitrate transporter 2.3 [Arabidopsis thaliana (Mouse-ear cress)]	1.35771	3.10286	0.733098
MdUI10020	CO418719	Iron-regulated transporter 1 [Arabidopsis thaliana (Mouse-ear cress)]	1.33713	1.04933	0.686758
MdUI15975	CV881194	Histone H3.3 [Arabidopsis thaliana (Mouse-ear cress)]	1.32824	0.702547	0.681162
MdUI13563	CN444569	Auxin-regulated protein [Lycopersicon esculentum (Tomato)]	1.29978	0.920394	0.882651
MdUI16047	CV883022	Cytochrome P450 monooxygenase CYP716A [Medicago truncatula (Barrel medic)]	1.29612	0.674211	1.24612
MdUI29814	DT040409	BETA GLUCOSIDASE 40 (BGLU40) [Arabidopsis thaliana (Mouse-ear cress)]	1.29607	0.669193	1.70827
MdUI18851	CV567714	Light harvesting chlorophyll a /b binding protein of PSII [Euglena gracilis]	1.29365	1.05988	0.445205
MdUI17826	CN997597	Calcium-dependent protein kinase 2 [Nicotiana tabacum (Common tobacco)]	1.29283	0.845	1.8348
MdUI07798	CN909141	Anthocyanidin reductase [Malus domestica (Apple) (Malus sylvestris)]	1.29059	1.31267	0.821913
MdUI15189	CO576179	Ssu72-like family protein [Arabidopsis thaliana (Mouse-ear cress)]	1.26824	0.546694	1.06066
MdUI28185	CV122052	Ribonuclease D [Pseudomonas fluorescens (strain Pf-5 / ATCC BAA-477)]	1.26488	0.699346	1.08991
MdUI20746	CO865262	Auxin response factor 4 [Cucumis sativus (Cucumber)]	1.25609	0.823061	1.51302
MdUI10694	CV082385	Leucine-rich receptor-like protein kinase [Malus domestica (Apple) (Malus sylvestris)]	1.24682	0.876909	1.00728
MdUI12837	CO414732	Adenine phosphoribosyltransferase-like [Solanum tuberosum (Potato)]	1.24619	0.706763	0.826728
MdUI23781	CN445179	MATE (Multi Antimicrobial Extrusion) efflux family protein [Arabidopsis thaliana (Mouse-ear cress)]	1.24302	0.960017	0.698909
MdUI36528	EB151512	NBS-LRR type disease resistance protein [Poncirus trifoliata]	1.2321	1.58817	0.687746
MdUI15383	CN850088	Auxin-responsive family protein [Arabidopsis thaliana (Mouse-ear cress)]	1.22264	0.846011	1.10719
MdUI38588	CN896575	Auxin binding protein [Malus domestica (Apple) (Malus sylvestris)]	1.21902	0.867872	0.83237
MdUI19598	CV658147	BiP-isoform D [Glycine max (Soybean)]	1.21659	0.621269	0.849128
MdUI27480	CV655828	Galacturonosyltransferase 5 [Arabidopsis thaliana (Mouse-ear cress)]	1.21152	1.00009	0.68012
MdUI24463	CN496366	Acidic p0 ribosomal protein [Dascillus cervinus]	1.20791	0.561768	0.938715
MdUI18903	CV525155	FH2 domain-containing protein [Arabidopsis thaliana (Mouse-ear cress)]	1.20174	0.809053	0.750905
MdUI18633	CV882519	Regulator of chromosome condensation-like protein [Arabidopsis thaliana (Mouse-ear cress)]	1.20075	0.537504	0.587451
MdUI13160	CN491111	Early light-induced protein [Arabidopsis thaliana (Mouse-ear cress)]	1.19521	0.692589	0.762154
MdUI19975	CN993652	Defender against cell death 1 [Malus domestica (Apple) (Malus sylvestris)]	1.19504	0.893714	0.99213
MdUI23269	CO902907	Auxin-responsive protein IAA12 [Arabidopsis thaliana (Mouse-ear cress)]	1.19066	0.666167	0.899374
MdUI17131	CN581119	Glucose-1-phosphate adenylyltransferase small subunit 2, chloroplast precursor [Vicia faba (Broad bean)]	1.18988	0.647778	0.897249
MdUI17846	CN997920	Protein kinase, putative [Arabidopsis thaliana (Mouse-ear cress)]	1.18765	0.489649	1.23035
MdUI31493	DR998224	Vesicle-associated membrane protein-related [Arabidopsis thaliana]	1.18586	0.636813	0.752953
MdUI20547	CO868428	Iron ion binding / oxidoreductase [Arabidopsis thaliana (Mouse-ear cress)]	1.18152	0.704546	1.05063
MdUI16765	CN489575	Indole-3-acetic acid-amido synthetase GH3.5 [Oryza sativa (Rice)]	1.18038	1.31442	0.770413
MdUI15341	CO755311	Acyl-CoA-binding protein [Ricinus communis (Castor bean)]	1.17805	1.54154	0.844418
MdUI38813	DR991639	Sulfate transporter 91 [Arabidopsis thaliana (Mouse-ear cress)]	1.17777	0.676572	1.15687
MdUI12306	CN444681	CONSTANS-like protein 2 [Malus domestica (Apple) (Malus sylvestris)]	1.17423	0.732337	0.836056
MdUI01857	CN580460	Thaliana 60S ribosomal protein L7 [Solanum tuberosum (Potato)]	1.16697	0.482356	1.61843
MdUI05438	CV627681	Auxin-responsive protein IAA27 [Arabidopsis thaliana (Mouse-ear cress)]	1.16512	0.805478	0.734408
MdUI28140	CV986612	26S proteasome regulatory subunit, putative [Arabidopsis thaliana (Mouse-ear cress)]	1.1589	0.889413	1.82806
MdUI24316	CN492824	Zinc finger (C3HC4-type RING finger) family protein [Arabidopsis thaliana (Mouse-ear cress)]	1.15715	0.651267	1.10775
MdUI15539	CV081790	Chlorophyll a-b binding protein 151, chloroplast precursor [Gossypium hirsutum (Upland cotton)]	1.1554	0.700224	0.786868
MdUI06283	CO067272	Auxin-induced protein-like [Oryza sativa (japonica cultivar-group)]	1.15215	0.838051	0.916147
MdUI31343	DR992884	Glycerol dehydrogenase, putative [Aspergillus fumigatus (Sartorya fumigata)]	1.14242	1.53881	0.780963
MdUI13810	CO867292	Axial regulator YABBY5 [Arabidopsis thaliana (Mouse-ear cress)]	1.13416	0.472321	1.25041
MdUI13771	CO866546	Plastid transcriptionally active3 (PTAC3) [Arabidopsis thaliana (Mouse-ear cress)]	1.13094	0.619653	0.745634
MdUI23390	CV086289	Cinnamoyl-CoA reductase [Lycopersicon esculentum (Tomato)]	1.13013	0.63468	1.06829
MdUI09566	CO418069	Tubulin gamma-1 chain [Arabidopsis thaliana (Mouse-ear cress)]	1.11916	1.0156	0.864238
MdUI18828	CV467787	Ribosomal protein S6-like protein [Solanum tuberosum (Potato)]	1.118	1.71332	0.360691
MdUI12767	CO416999	GDSL-motif lipase/hydrolase family protein [Arabidopsis thaliana (Mouse-ear cress)]	1.11743	0.694358	0.893442
MdUI20996	CO900045	UDP-glucoronosyl/UDP-glucosyl transferase family protein [Arabidopsis thaliana (Mouse-ear cress)]	1.11629	0.838195	1.591
MdUI37911	DT000029	Cyclin A3;4 [Arabidopsis thaliana (Mouse-ear cress)]	1.11259	0.700405	0.806099
MdUI10645	CV082641	Putative indole-3-acetic acid-amido synthetase GH3.9 [Arabidopsis thaliana (Mouse-ear cress)]	1.1052	0.831349	1.3176
MdUI18572	CV881948	Glyceraldehyde-3-phosphate dehydrogenase A subunit [Glycine max (Soybean)]	1.10125	0.627026	1.13137
MdUI14009	CO901541	Protein phosphatase 2C-like [Medicago truncatula (Barrel medic)]	1.09603	0.852112	2.07677
MdUI37771	DR995485	Sulphate transporter 2 [Arabidopsis thaliana (Mouse-ear cress)]	1.07821	2.47079	0.887103
MdUI19939	CV793727	IAA16 protein [Gossypium hirsutum (Upland cotton)]	1.07412	1.15518	0.798438
MdUI19933	CV997546	Secretory carrier membrane protein, putative [Arabidopsis thaliana (Mouse-ear cress)]	1.06217	1.46435	0.891461
MdUI08757	CO901699	Zeaxanthin epoxidase, chloroplast precursor [Prunus armeniaca (Apricot)]	1.05715	0.893101	1.21842
MdUI28398	CV525545	ERF (ethylene response factor) subfamily B-4 of ERF/AP2 transcription factor family [Arabidopsis thaliana (Mouse-ear cress)]	1.05415	1.91207	0.851105
MdUI23612	CV656999	Ubiquitin-like protein (UBL5) [Arabidopsis thaliana (Mouse-ear cress)]	1.04721	1.7982	0.832201
MdUI15061	CO867829	Peroxidase 73 precursor [Arabidopsis thaliana (Mouse-ear cress)]	1.03817	0.699455	1.19167
MdUI29092	CV628821	Putative heat shock protein; 32627-30541 [Arabidopsis thaliana (Mouse-ear cress)]	1.03793	0.60847	1.28668
MdUI19200	CX023989	MYB domain protein 4 [Arabidopsis thaliana (Mouse-ear cress)]	1.03631	0.56929	1.22041
MdUI13674	CO756684	Glucose-6-phosphate 1-dehydrogenase precursor [Solanum tuberosum (Potato)]	1.03175	1.15213	0.640082
MdUI28052	CV987268	Putative disease resistance protein 4 [Solanum demissum (Wild potato)]	1.02564	1.44028	0.852645
MdUI15418	CO751791	Favodoxin family protein / radical SAM domain-containing protein [Arabidopsis thaliana (Mouse-ear cress)]	1.02091	0.756411	1.31178
MdUI16334	CN493863	Glutathione-S-transferase [Arabidopsis thaliana (Mouse-ear cress)]	1.00658	0.774182	1.36435
MdUI13472	CV128905	Trigger factor type chaperone family protein [Arabidopsis thaliana (Mouse-ear cress)]	1.00332	0.698103	1.21892
MdUI16309	CN491870	Agamous-like protein [Malus domestica (Apple) (Malus sylvestris)]	1.00193	0.669072	1.22889
MdUI20288	CO866878	Pectinesterase family protein [Arabidopsis thaliana (Mouse-ear cress)]	0.999064	1.51389	0.877391
MdUI29466	CV986917	Putative adapter-related protein complex 4 epsilon 1 subunit [Oryza sativa (japonica cultivar-group)]	0.988762	1.62259	0.864149
MdUI15952	CV657842	60S ribosomal protein L12 [Prunus armeniaca (Apricot)]	0.988264	1.13927	0.60385
MdUI24631	CN490772	ABC transporter family protein [Arabidopsis thaliana (Mouse-ear cress)]	0.986846	1.4186	0.795892
MdUI38598	CN938657	Alpha 1,4-glycosyltransferase family protein / glycosyltransferase sugar-binding DXD motif-containing protein [Arabidopsis thaliana (Mouse-ear cress)]	0.976062	0.625236	1.25743
MdUI28233	CV121956	Metallopeptidase M24 family protein [Arabidopsis thaliana (Mouse-ear cress)]	0.966377	0.885991	1.2185
MdUI22740	CO576688	Zinc finger (C3HC4-type RING finger) family protein [Arabidopsis thaliana (Mouse-ear cress)]	0.964458	1.42966	0.85204
MdUI30203	DR999695	Ran-binding protein, putative [Arabidopsis thaliana (Mouse-ear cress)]	0.959364	0.621384	1.15966
MdUI22353	CO068369	CPK13; ATP binding / calcium ion binding / calcium- and calmodulin-dependent protein kinase/ kinase/ protein kinase/ protein serine/threonine kinase/ protein-tyrosine kinase [Arabidopsis thaliana]	0.940392	0.751752	1.63898
MdUI18295	CV524501	Zeaxanthin epoxidase, chloroplast precursor [Prunus armeniaca (Apricot)]	0.906079	0.885632	1.28442
MdUI28859	CX024698	Downstream target of AGL15 2 (DTA2) [Arabidopsis thaliana (Mouse-ear cress)]	0.899725	0.499802	1.12491
MdUI07661	CO868645	Glycolate oxidase [Mesembryanthemum crystallinum (Common ice plant)]	0.899299	1.15616	1.19591
MdUI21198	CN868601	Serine acetyltransferase [Citrullus lanatus (Watermelon) (Citrullus vulgaris)]	0.897677	1.45465	1.13619
MdUI14321	CN995575	1,3-beta-glucanohydrolase [Solanum tuberosum (Potato)]	0.896027	1.23564	1.22091
MdUI13396	CN492436	Steroid sulfotransferase-like protein [Arabidopsis thaliana (Mouse-ear cress)]	0.894961	1.37415	1.40671
MdUI06044	CV629921	Disease resistance protein (TIR-NBS-LRR class), putative [Arabidopsis thaliana (Mouse-ear cress)]	0.891708	1.45542	1.08426
MdUI03201	CN495197	Limit dextrinase [Arabidopsis thaliana (Mouse-ear cress)]	0.890149	1.71216	1.02916
MdUI27155	CN888356	Beta-adaptin-like protein [Arabidopsis thaliana (Mouse-ear cress)]	0.88962	1.45372	1.04036
MdUI21624	CO416625	tRNA synthetase beta subunit family protein [Arabidopsis thaliana (Mouse-ear cress)]	0.886897	1.436	1.34166
MdUI04444	CN580040	Early-responsive to dehydration protein-related / ERD protein-related [Arabidopsis thaliana (Mouse-ear cress)]	0.882639	1.42357	1.35781
MdUI31906	DR990818	Ubiquitin-specific protease 15 [Arabidopsis thaliana (Mouse-ear cress)]	0.882567	1.21313	0.682627
MdUI02050	CV986887	Galactinol synthase [Glycine max (Soybean)]	0.881181	1.67895	0.972452
MdUI26490	CN997458	DEAD-box ATP-dependent RNA helicase [Arabidopsis thaliana (Mouse-ear cress)]	0.879142	1.47396	0.888707
MdUI34429	0	ATP sulfurylase 3 [Arabidopsis thaliana (Mouse-ear cress)]	0.876502	1.22673	1.27353
MdUI07061	CO867327	Beta-1,3-glucanase [Prunus persica (Peach)]	0.87434	1.73908	1.4905
MdUI39316	CN941547	Lipoxygenase [Prunus dulcis (Almond) (Prunus amygdalus)]	0.873382	1.23716	1.30765
MdUI11975	CN495322	Auxin-induced protein AUX28 [Glycine max (Soybean)]	0.872109	0.809598	1.43842
MdUI17657	CN992953	Plastid alpha-amylase [Malus domestica (Apple) (Malus sylvestris)]	0.871915	1.06711	1.2635
MdUI29917	DT002301	DREB subfamily A-5 of ERF/AP2 transcription factor family protein [Arabidopsis thaliana (Mouse-ear cress)]	0.868322	1.53301	1.34514
MdUI31852	EB156529	MADS-box protein AP3 [Lotus japonicus]	0.867009	0.774897	1.48769
MdUI04359	CN878219	Catalase [Soldanella alpina (Alpine snowbell)]	0.864817	1.13275	1.08243
MdUI00712	CV084516	Riboflavin synthase alpha chain [Arabidopsis thaliana (Mouse-ear cress)]	0.863784	1.42032	1.09273
MdUI31908	DR990953	Putative auxin-amidohydrolase precursor [Populus euphratica (Euphrates poplar)]	0.859871	0.88699	1.24428
MdUI12002	CN912841	DnaK protein, putative [Oryza sativa (japonica cultivar-group)]	0.85603	1.46161	1.46109
MdUI21068	CN910266	Auxin response factor 4 [Lycopersicon esculentum (Tomato)]	0.855486	1.30814	1.40335
MdUI17953	CO052384	Pectinesterase family protein [Arabidopsis thaliana (Mouse-ear cress)]	0.853737	1.01678	2.17531
MdUI37732	CN931720	Trehalose-phosphatase synthase 7 [Arabidopsis thaliana (Mouse-ear cress)]	0.853508	1.49437	0.905665
MdUI19814	CV794128	Ethylene receptor ETR1 [Malus domestica (Apple) (Malus sylvestris)]	0.852728	1.44394	1.19472
MdUI00579	CN444112	ATP-dependent DNA helicase, putative [Arabidopsis thaliana (Mouse-ear cress)]	0.848175	1.11884	1.039
MdUI12605	CO754830	Sucrose-phosphate synthase [Actinidia deliciosa (Kiwi)]	0.848141	0.677746	1.19111
MdUI21616	CO415800	Patatin-like phospholipase family [Pseudomonas fluorescens (strain Pf-5 / ATCC BAA-477)]	0.838751	1.55659	1.04758
MdUI28456	CV826332	Flavanone 3-hydroxylase [Malus domestica (Apple) (Malus sylvestris)]	0.837826	1.38389	1.50531
MdUI26780	CO052467	Cytosolic IMP-GMP specific 5'-nucleotidase, putative; 41097- 37373 [Arabidopsis thaliana (Mouse-ear cress)]	0.837159	2.00401	0.947271
MdUI24746	CN489442	Asparaginyl-tRNA synthetase, putative [Brassica oleracea (Wild cabbage)]	0.836606	1.50682	0.885409
MdUI21057	CO903389	Ubiquitin-specific protease [Arabidopsis thaliana (Mouse-ear cress)]	0.83564	0.538793	1.31355
MdUI25185	CN488772	AAA-type ATPase family protein [Arabidopsis thaliana (Mouse-ear cress)]	0.831583	1.08333	1.30898
MdUI04707	CO902967	Auxin response factor 2 [Gossypium arboreum (Tree cotton)]	0.831544	1.39526	0.916998
MdUI25248	CN494937	EREBP-4 like protein [Oryza sativa (japonica cultivar-group)]	0.830122	1.50115	0.803974
MdUI23165	CO754673	IAA-amino acid hydrolase ILR1-like 6 precursor [Arabidopsis thaliana (Mouse-ear cress)]	0.82641	0.793147	1.21576
MdUI06238	CN914176	Cytochrome P450 72C1 [Arabidopsis thaliana (Mouse-ear cress)]	0.825776	1.42545	1.01246
MdUI20617	CO865679	Cytochrome P450, FAMILY 87, SUBFAMILY A, POLYPEPTIDE 2 [Arabidopsis thaliana (Mouse-ear cress)]	0.825322	1.6866	1.14386
MdUI18381	CN876382	Cysteine proteinase [Malus domestica (Apple) (Malus sylvestris)]	0.82327	1.27669	1.71744
MdUI14741	CO898207	Auxin and ethylene responsive GH3-like protein [Capsicum chinense (Scotch bonnet) (Bonnet pepper)]	0.823096	1.13532	0.857567
MdUI17468	CN581649	Peroxidase 41 precursor [Arabidopsis thaliana (Mouse-ear cress)]	0.802146	1.00839	2.45589
MdUI27866	CN945575	Carbohydrate kinase family [Arabidopsis thaliana (Mouse-ear cress)]	0.799674	1.88297	1.19264
MdUI18598	CN885214	Dihydrolipoamide S-acetyltransferase [Arabidopsis thaliana (Mouse-ear cress)]	0.797578	1.42935	1.08196
MdUI22950	CO756223	Zinc finger (C3HC4-type RING finger) family protein [Arabidopsis thaliana (Mouse-ear cress)]	0.794497	1.87028	0.967226
MdUI20523	CO867621	Dihydrolipoamide dehydrogenase [Aspergillus fumigatus (Sartorya fumigata)]	0.794411	1.53659	1.12222
MdUI31697	CV130199	Aconitate hydrase 1 [Shigella sonnei (strain Ss046)]	0.789214	1.22027	1.50909
MdUI25463	CN579358	Beta galactosidase 1 [Arabidopsis thaliana (Mouse-ear cress)]	0.78612	1.2515	1.66863
MdUI37669	DR993503	GNS1/SUR4 membrane family protein [Arabidopsis thaliana (Mouse-ear cress)]	0.782698	0.513519	1.12873
MdUI19474	CV628777	Protein phosphatase 2C, putative [Arabidopsis thaliana (Mouse-ear cress)]	0.780324	1.16624	0.353364
MdUI20831	CO901373	Cytokinin-O-glucosyltransferase 1 [Arabidopsis thaliana (Mouse-ear cress)]	0.776442	2.13315	0.74136
MdUI18782	CV122167	40S ribosomal protein S2 [Picea abies (Norway spruce) (Picea excelsa)]	0.771964	1.35681	1.42695
MdUI19589	CN947312	Phosphoglycerate dehydrogenase-like protein [Arabidopsis thaliana (Mouse-ear cress)]	0.770708	1.52497	1.14743
MdUI37067	CK900573	Peroxidase 12 (PER12) (P12) (PRXR6) [Arabidopsis thaliana (Mouse-ear cress)]	0.770107	0.742028	1.74577
MdUI19983	CN887351	High molecular weight heat shock protein [Malus domestica (Apple) (Malus sylvestris)]	0.764806	1.02144	1.18975
MdUI28347	CV567824	Acetolactate synthase II, chloroplast precursor [Nicotiana tabacum (Common tobacco)]	0.760187	1.12923	0.665363
MdUI07207	CV630848	Cysteine-rich receptor-like protein kinase 3 [Arabidopsis thaliana (Mouse-ear cress)]	0.751094	1.43492	0.98548
MdUI02983	CV128488	HSP70 [Triticum aestivum (Wheat)]	0.742413	0.980364	1.6371
MdUI28497	CN901226	Cation/H+ exchanger 24, putative Na+/H+ antiporter [Arabidopsis thaliana (Mouse-ear cress)]	0.738736	1.15756	0.632466
MdUI19368	CV083015	Vacuolar protein sorting-associated like protein [Arabidopsis thaliana (Mouse-ear cress)]	0.734889	1.95744	1.05449
MdUI05546	CV658888	Epoxide hydrolase, putative [Arabidopsis thaliana (Mouse-ear cress)]	0.71868	1.41659	0.870432
MdUI27677	CV628371	Pectinesterase family protein [Arabidopsis thaliana (Mouse-ear cress)]	0.717932	0.583103	1.36681
MdUI39580	DT043361	Auxin response factor 11 [Arabidopsis thaliana (Mouse-ear cress)]	0.716526	1.44217	1.61948
MdUI21815	CO417499	Lipid transfer protein precursor [Malus domestica (Apple) (Malus sylvestris)]	0.711558	1.35543	0.982988
MdUI13366	CN894664	Clathrin binding [Arabidopsis thaliana (Mouse-ear cress)]	0.697554	1.2191	0.856789
MdUI16340	CN493611	Ankyrin like protein [Arabidopsis thaliana (Mouse-ear cress)]	0.692935	0.629231	1.30453
MdUI38953	CO576865	Ribulose bisphosphate carboxylase large subunit [Chrysosplenium ramosum]	0.687431	1.28087	0.759125
MdUI28037	CV986132	60S ribosomal protein L3 [Neurospora crassa]	0.672395	1.60011	1.10055
MdUI39662	CN925632	Chaperonin CPN60-like 2, mitochondrial precursor [Arabidopsis thaliana (Mouse-ear cress)]	0.670895	1.34187	0.898234
MdUI09733	CO904845	Putative auxin-amidohydrolase precursor [Populus alba x Populus tremula]	0.669548	0.896865	1.25368
MdUI21931	CO065782	Lipase class 3 family protein [Arabidopsis thaliana (Mouse-ear cress)]	0.667294	0.918346	1.65758
MdUI19785	CV793788	60S ribosomal protein L13 [Arabidopsis thaliana (Mouse-ear cress)]	0.666862	1.17949	1.72867
MdUI23350	CV084905	Stachyose synthetase, putative [Arabidopsis thaliana (Mouse-ear cress)]	0.6641	1.24716	1.2355
MdUI19340	CV082883	Putative auxin-amidohydrolase precursor [Populus alba x Populus tremula]	0.662045	1.02953	1.17132
MdUI19042	CX025309	Light harvesting chlorophyll a /b binding protein of PSII [Euglena gracilis]	0.64375	0.982944	1.29683
MdUI38733	DR992693	ATP binding / kinase/ protein kinase/ protein serine/threonine kinase/ protein-tyrosine kinase [Arabidopsis thaliana]	0.638042	1.32924	0.876128
MdUI15590	CV084714	Auxin-responsive protein IAA12 [Arabidopsis thaliana (Mouse-ear cress)]	0.637971	0.776273	1.20419
MdUI30105	DR992451	Putative phytochrome kinase substrate (PKS) 1 [Solanum demissum (Wild potato)]	0.637015	0.496578	1.21187
MdUI20003	CN444304	RNase precursor [Malus domestica (Apple) (Malus sylvestris)]	0.630746	1.31774	1.7378
MdUI16795	CN495503	Putative ribulokinase [Oryza sativa (japonica cultivar-group)]	0.627942	0.878819	1.23823
MdUI18545	CV883652	Galactinol synthase [Brassica napus (Rape)]	0.620595	0.730289	2.04847
MdUI21652	CO416686	BZIP-like protein [Arabidopsis thaliana (Mouse-ear cress)]	0.607788	0.402717	1.4999
MdUI17714	CN993842	Aux/IAA protein [Lycopersicon esculentum (Tomato)]	0.60187	0.893564	1.13826
MdUI21770	CO417167	Ubiquitin-specific protease, putative [Oryza sativa (japonica cultivar-group)]	0.581025	1.2251	1.21611
MdUI28611	CX022614	Cysteine proteinase, putative / thiol protease, putative [Arabidopsis thaliana (Mouse-ear cress)]	0.579482	1.33309	1.40293
MdUI21576	CO415508	DEAD-box protein abstrakt [Arabidopsis thaliana (Mouse-ear cress)]	0.575456	1.45099	0.973118
MdUI13104	CN491644	Pistillata MADS-box protein [Malus domestica (Apple) (Malus sylvestris)]	0.550335	1.05339	1.13654
MdUI28230	CV121827	Glutamate-ammonia-ligase adenylyl transferase [Pseudomonas fluorescens (strain Pf-5 / ATCC BAA-477)]	0.52813	1.5051	0.82973
MdUI20912	CO899771	Putative CC-NBS-LRR resistance protein [Malus domestica (Apple) (Malus sylvestris)]	0.523435	1.08176	1.34996
MdUI15152	CO540809	CBL-interacting protein kinase 9 [Arabidopsis thaliana (Mouse-ear cress)]	0.508396	1.11293	0.685893
MdUI28864	CX024657	Ribulose 1,5-bisphosphate carboxylase small subunit precursor [Malus x domestica x Pyrus communis]	0.455525	0.974652	1.12314
MdUI18347	CV655753	Light harvesting chlorophyll a/b-binding protein precursor [Nicotiana sylvestris (Wood tobacco)]	0.429228	1.16238	0.879419

## Sheet: Shading significant genes
Gene ID and annotation			Normalized expression values (Fold change)
Array_ID	Genbank	Description	D1	D3	D5
MdUI38718	DR990086	Calcium-dependent protein kinase 2 [Nicotiana benthamiana]	2.43597	1.06465	1.21777	u
MdUI37687	DR994025	Beta-glucosidase like protein [Arabidopsis thaliana (Mouse-ear cress)]	2.2096	1.62424	1.51489	u
MdUI20244	CO751654	Disease resistance protein (TIR-NBS-LRR class), putative [Arabidopsis thaliana (Mouse-ear cress)]	2.09754	1.36753	0.923035	u
MdUI01474	CN581738	60S ribosomal protein L19-2 [Arabidopsis thaliana (Mouse-ear cress)]	1.92282	1.23525	1.07939	u
MdUI30965	ES790076	Putative cinnamoyl-CoA reductase-like protein [Solanum tuberosum (Potato)]	1.91808	1.66992	1.5137	u
MdUI10686	CV524271	Pathogenesis-related protein [Pyrus pyrifolia (Japanese pear) (Pyrus serotina)]	1.85126	1.44928	0.946407	u
MdUI17826	CN997597	Calcium-dependent protein kinase 2 [Nicotiana tabacum (Common tobacco)]	1.83154	1.1072	1.14721	u
MdUI15428	CN942886	Proteasome subunit beta type 6 precursor [Arabidopsis thaliana (Mouse-ear cress)]	1.82561	3.49559	1.67981	u
MdUI23252	CN876261	Phospholipase PLDb2 [Lycopersicon esculentum (Tomato)]	1.77165	1.47169	1.41026	u
MdUI07331	CV630114	GA 2-oxidase 2 [Nerium oleander (Oleander)]	1.74447	1.52797	1.31294	u
MdUI18351	CV655771	Chalcone synthase [Malus domestica (Apple) (Malus sylvestris)]	1.72028	1.77365	1.74402	u
MdUI18998	CV825962	Phenylalanine ammonia-lyase [Medicago sativa (Alfalfa)]	1.71418	1.21301	1.6438	u
MdUI19052	CX025320	Leucoanthocyanidin dioxygenase [Eustoma grandiflorum (Bluebells) (Lisianthus russellianus)]	1.70552	1.9621	2.26113	u
MdUI32173	CN490345	Leucoanthocyanidin dioxygenase [Malus domestica (Apple) (Malus sylvestris)]	1.6724	1.76479	1.53711	u
MdUI32330	CN490345	Leucoanthocyanidin dioxygenase [Malus domestica (Apple) (Malus sylvestris)]	1.66528	2.13871	1.64378	u
MdUI19266	CX024699	4-coumarate-CoA ligase [Arabidopsis thaliana (Mouse-ear cress)]	1.66434	1.47058	2.029	u
MdUI18839	CV467377	Histone H2B [Arabidopsis thaliana (Mouse-ear cress)]	1.66392	0.980708	0.937795	u
MdUI08282	CN578734	Putative pectinacetylesterase [Arabidopsis thaliana (Mouse-ear cress)]	1.65804	1.67933	1.89153	u
MdUI13854	CO867579	Receptor protein kinase-like protein [Arabidopsis thaliana (Mouse-ear cress)]	1.65717	1.08044	1.18311	u
MdUI18832	CV467505	Chalcone synthase 1 [Camellia sinensis (Tea)]	1.64548	1.50682	1.34833	u
MdUI32175	CN488632	Leucoanthocyanidin dioxygenase [Malus domestica (Apple) (Malus sylvestris)]	1.6409	2.1507	1.76051	u
MdUI01410	CN490345	Leucoanthocyanidin dioxygenase [Malus domestica (Apple) (Malus sylvestris)]	1.63019	1.45741	1.92732	u
MdUI09785	CO052462	Cinnamyl alcohol dehydrogenase [Fragaria ananassa (Strawberry)]	1.62539	1.57221	1.70534	u
MdUI32470	CN883409	Chalcone synthase 2 [Solanum tuberosum (Potato)]	1.61654	1.71916	1.63003	u
MdUI19668	CV880743	Beta-glucosidase 47 [Arabidopsis thaliana (Mouse-ear cress)]	1.61603	1.27804	1.59154	u
MdUI37855	DR998255	Glycoside hydrolase family 28 protein / polygalacturonase (pectinase) family protein [Arabidopsis thaliana (Mouse-ear cress)]	1.6123	1.05061	1.18232	u
MdUI22931	CO756200	Cytochrome P450 [Hypericum androsaemum (Tutsan)]	1.60121	1.43696	1.2778	u
MdUI22535	CO419040	Anthocyanidin synthase [Ipomoea alba (Moonflower)]	1.57299	1.77249	1.95202	u
MdUI19970	CV085382	Expansin 3 [Malus domestica (Apple) (Malus sylvestris)]	1.5699	1.48018	1.83581	u
MdUI08824	CV084893	Protein kinase family protein [Arabidopsis thaliana (Mouse-ear cress)]	1.56885	1.21909	1.63593	u
MdUI15165	CO576626	Proton-dependent oligopeptide transport (POT) family protein [Arabidopsis thaliana (Mouse-ear cress)]	1.56646	1.28439	1.91323	u
MdUI15716	CV129320	Glycoside hydrolase family 28 protein / polygalacturonase (pectinase) family protein [Arabidopsis thaliana (Mouse-ear cress)]	1.55585	1.52579	1.63776	u
MdUI14788	CO753481	Chalcone synthase [Malus domestica (Apple) (Malus sylvestris)]	1.54303	1.64295	1.69925	u
MdUI18323	CV525031	Phospholipase A1 [Nicotiana tabacum (Common tobacco)]	1.53315	1.52605	1.63674	u
MdUI23774	CN443921	Receptor protein kinase-like protein [Arabidopsis thaliana (Mouse-ear cress)]	1.52364	0.914135	0.998826	u
MdUI34371	TA43561_3750	MYB4 [Malus domestica (Apple) (Malus sylvestris)]	1.51965	1.26914	1.01171	u
MdUI15986	CV881577	40S ribosomal protein S16 [Gossypium hirsutum (Upland cotton)]	1.51387	1.22861	0.9511	u
MdUI23960	CN491476	2-isopropylmalate synthase 1 [Brassica insularis]	1.51102	1.16762	1.72889	u
MdUI19040	CX025082	Acetyl CoA carboxylase [Camellia sinensis (Tea)]	1.50807	1.77022	1.97322	u
MdUI18147	CO416421	Hydrolase, alpha/beta fold family-like [Oryza sativa (japonica cultivar-group)]	1.50736	1.14733	1.30942	u
MdUI14911	CO067880	Receptor-kinase isolog [Arabidopsis thaliana (Mouse-ear cress)]	1.50697	1.9615	1.94365	u
MdUI19232	CX024482	Phenylalanine ammonia-lyase 1 [Prunus avium (Cherry)]	1.50034	1.36117	1.74612	u
MdUI13068	CO541232	MID1-complementing activity 1 [Arabidopsis thaliana (Mouse-ear cress)]	1.4966	1.31342	1.49131	u
MdUI18684	CV987074	Glutathione transporter, putative [Oryza sativa (japonica cultivar-group)]	1.49601	1.14294	1.06413	u
MdUI37923	DY255345	ABA deficient 1 [Arabidopsis thaliana (Mouse-ear cress)]	1.49557	1.4991	1.40904	u
MdUI16347	CN493627	Phytoene synthase [Lycopersicon esculentum (Tomato)]	1.49443	1.32861	1.23256	u
MdUI20213	CO723505	Glutaredoxin-like protein [Arabidopsis thaliana (Mouse-ear cress)]	1.48877	1.52393	1.98404	u
MdUI16858	CN496775	3-hydroxy-3-methylglutaryl coenzyme A reductase [Camptotheca acuminata]	1.48845	1.40564	1.17202	u
MdUI32700	CN490345	Leucoanthocyanidin dioxygenase [Malus domestica (Apple) (Malus sylvestris)]	1.48648	1.1995	1.64264	u
MdUI31914	DR991409	Beta-glucosidase [Prunus avium (Cherry)]	1.48474	1.10404	1.33265	u
MdUI22064	CO866185	Thaumatin-like protein, putative [Arabidopsis thaliana (Mouse-ear cress)]	1.47875	1.42978	1.06069	u
MdUI38784	DR991034	Polyamine oxidase, 3'-partial, putative [Oryza sativa (japonica cultivar-group)]	1.47398	1.63949	1.21122	u
MdUI24435	CN496228	Purple acid phosphatase 27 (PAP27) [Arabidopsis thaliana (Mouse-ear cress)]	1.47324	1.11636	1.12713	u
MdUI38321	EB133165	NAM / CUC2-like protein [Arabidopsis thaliana (Mouse-ear cress)]	1.47296	1.45933	1.11621	u
MdUI26553	CN994631	Lipoxygenase [Corylus avellana (European hazel)]	1.46491	1.29665	1.01911	u
MdUI19354	CV083040	Pyruvate decarboxylase 1[Lotus corniculatus (Bird's-foot trefoil)]	1.46091	1.33907	1.62779	u
MdUI10687	CO417562	Pathogenesis-related protein [Pyrus pyrifolia (Japanese pear) (Pyrus serotina)]	1.4605	1.4582	1.0593	u
MdUI38362	EB148111	C-terminal domain phosphatase-like 1 [Arabidopsis thaliana (Mouse-ear cress)]	1.45826	1.20126	0.952741	u
MdUI15529	CV081247	Phosphatidylserine decarboxylase [Arabidopsis thaliana (Mouse-ear cress)]	1.4566	1.31985	1.17794	u
MdUI07296	CN869752	Zinc knuckle (CCHC-type) family protein [Arabidopsis thaliana (Mouse-ear cress)]	1.44288	1.27947	1.3195	u
MdUI19928	CV793710	Glycosyl hydrolase family protein 43 [Arabidopsis thaliana (Mouse-ear cress)]	1.4405	1.61616	1.11235	u
MdUI28385	CN946294	Putative auxin-regulated protein [Oryza sativa (japonica cultivar-group)]	1.43678	1.47095	1.46738	u
MdUI17373	CN580026	Hydroxymethylglutaryl-CoA lyase, putative [Trifolium pratense (Red clover)]	1.43415	1.20919	1.343	u
MdUI24963	CN496860	Vacuolar sorting receptor protein PV72-like protein [Solanum tuberosum (Potato)]	1.43176	1.20148	1.1208	u
MdUI16670	CN490433	Cysteine synthase [Arabidopsis thaliana (Mouse-ear cress)]	1.42987	1.12426	1.24723	u
MdUI30847	CN933491	Cytochrome c maturation protein CcmC [Nicotiana tabacum (Common tobacco)]	1.42983	1.40633	1.21834	u
MdUI02163	CV523710	Acetyl-CoA carboxylase [Glycine max (Soybean)]	1.42943	1.12152	1.62109	u
MdUI09662	CN944083	Adenylyl-sulfate reductase precursor [Lycopersicon esculentum (Tomato)]	1.42555	1.14913	1.30969	u
MdUI15442	CO752062	Potassium channel TORK1 [Nicotiana tabacum (Common tobacco)]	1.4208	1.42033	0.992466	u
MdUI15668	CV091618	Anthocyanidin 5-aromatic acyltransferase [Malus domestica (Apple) (Malus sylvestris)]	1.41549	1.56232	1.49741	u
MdUI14914	CO068048	Aminopeptidase N, putative [Oryza sativa (japonica cultivar-group)]	1.41495	1.15175	1.0356	u
MdUI16909	CN489647	4-coumarate-CoA ligase-like protein [Arabidopsis thaliana (Mouse-ear cress)]	1.41097	0.944878	1.51621	u
MdUI14691	CO722764	Glutathione S-transferase [Gossypium hirsutum (Upland cotton)]	1.40574	1.11879	1.45167	u
MdUI03111	CV627856	Chalcone isomerase 4, putative [Glycine max (Soybean)]	1.4043	1.36398	1.53893	u
MdUI21020	CO903246	NBS-LRR type disease resistance protein, putative [Prunus persica (Peach)]	1.40393	1.54961	1.43864	u
MdUI21757	CO417136	Dehydration-responsive family protein [Arabidopsis thaliana (Mouse-ear cress)]	1.40304	1.34412	1.59531	u
MdUI09330	CO068434	Thioredoxin F-type [Pisum sativum (Garden pea)]	1.40238	1.16038	1.4675	u
MdUI13592	CO723083	Pyruvate kinase, barrel domain [Oryza sativa (japonica cultivar-group)]	1.40164	1.4426	1.57982	u
MdUI15953	CV655403	Flavanone 3-hydroxylase [Arabidopsis thaliana (Mouse-ear cress)]	1.39972	1.12258	1.85796	u
MdUI30047	DT002306	Pyrophosphate-dependent phosphofructo-1-kinase-like protein [Arabidopsis thaliana (Mouse-ear cress)]	1.39797	1.43306	0.90852	u
MdUI19968	CV523474	NAD-dependent sorbitol dehydrogenase 2 [Malus domestica (Apple) (Malus sylvestris)]	1.39619	1.14516	0.955918	u
MdUI02735	CN908491	Nitrite reductase [Prunus persica (Peach)]	1.38107	0.982124	1.34281	u
MdUI09529	CO576495	Type II CPD photolyase [Stellaria longipes (Longstalk starwort)]	1.37002	1.28836	1.43521	u
MdUI05727	CN942644	Beta-D-galactosidase [Pyrus pyrifolia (Japanese pear) (Pyrus serotina)]	1.36911	1.11272	1.44334	u
MdUI32174	CN488632	Anthocyanidin synthase [Ipomoea alba (Moonflower)]	1.35649	1.60558	1.60913	u
MdUI10752	CO904453	Beta-xylosidase 3 [Arabidopsis thaliana (Mouse-ear cress)]	1.35258	1.10703	1.57407	u
MdUI04352	CV151051	Pectate lyase, putative [Oryza sativa (japonica cultivar-group)]	1.3504	0.910164	1.52962	u
MdUI04863	CV128722	Chalcone isomerase [Malus sp. (Crab apple)]	1.34405	1.60753	1.46496	u
MdUI22176	CO753496	Flavanone 3-hydroxylase [Nicotiana tabacum (Common tobacco)]	1.33936	1.45155	1.53593	u
MdUI07930	CO419158	Dark inducible 10 [Arabidopsis thaliana (Mouse-ear cress)]	1.32548	1.44202	1.20714	u
MdUI21108	CO903656	Rhamnose biosynthetic enzyme 1, putative [Arabidopsis thaliana (Mouse-ear cress)]	1.32394	1.15602	1.52324	u
MdUI20210	CO723499	Phosphoglycerate mutase, putative [Oryza sativa (japonica cultivar-group)]	1.31779	1.26896	1.57162	u
MdUI04485	CV657934	Auxin efflux carrier protein [Medicago truncatula (Barrel medic)]	1.30829	1.19493	1.47871	u
MdUI31744	CN917001	Calmodulin-binding family protein [Arabidopsis thaliana (Mouse-ear cress)]	1.3044	1.08427	1.54669	u
MdUI03880	CV128462	Chloroplast thioredoxin M-type [Arachis hypogaea (Peanut)]	1.303	1.41541	1.28148	u
MdUI06703	CV122431	4-coumarate:CoA ligase [Populus tremuloides (Quaking aspen)]	1.30052	1.31696	1.47666	u
MdUI05835	CN863645	Asparagine synthetase [Elaeagnus umbellata (Autumn olive)]	1.30028	1.67543	1.52436	u
MdUI17569	CN996109	Beta-D-galactosidase [Pyrus pyrifolia (Japanese pear) (Pyrus serotina)]	1.29531	1.26419	1.52722	u
MdUI03409	CN944866	Phenylalanine ammonia-lyase [Malus domestica (Apple) (Malus sylvestris)]	1.29248	1.01938	1.34876	u
MdUI21932	CO065945	Drought-induced 19 [Arabidopsis thaliana (Mouse-ear cress)]	1.2924	1.39044	1.46336	u
MdUI20275	CO866919	Related to ubiquitin-protein ligase HUL4 [Neurospora crassa]	1.28222	1.19321	1.97317	u
MdUI07798	CN909141	Anthocyanidin 6-aromatic acyltransferase [Malus domestica (Apple) (Malus sylvestris)]	1.27999	1.27606	1.50258	u
MdUI15974	CV881111	Ribose-5-phosphate isomerase [Arabidopsis thaliana (Mouse-ear cress)]	1.2788	1.08176	1.80295	u
MdUI28349	CV567894	Isopropylmalate/homocitrate/citramalate synthases [Brevibacterium linens BL2]	1.27652	1.25349	1.21992	u
MdUI03408	CN944056	Phenylalanine ammonia-lyase 1 [Prunus avium (Cherry)]	1.27256	1.33118	1.4421	u
MdUI18468	CO899721	Clp amino terminal domain-containing protein [Arabidopsis thaliana (Mouse-ear cress)]	1.27152	2.22941	1.20559	u
MdUI15131	CN909180	Ethylene-responsive transcriptional coactivator, putative [Arabidopsis thaliana (Mouse-ear cress)]	1.26845	1.40176	1.41844	u
MdUI20816	CO901359	Argininosuccinate lyase [Arabidopsis thaliana (Mouse-ear cress)]	1.26704	1.20964	1.5662	u
MdUI15653	CV086221	Auxin-induced SAUR-like protein [Capsicum annuum (Bell pepper)]	1.25995	1.98132	1.2208	u
MdUI15847	CV631967	1-aminocyclopropane-1-carboxylate oxidase 1 [Malus domestica (Apple) (Malus sylvestris)]	1.25155	1.39024	1.50688	u
MdUI04705	CO419210	Dihydroflavonol reductase [Malus domestica (Apple) (Malus sylvestris)]	1.24939	1.29091	1.33902	u
MdUI19979	AB034992	1-aminocyclopropane-1-carboxylate synthase [Malus domestica (Apple) (Malus sylvestris)]	1.24828	1.48869	1.16029	u
MdUI00605	CN908553	Calmodulin-binding family protein [Arabidopsis thaliana (Mouse-ear cress)]	1.24474	1.4755	1.1408	u
MdUI10875	CX023552	Small basic membrane integral protein, putative [Oryza sativa (japonica cultivar-group)]	1.24149	1.03926	1.46312	u
MdUI21514	CO066613	Cyclin dependent kinase inhibitor [Euphorbia esula (Leafy spurge)]	1.24116	1.18056	1.17422	u
MdUI04844	CV826302	Patatin-like protein 9 (PLP9) [Arabidopsis thaliana (Mouse-ear cress)]	1.23873	1.23476	1.58441	u
MdUI23468	CV092176	Flavonol synthase [Rosa hybrid cultivar 'Kardinal']	1.23786	1.4266	1.38996	u
MdUI00804	CV658955	Plastidic aldolase NPALDP1 [Nicotiana paniculata]	1.2356	1.23229	1.48598	u
MdUI18973	CV825548	MYB-CC type transfactor [Solanum tuberosum (Potato)]	1.2347	1.46648	0.971438	u
MdUI06335	CN993059	Putative glucosyltransferase [Arabidopsis thaliana (Mouse-ear cress)]	1.23319	1.53635	1.4648	u
MdUI21858	CO067564	Disease resistance response protein, putative [Arabidopsis thaliana (Mouse-ear cress)]	1.23312	1.51248	1.02701	u
MdUI22104	CO753121	Calcium exchanger 7 (CAX7) [Arabidopsis thaliana (Mouse-ear cress)]	1.23235	1.16428	1.46516	u
MdUI20979	CO902937	Putative cytochrome P450 [Arabidopsis thaliana (Mouse-ear cress)]	1.23103	1.5127	1.07846	u
MdUI11410	CN915191	Alcohol dehydrogenase [Malus domestica (Apple) (Malus sylvestris)]	1.23027	0.905735	1.14297	u
MdUI21492	CO066481	Polygalacturonase [Pisum sativum (Garden pea)]	1.22854	1.51948	1.57719	u
MdUI01498	CX025308	Senescence-associated protein 12 [Hemerocallis sp. (Daylily)]	1.22702	1.22588	1.44683	u
MdUI02863	CV629930	Putative 6-phosphogluconolactonase [Oryza sativa (japonica cultivar-group)]	1.22672	1.18207	1.45281	u
MdUI05077	CX023634	MYB11 [Malus domestica (Apple) (Malus sylvestris)]	1.22485	0.993142	1.28915	u
MdUI19505	CV630223	Endo-1,4-beta-glucanase [Pisum sativum (Garden pea)]	1.22476	1.02548	1.4323	u
MdUI28621	CX022879	Nitrate reductase [NADH] [Lycopersicon esculentum (Tomato)]	1.22433	1.01126	1.44007	u
MdUI09187	CO753541	Zinc finger homeodomain protein SZF-HD1 [Glycine max (Soybean)]	1.22403	1.20995	1.42361	u
MdUI04792	CN997358	Pyrophosphate-dependent phosphofructokinase PfpB [Medicago truncatula (Barrel medic)]	1.22363	1.03494	1.12097	u
MdUI24206	CN493521	Vacuolar acid invertase [Prunus cerasus]	1.22325	1.07681	1.29674	u
MdUI17599	CN996402	Plasma membrane intrinsic protein, putative [Populus tremula x Populus tremuloides]	1.22243	1.54523	1.41335	u
MdUI09950	CO415879	Anthocyanidin-3-glucoside rhamnosyltransferase, putative [Arabidopsis thaliana (Mouse-ear cress)]	1.22137	1.25004	1.44063	u
MdUI15969	CV794081	Pyrophosphate-fructose-6-phosphate 1-phosphotransferase-like protein [Arabidopsis thaliana (Mouse-ear cress)]	1.221	1.00953	1.11498	u
MdUI16127	CN444343	Vacuolar acid invertase [Prunus cerasus]	1.22079	1.28135	1.24042	u
MdUI13137	CN993530	Probable xyloglucan endotransglucosylase/hydrolase protein 32 precursor [Arabidopsis thaliana (Mouse-ear cress)]	1.22029	1.33486	1.4255	u
MdUI03944	CV628103	Nitrate reductase [Prunus persica (Peach)]	1.21955	0.9873	1.35807	u
MdUI31865	DY256185	Proline-rich protein [Glycine max (Soybean)]	1.21404	1.44077	1.4438	u
MdUI25032	CN494383	Ethylene receptor ERS [Malus domestica (Apple) (Malus sylvestris)]	1.21396	1.43756	1.23399	u
MdUI27061	CO067442	Vacuolar acid invertase [Prunus cerasus]	1.21375	1.00246	1.17047	u
MdUI29293	CV880428	Beta-galactosidase 2 [Pyrus communis (Pear)]	1.21331	1.39684	1.79027	u
MdUI13087	CO415361	Serine/threonine protein kinase, putative [Arabidopsis thaliana (Mouse-ear cress)]	1.21199	1.09501	1.61097	u
MdUI14773	CO753336	Polyphenol oxidase 2 precursor [Malus domestica (Apple) (Malus sylvestris)]	1.21174	1.24135	1.26746	u
MdUI01242	CV883538	Cinnamic acid hydroxylase [Malus domestica (Apple) (Malus sylvestris)]	1.21035	1.05529	1.1769	u
MdUI18240	CV187016	Glycine dehydrogenase [decarboxylating], mitochondrial precursor [Pisum sativum (Garden pea)]	1.20985	1.1597	1.76786	u
MdUI19824	CV794213	Cinnamoyl-CoA reductase, putative [Arabidopsis thaliana (Mouse-ear cress)]	1.20869	1.133	1.81468	u
MdUI30030	AY347832	Protein kinase [Malus domestica (Apple) (Malus sylvestris)]	1.20844	1.33693	1.30828	u
MdUI09779	CO752265	Branched chain alpha-keto acid dehydrogenase E1 beta subunit [Arabidopsis thaliana (Mouse-ear cress)]	1.20403	1.41658	1.28987	u
MdUI24158	CN491121	Glutaredoxin family protein [Arabidopsis thaliana (Mouse-ear cress)]	1.20014	1.6367	1.45034	u
MdUI19271	CX024650	ERF (ethylene response factor) subfamily B-6 of ERF/AP2 transcription factor family [Arabidopsis thaliana (Mouse-ear cress)]	1.19988	1.51022	1.18934	u
MdUI07599	CN444589	Acid phosphatase, putative [Arabidopsis thaliana (Mouse-ear cress)]	1.19982	1.06219	1.47367	u
MdUI31334	CN949337	Peptidase M28 family protein [Arabidopsis thaliana (Mouse-ear cress)]	1.19966	1.67138	1.26144	u
MdUI26271	CN993577	Calcium-binding EF hand family protein [Arabidopsis thaliana (Mouse-ear cress)]	1.19957	1.21031	1.32886	u
MdUI22293	CN909223	3-hydroxyisobutyryl-coenzyme A hydrolase [Arabidopsis thaliana (Mouse-ear cress)]	1.19845	1.53945	1.34733	u
MdUI26924	CO069090	Aldehyde dehydrogenase, putative [Oryza sativa (japonica cultivar-group)]	1.19797	1.5196	1.39329	u
MdUI13514	CO068412	Lipoxygenase [Prunus dulcis (Almond) (Prunus amygdalus)]	1.19792	1.23588	1.67911	u
MdUI01596	CV128374	Dehydration-responsive family protein [Malus domestica (Apple) (Malus sylvestris)]	1.19519	1.2628	1.31029	u
MdUI16710	CN490770	Zinc finger protein 3 [Arabidopsis thaliana (Mouse-ear cress)]	1.19444	1.45373	0.959666	u
MdUI02289	CN932081	Cinnamoyl-CoA reductase, putative [Arabidopsis thaliana (Mouse-ear cress)]	1.19444	1.09967	1.56121	u
MdUI08490	CV524394	C2 domain-containing protein [Arabidopsis thaliana (Mouse-ear cress)]	1.19277	1.06168	1.43931	u
MdUI08647	CV627833	Lipoxygenase [Nicotiana attenuata]	1.19227	1.25277	1.46315	u
MdUI00263	CN494637	26S proteasome regulatory subunit S3, putative (RPN3) [Arabidopsis thaliana (Mouse-ear cress)]	1.19197	1.12649	1.06968	u
MdUI06880	CO904571	Pectate lyase family protein [Arabidopsis thaliana (Mouse-ear cress)]	1.19014	1.32239	1.66385	u
MdUI30660	0	Cofactor of nitrate reductase and xanthine dehydrogenase 3 [Arabidopsis thaliana (Mouse-ear cress)]	1.18835	0.932367	1.03459	u
MdUI03435	CO416846	Transferase family protein [Arabidopsis thaliana (Mouse-ear cress)]	1.18218	1.41358	1.50625	u
MdUI27105	CO414687	Cycloartenol synthase [Arabidopsis thaliana (Mouse-ear cress)]	1.18102	1.60555	1.35265	u
MdUI16383	CN491020	NADPH-cytochrome P450 reductase, putative [Pisum sativum (Garden pea)]	1.18075	1.44674	1.14356	u
MdUI03379	CV655953	Flavonoid 3-hydroxylase [Glycine max (Soybean)]	1.18036	1.48818	1.46765	u
MdUI20478	CO867438	Cell wall invertase 6 [Arabidopsis thaliana (Mouse-ear cress)]	1.18035	1.21785	1.17244	u
MdUI13936	CO866108	Drought-responsive family protein [Arabidopsis thaliana (Mouse-ear cress)]	1.17917	1.4302	1.68738	u
MdUI13572	CN489627	Rapid Alkalinization Factor (RALF) protein [Arabidopsis thaliana (Mouse-ear cress)]	1.17866	1.38827	1.49537	u
MdUI10694	CV082385	Leucine-rich receptor-like protein kinase [Malus domestica (Apple) (Malus sylvestris)]	1.17768	0.910133	1.10367	u
MdUI25777	CN581412	Vacuolar acid invertase [Prunus cerasus]	1.17765	1.15616	1.10326	u
MdUI16200	CN444576	Flavanone 3-hydroxylase [Arabidopsis thaliana (Mouse-ear cress)]	1.1768	1.08932	1.65197	u
MdUI05034	CN928257	Phytochrome e [Medicago truncatula (Barrel medic)]	1.17638	1.01574	1.42806	u
MdUI30877	0	9-cis-epoxycarotenoid dioxygenase [Malus domestica (Apple) (Malus sylvestris)]	1.17413	1.25596	1.03536	u
MdUI28657	CX023073	Beta-glucosidase [Prunus avium (Cherry)]	1.17056	1.42852	0.975096	u
MdUI27939	CV883173	Sucrose-phosphate synthase [Pyrus communis (Pear)]	1.16821	1.26049	1.07997	u
MdUI15855	CV631549	ATP-dependent Clp protease proteolytic subunit [Malus domestica (Apple) (Malus sylvestris)]	1.16761	1.53792	1.09752	u
MdUI20900	CO901685	F-box family protein [Arabidopsis thaliana (Mouse-ear cress)]	1.16711	1.96264	1.82972	u
MdUI19851	CV794420	Ras-related protein Rab11D [Nicotiana tabacum (Common tobacco)]	1.16678	1.48844	0.947739	u
MdUI07632	CN496447	PHT6 (phosphate transporter 6) [Arabidopsis thaliana (Mouse-ear cress)]	1.16525	1.04023	1.38939	u
MdUI04486	CV083132	Auxin efflux carrier [Momordica charantia (Bitter gourd) (Balsam pear)]	1.16505	1.13887	1.4802	u
MdUI11458	CN494168	Phototropic-responsive NPH3 family protein [Arabidopsis thaliana (Mouse-ear cress)]	1.16426	1.1837	1.42869	u
MdUI04869	CV826200	Glucose acyltransferase [Solanum berthaultii]	1.1641	1.53116	1.27153	u
MdUI13785	CO866513	Isocitrate dehydrogenase, putative [Arabidopsis thaliana (Mouse-ear cress)]	1.16278	1.19206	1.37853	u
MdUI37741	DR995106	Glycosyl hydrolase family 5 protein / cellulase family protein [Arabidopsis thaliana (Mouse-ear cress)]	1.16193	1.35035	1.70966	u
MdUI12419	CO068453	Receptor-like protein kinase, putative [Arabidopsis thaliana (Mouse-ear cress)]	1.16159	1.32494	1.55597	u
MdUI31805	DT003261	Avr9/Cf-9 induced kinase 1 [Nicotiana tabacum (Common tobacco)]	1.16145	1.57183	1.38538	u
MdUI14553	CO417050	Lipase/hydrolase, putative [Arabidopsis thaliana (Mouse-ear cress)]	1.15781	1.42309	1.10242	u
MdUI32159	CN495054	Carotenoid cleavage dioxygenase, putative [Daucus carota subsp. sativus]	1.15646	1.85827	1.03808	u
MdUI11989	CN997830	SEC14 cytosolic factor family protein/phosphoglyceride transfer family protein [Arabidopsis thaliana (Mouse-ear cress)]	1.15563	1.3441	1.41974	u
MdUI39978	CN878912	Pyrophosphate-fructose-6-phosphate 1-phosphotransferase, putative [Arabidopsis thaliana (Mouse-ear cress)]	1.1548	1.10899	1.20008	u
MdUI30079	DR991342	Subtilisin-like protease [Alnus glutinosa (Alder)]	1.15302	1.55397	1.08779	u
MdUI18978	CV825877	Phenylalanine ammonia-lyase 1 [Prunus avium (Cherry)]	1.15241	1.28134	1.49426	u
MdUI03701	CO068580	Neutral invertase [Daucus carota (Carrot)]	1.15226	1.21039	1.2106	u
MdUI20060	CV986928	NADP-dependent D-sorbitol-6-phosphate dehydrogenase [Malus domestica (Apple) (Malus sylvestris)]	1.15188	1.85665	0.963179	u
MdUI17088	CN495452	Protein kinase [Medicago truncatula (Barrel medic)]	1.15159	1.49002	1.5969	u
MdUI14639	CO069269	MADS-box protein 4 [Malus domestica (Apple) (Malus sylvestris)]	1.15151	1.25019	0.939348	u
MdUI00067	CN488742	HAB1 (HOMOLOGY TO ABI1); protein phosphatase type 2C [Arabidopsis thaliana (Mouse-ear cress)]	1.15079	1.3794	1.45164	u
MdUI23857	CN445497	Aspartic-type endopeptidase [Arabidopsis thaliana]	1.14925	1.60147	0.955975	u
MdUI18742	CV986592	ATP-dependent Clp protease regulatory subunit CLPX [Arabidopsis thaliana (Mouse-ear cress)]	1.14897	1.62698	1.27202	u
MdUI29677	CV997331	Arm repeat-containing protein [Nicotiana tabacum (Common tobacco)]	1.14883	1.00655	1.42797	u
MdUI39038	CN859663	RNA polymerase beta [Gossypium hirsutum (Upland cotton)]	1.14836	1.39005	1.46113	u
MdUI25632	CN579875	Probable xyloglucan endotransglucosylase/hydrolase protein 8 precursor [Arabidopsis thaliana (Mouse-ear cress)]	1.14807	1.41682	1.6433	u
MdUI21251	CO900569	Acetyl-CoA acetyltransferase [Aspergillus fumigatus (Sartorya fumigata)]	1.14772	1.0493	2.13025	u
MdUI18634	CV882713	Vacuolar ATP synthase subunit B isoform 1 [Gossypium hirsutum (Upland cotton)]	1.14312	1.12285	1.44104	u
MdUI24283	CN492711	Cofactor of nitrate reductase and xanthine dehydrogenase 2 [Arabidopsis thaliana (Mouse-ear cress)]	1.14306	0.949334	1.04986	u
MdUI14085	CO899995	UDP-glycosyltransferase 91D1 [Stevia rebaudiana (Stevia)]	1.14294	1.23037	1.48699	u
MdUI25073	CN494635	NSP-interacting kinase 2 (NIK2) [Arabidopsis thaliana (Mouse-ear cress)]	1.14073	1.21833	1.4569	u
MdUI33995	0	Carotenoid cleavage dioxygenase 8 [Arabidopsis thaliana (Mouse-ear cress)]	1.14011	1.41491	1.18358	u
MdUI13419	CN492518	GDSL-motif lipase hydrolase family protein [Arabidopsis thaliana (Mouse-ear cress)]	1.13938	1.27529	1.78734	u
MdUI04681	CV658688	Serine/threonine protein kinase like protein [Arabidopsis thaliana (Mouse-ear cress)]	1.13895	1.06899	1.47512	u
MdUI17760	CN995242	Plastid alpha-amylase, putative [Malus domestica (Apple) (Malus sylvestris)]	1.1364	1.1734	1.38586	u
MdUI16128	CN445364	RISBZ4 [Oryza sativa (japonica cultivar-group)]	1.13538	1.66051	1.52835	u
MdUI15073	CO867772	Mal d 1-like [Malus domestica (Apple) (Malus sylvestris)]	1.13511	1.18055	1.01374	u
MdUI34490	CN901806	WD-40 repeat family protein [Arabidopsis thaliana (Mouse-ear cress)]	1.13396	1.27344	1.51151	u
MdUI38388	EB148324	Serine carboxypeptidase-like 32 (SCPL32) [Arabidopsis thaliana (Mouse-ear cress)]	1.1323	1.78195	1.15605	u
MdUI22592	CO540827	Zinc finger protein [Malus domestica (Apple) (Malus sylvestris)]	1.13146	1.10918	1.32338	u
MdUI27795	CV881916	Cation/H+ exchanger 20 [Arabidopsis thaliana (Mouse-ear cress)]	1.12947	1.09724	1.45618	u
MdUI09386	CV129524	Short-chain dehydrogenase/reductase (SDR) family protein [Arabidopsis thaliana (Mouse-ear cress)]	1.12921	1.47191	1.2126	u
MdUI13402	CN493554	Cytochrome P450 monooxygenase CYP704B [Medicago truncatula (Barrel medic)]	1.12693	1.635	1.52852	u
MdUI23622	CV657707	26S proteasome regulatory particle triple-A ATPase subunit 4, putative [Oryza sativa (japonica cultivar-group)]	1.12465	0.989257	1.12243	u
MdUI06791	CX023453	Proton-dependent oligopeptide transport (POT) family protein [Arabidopsis thaliana (Mouse-ear cress)]	1.12439	1.42323	1.0866	u
MdUI09947	CO069059	Alpha-amylase [Malus domestica (Apple) (Malus sylvestris)]	1.1232	1.33941	1.45796	u
MdUI19292	CX025010	Glucuronosyl transferase-like protein [Arabidopsis thaliana (Mouse-ear cress)]	1.12252	1.65033	1.24967	u
MdUI29917	DT002301	DREB subfamily A-5 of ERF/AP2 transcription factor family protein [Arabidopsis thaliana (Mouse-ear cress)]	1.12249	0.99316	1.43429	u
MdUI08467	CN579610	Galactokinase, putative [Arabidopsis thaliana (Mouse-ear cress)]	1.12223	1.24579	1.33866	u
MdUI19346	CV082929	Kinase [Arabidopsis thaliana (Mouse-ear cress)]	1.12188	0.988011	1.47364	u
MdUI01188	CV627665	26S proteasome regulatory subunit, putative [Oryza sativa (japonica cultivar-group)]	1.12138	1.38849	1.20574	u
MdUI24683	CN489077	Isocitrate dehydrogenase, putative [Arabidopsis thaliana (Mouse-ear cress)]	1.12086	1.46307	0.94286	u
MdUI14015	CO901490	ATP binding [Arabidopsis thaliana (Mouse-ear cress)]	1.11895	1.49115	1.49893	u
MdUI18687	CV987087	Aldehyde dehydrogenase [Gossypioides kirkii]	1.11771	1.32643	1.43197	u
MdUI30449	TA48763_3750	Isocitrate dehydrogenase-like protein [Arabidopsis thaliana (Mouse-ear cress)]	1.11534	1.08362	1.20731	u
MdUI01267	CN581751	UDP glucose:flavonoid 3-O-glucosyl transferase [Malus domestica (Apple) (Malus sylvestris)]	1.1146	1.27888	1.6169	u
MdUI13267	CO417514	Disease resistance-responsive family protein [Arachis hypogaea (Peanut)]	1.11321	1.88826	1.39453	u
MdUI02355	CO541037	Subtilisin-like protease [Malus domestica (Apple) (Malus sylvestris)]	1.11196	1.33867	1.30919	u
MdUI15053	CO867796	Reversion-to-ethylene sensitivity 1, RTE1 [Arabidopsis thaliana (Mouse-ear cress)]	1.11155	1.03568	1.53335	u
MdUI17633	CN992885	Carotenoid cleavage dioxygenase 7 [Arabidopsis thaliana (Mouse-ear cress)]	1.11064	1.43213	1.01693	u
MdUI15238	CO755860	Expansin [Malus domestica (Apple) (Malus sylvestris)]	1.11011	1.26453	0.902642	u
MdUI03242	CV082829	Homolog of yeast autophagy 18 [Arabidopsis thaliana (Mouse-ear cress)]	1.10999	1.49887	1.30896	u
MdUI12735	CO067263	Epoxide hydrolase [Nicotiana tabacum (Common tobacco)]	1.10879	1.24005	1.57381	u
MdUI39056	DT001794	Peroxidase 27 precursor [Arabidopsis thaliana (Mouse-ear cress)]	1.10823	0.963517	1.65744	u
MdUI04951	CV825969	Cytochrome P450 monooxygenase CYP86A [Glycine max (Soybean)]	1.10539	1.20959	1.76577	u
MdUI28072	CN909194	Pyrophosphate-dependent phosphofructokinase alpha subunit [Citrus paradisi (Grapefruit)]	1.10482	1.23692	1.11712	u
MdUI15829	CV567573	Ubiquinol-cytochrome-c reductase, putative [Arabidopsis thaliana (Mouse-ear cress)]	1.10438	1.55296	1.10238	u
MdUI10922	CO900910	Dehydration-responsive family protein [Malus domestica (Apple) (Malus sylvestris)]	1.10325	1.19882	1.31308	u
MdUI06589	CN943425	26S proteasome regulatory subunit S2 [Arabidopsis thaliana (Mouse-ear cress)]	1.1029	1.18578	1.14051	u
MdUI04019	CO068100	Multidrug-resistance associated protein, putative [Oryza sativa (japonica cultivar-group)]	1.10248	1.10031	1.41515	u
MdUI24291	CN492798	Alcohol acyl transferase [Malus domestica (Apple) (Malus sylvestris)]	1.10118	1.1759	1.06907	u
MdUI03777	CV794512	Phototropic-responsive NPH3 family protein [Arabidopsis thaliana (Mouse-ear cress)]	1.09955	1.14864	1.66279	u
MdUI06379	CV657075	Receptor-like protein kinase, putative [Arabidopsis thaliana (Mouse-ear cress)]	1.09954	1.22545	1.59461	u
MdUI13339	CN492912	Serine/threonine protein kinase, putative [Arabidopsis thaliana (Mouse-ear cress)]	1.09949	1.10267	1.52076	u
MdUI19202	CX023993	Acid phosphatase, putative [Oryza sativa (japonica cultivar-group)]	1.09827	1.61041	0.96028	u
MdUI12799	CN946220	Galactokinase [Pisum sativum (Garden pea)]	1.09796	0.936099	1.15756	u
MdUI13628	CO723330	Nitrate reductase [Prunus persica (Peach)]	1.09537	1.08692	1.44544	u
MdUI18155	CO416433	ABC1 family protein [Arabidopsis thaliana (Mouse-ear cress)]	1.09536	1.48901	1.32738	u
MdUI34611	0	Cytosolic invertase 1 [Arabidopsis thaliana (Mouse-ear cress)]	1.09353	1.28435	1.287	u
MdUI27510	CV656115	Methylcrotonoyl-CoA carboxylase subunit alpha, mitochondrial precursor [Glycine max (Soybean)]	1.09304	1.1737	1.48607	u
MdUI04096	CO415956	Putative GDSL-motif lipase/hydrolase [Arabidopsis thaliana (Mouse-ear cress)]	1.09299	1.23765	1.43632	u
MdUI29035	CV627457	Putative pectinesterase [Arabidopsis thaliana (Mouse-ear cress)]	1.09262	1.49738	1.15478	u
MdUI15532	CV081407	Enolase 2 [Zea mays (Maize)]	1.09195	1.32248	1.61594	u
MdUI21994	CO722814	Stelar K+ outward rectifier [Arabidopsis thaliana (Mouse-ear cress)]	1.0913	1.51217	1.22949	u
MdUI07562	CN495700	Glutaredoxin, putative [Arabidopsis thaliana (Mouse-ear cress)]	1.09059	1.0925	1.42736	u
MdUI31936	CN882878	Integral membrane family protein [Arabidopsis thaliana (Mouse-ear cress)]	1.0891	1.4286	1.05704	u
MdUI04634	CN913209	Chalcone synthase [Malus domestica (Apple) (Malus sylvestris)]	1.08657	1.57345	1.26164	u
MdUI07065	CO902467	C-type MADS box protein [Malus domestica (Apple) (Malus sylvestris)]	1.08604	1.39157	1.18499	u
MdUI19797	CV793882	Membrane trafficking factor, putative [Arabidopsis thaliana (Mouse-ear cress)]	1.08554	1.78948	0.931513	u
MdUI09518	CO067393	Subtilisin-like serine protease [Arabidopsis thaliana (Mouse-ear cress)]	1.08525	1.32929	1.51651	u
MdUI22276	CO753792	UDP glucose:flavonoid 3-O-glucosyl transferase [Malus domestica (Apple) (Malus sylvestris)]	1.08515	1.26018	1.41718	u
MdUI19766	CV793951	Ubiquitin-conjugating enzyme E2 [Gossypium hirsutum (Upland cotton)]	1.08261	1.67553	1.31737	u
MdUI12142	CO540839	Adenosine-5'-phosphosulfate kinase, putative [Oryza sativa (japonica cultivar-group)]	1.08153	1.45051	1.35528	u
MdUI19602	CV879978	Esterase/lipase/thioesterase family protein [Arabidopsis thaliana (Mouse-ear cress)]	1.08113	1.3424	1.50299	u
MdUI30876	EE663667	Alpha-hydroxynitrile lyase, putative [Arabidopsis thaliana (Mouse-ear cress)]	1.08073	1.11658	1.42889	u
MdUI09542	CV467375	Glycine dehydrogenase [decarboxylating], mitochondrial precursor [Pisum sativum (Garden pea)]	1.08062	1.42604	1.03729	u
MdUI19978	AB034993	1-aminocyclopropane-1-carboxylate synthase 5 [Malus domestica (Apple) (Malus sylvestris)]	1.08046	1.27931	1.82909	u
MdUI01159	CV794521	LRR receptor protein kinase, putative [Arabidopsis thaliana (Mouse-ear cress)]	1.08039	0.94301	1.43338	u
MdUI21963	CO722489	Lecithine cholesterol acyltransferase-like protein [Medicago truncatula (Barrel medic)]	1.08005	0.934479	2.34183	u
MdUI32309	AU301456	Proline-rich protein [Glycine max (Soybean)]	1.07949	1.61452	1.46309	u
MdUI20311	CO866785	60S ribosomal protein L39 [Candida albicans (Yeast)]	1.07942	1.65792	1.50126	u
MdUI12843	CN493300	Multiubiquitin chain binding protein [Arabidopsis thaliana (Mouse-ear cress)]	1.07911	1.1707	1.28993	u
MdUI31559	TA49152_3750	Ser/thr protein CTR1 [Malus domestica (Apple) (Malus sylvestris)]	1.07823	1.12583	1.27522	u
MdUI28581	CN890330	Serine/threonine-protein kinase SAPK1 [Oryza sativa (Rice)]	1.0773	1.11572	1.07738	u
MdUI20008	CV083216	Beta-D-galactosidase [Pyrus pyrifolia (Japanese pear) (Pyrus serotina)]	1.07675	1.92934	0.967178	u
MdUI22437	CO418010	Receptor-protein kinase-like protein [Arabidopsis thaliana (Mouse-ear cress)]	1.07629	1.08462	1.61041	u
MdUI29102	CV628990	Pyrophosphate-fructose-6-phosphate 1-phosphotransferase-like protein [Arabidopsis thaliana (Mouse-ear cress)]	1.0758	1.45026	0.967655	u
MdUI14598	CO168298	Ubiquitin activating enzyme 1 [Nicotiana tabacum (Common tobacco)]	1.07505	1.24038	1.67437	u
MdUI17317	CN579779	Cytosolic alpha-amylase [Malus domestica (Apple) (Malus sylvestris)]	1.0748	1.25515	1.11781	u
MdUI29103	CV628907	Lupeol synthase 2 [Arabidopsis thaliana (Mouse-ear cress)]	1.07406	1.49225	1.68716	u
MdUI21659	CO415976	Ubiquitin-like protein SMT3 [Arabidopsis thaliana (Mouse-ear cress)]	1.07285	1.56405	1.29229	u
MdUI00728	CO722679	Flavanone 3 beta-hydroxylase [Malus domestica (Apple) (Malus sylvestris)]	1.07197	1.45796	1.35213	u
MdUI00345	CN578558	Aldehyde oxidase 4 [Arabidopsis thaliana (Mouse-ear cress)]	1.07046	1.3917	1.01023	u
MdUI01804	CV987325	Starch branching enzyme I [Malus domestica (Apple) (Malus sylvestris)]	1.07044	0.979462	1.31684	u
MdUI12939	CO722648	Cytosolic glutamine synthetase [Brassica napus (Rape)]	1.06876	1.42223	0.971251	u
MdUI13073	CN488655	Cinnamoyl-CoA reductase, putative [Oryza sativa (japonica cultivar-group)]	1.06854	1.22034	1.73312	u
MdUI24256	CN491433	Asparagine synthetase [Securigera parviflora]	1.06845	1.48737	1.53616	u
MdUI16236	CN494066	Ubiquitin fusion-degradation protein, putative [Arabidopsis thaliana (Mouse-ear cress)]	1.06693	1.58202	1.0721	u
MdUI15645	CV086059	Receptor protein kinase TMK1 precursor, putative [Arabidopsis thaliana (Mouse-ear cress)]	1.06644	1.4514	1.16263	u
MdUI28803	CX024459	Flavonoid 3-hydroxylase [Vitis vinifera (Grape)]	1.06615	1.63897	1.2828	u
MdUI14804	CO752592	Phosphoethanolamine N-methyltransferase [Atriplex nummularia (Old man saltbush)]	1.06578	2.4633	1.79332	u
MdUI00682	AU301456	Proline-rich protein [Glycine max (Soybean)]	1.06411	1.67109	1.2999	u
MdUI12610	CN490671	Lactoylglutathione lyase, putative [Arabidopsis thaliana (Mouse-ear cress)]	1.06403	1.54031	1.09534	u
MdUI04850	CO541159	26S proteasome regulatory subunit s12, putative [Malus domestica (Apple) (Malus sylvestris)]	1.06337	1.12936	1.148	u
MdUI02773	CN494934	Methylthioalkylmalate synthase-like 4 [Arabidopsis thaliana (Mouse-ear cress)]	1.06303	1.1679	1.22081	u
MdUI14300	CV084273	Sucrose-phosphate synthase 1 [Vitis vinifera (Grape)]	1.06301	1.18731	1.57583	u
MdUI20014	CN494944	Pectate lyase [Gossypium hirsutum (Upland cotton)]	1.05932	1.52499	1.17663	u
MdUI03011	CN495114	Permease 1, putative [Arabidopsis thaliana (Mouse-ear cress)]	1.0593	1.06119	1.41657	u
MdUI02156	CV794513	26S proteasome regulatory subunit, putative (RPN9) [Arabidopsis thaliana (Mouse-ear cress)]	1.05881	1.16605	1.14296	u
MdUI00044	CN491647	NIM1-like protein 1 [Helianthus annuus (Common sunflower)]	1.05857	0.903209	1.42348	u
MdUI14672	CO722570	Cytochrome P450 monooxygenase CYP86A [Glycine max (Soybean)]	1.05849	1.8173	1.84118	u
MdUI06562	CN928521	Acid phosphatase, putative [Arabidopsis thaliana (Mouse-ear cress)]	1.05816	1.16968	1.46574	u
MdUI21654	CO415894	Acyl-CoA oxidase [Glycine max (Soybean)]	1.05803	1.46015	1.43258	u
MdUI15472	CO902268	Alcohol acyl transferase [Malus domestica (Apple) (Malus sylvestris)]	1.05673	1.26229	1.42743	u
MdUI12565	CO415572	Beta-mannosidase enzyme [Lycopersicon esculentum (Tomato)]	1.05659	1.27179	1.50624	u
MdUI13574	CN489229	Rapid alkalinization factor (RALF) 2 [Solanum chacoense (Chaco potato)]	1.05637	1.90794	1.01555	u
MdUI12737	CN578469	Multidrug resistance protein 11 [Arabidopsis thaliana (Mouse-ear cress)]	1.0556	1.42808	1.0721	u
MdUI00107	CO752133	26S proteasome subunit RPN12 [Arabidopsis thaliana (Mouse-ear cress)]	1.05541	1.16382	1.19435	u
MdUI19407	CV150605	Receptor protein kinase PERK, putative [Oryza sativa (japonica cultivar-group)]	1.0551	1.52369	1.12702	u
MdUI28493	CV825957	Early flowering 3 [Mesembryanthemum crystallinum (Common ice plant)]	1.05176	1.53368	1.27501	u
MdUI22643	CO541407	Calcium-dependent protein kinase SK5 [Glycine max (Soybean)]	1.05031	1.0967	1.47725	u
MdUI21641	CO416826	9-cis-epoxycarotenoid dioxygenase 9 [Malus domestica (Apple) (Malus sylvestris)]	1.05017	1.28388	1.5059	u
MdUI06603	CV629335	Fructokinase 3 [Lycopersicon esculentum (Tomato)]	1.04873	1.01621	1.16955	u
MdUI06932	CO416417	Sucrose-phosphate synthase 1 [Vitis vinifera (Grape)]	1.04816	1.3024	1.44006	u
MdUI15741	CV129818	Beta-amylase [Prunus armeniaca (Apricot)]	1.04789	1.33028	1.84608	u
MdUI12107	CO417948	Auxin-responsive family protein [Arabidopsis thaliana (Mouse-ear cress)]	1.04783	1.33543	1.63838	u
MdUI28127	CV986530	Homolog of yeast autophagy 18 (ATG18) [Arabidopsis thaliana (Mouse-ear cress)]	1.04754	1.29998	1.43807	u
MdUI19571	CV658713	Methylcrotonoyl-CoA carboxylase subunit alpha, mitochondrial precursor [Glycine max (Soybean)]	1.04304	1.45009	1.18121	u
MdUI08447	CN996737	Electron transfer flavoprotein beta-subunit-like [Arabidopsis thaliana (Mouse-ear cress)]	1.04124	1.17576	1.42171	u
MdUI28993	CV149725	26S Proteasome subunit 8 [Malus domestica (Apple) (Malus sylvestris)]	1.04007	1.31028	1.31794	u
MdUI25459	CN579427	Apgm protein [Malus domestica (Apple) (Malus sylvestris)]	1.03915	1.30707	0.938606	u
MdUI00021	CN994989	Aldehyde oxidase 1 [Arabidopsis thaliana (Mouse-ear cress)]	1.03874	1.3226	1.14147	u
MdUI15524	CO901021	Integral membrane transporter family protein [Arabidopsis thaliana (Mouse-ear cress)]	1.03798	2.26928	0.990802	u
MdUI18167	CO419292	Protein phosphatase 2C-related [Arabidopsis thaliana (Mouse-ear cress)]	1.03692	1.56717	1.1174	u
MdUI14303	CN866150	Asparagine synthetase [glutamine-hydrolyzing] [Asparagus officinalis (Garden asparagus)]	1.03621	1.77773	1.15482	u
MdUI14828	CN902136	NAC domain protein NAC3 [Glycine max (Soybean)]	1.03532	1.13665	1.40353	u
MdUI37751	DR995297	BSD domain-containing protein [Arabidopsis thaliana (Mouse-ear cress)]	1.03476	0.988824	1.60701	u
MdUI28623	CX022807	Receptor-like protein kinase 3 [Glycine max (Soybean)]	1.03459	1.13673	1.50653	u
MdUI14826	CO752657	Thaumatin-like protein precursor [Arabidopsis thaliana (Mouse-ear cress)]	1.0343	1.54565	1.77207	u
MdUI22116	CO752995	UDP-glucuronic acid/UDP-N-acetylgalactosamine transporter-related [Arabidopsis thaliana (Mouse-ear cress)]	1.03416	1.50296	1.1991	u
MdUI02714	CN492910	Glutathione S-transferase [Arabidopsis thaliana (Mouse-ear cress)]	1.03346	1.18301	1.56849	u
MdUI31862	DT002478	ABI3-interacting protein 2 [Arabidopsis thaliana (Mouse-ear cress)]	1.03199	1.09735	1.23845	u
MdUI08149	CO898929	Ribokinase-like [Oryza sativa (japonica cultivar-group)]	1.03197	1.07284	1.48501	u
MdUI38459	EB146693	Amino acid transporter-like [Oryza sativa (japonica cultivar-group)]	1.02981	1.51089	1.27296	u
MdUI26505	CN997621	Acyl-CoA oxidase [Glycine max (Soybean)]	1.02885	1.39499	1.92301	u
MdUI34206	0	Cell wall invertase 2 [Arabidopsis thaliana (Mouse-ear cress)]	1.02748	1.12706	1.30422	u
MdUI32072	CN860723	Isoamylase isoform 1 [Solanum tuberosum (Potato)]	1.02414	1.23244	0.983329	u
MdUI19291	CX025010	Glucuronosyl transferase-like protein [Arabidopsis thaliana (Mouse-ear cress)]	1.02364	1.627	0.919134	u
MdUI04542	CN915307	Mitochondrial dicarboxylate carrier protein, putative [Trifolium pratense (Red clover)]	1.02302	1.204	0.939066	u
MdUI18003	CO052696	Mal d 1-like [Malus domestica (Apple) (Malus sylvestris)]	1.02299	1.28772	1.32199	u
MdUI05051	CO904115	Ubiquitin-conjugating enzyme 28 (UBC28) [Arabidopsis thaliana (Mouse-ear cress)]	1.02277	1.08756	1.48049	u
MdUI00822	CO067775	Rubredoxin, putative [Oryza sativa (japonica cultivar-group)]	1.01992	1.08441	1.45627	u
MdUI01061	CO418896	Mal d 1-like [Malus domestica (Apple) (Malus sylvestris)]	1.01989	1.29095	1.18834	u
MdUI12665	CN489999	Ubiquitin protein ligase 6 (UPL6) [Arabidopsis thaliana (Mouse-ear cress)]	1.01956	1.14742	1.17194	u
MdUI16473	CN492720	Starch branching enzyme I [Malus domestica (Apple) (Malus sylvestris)]	1.01934	1.31961	1.144	u
MdUI09395	CN993316	Peroxidase [Glycine max (Soybean)]	1.01895	1.43818	1.70532	u
MdUI20154	CO723197	GTP cyclohydrolase II; 3,4-dihydroxy-2-butanone-4-phoshate synthase [Arabidopsis thaliana (Mouse-ear cress)]	1.01855	1.59443	1.09561	u
MdUI21916	CO069316	Alpha-amylase [Solanum tuberosum (Potato)]	1.01849	1.18715	1.335	u
MdUI22878	CO755868	Hexokinase 1 [Spinacia oleracea (Spinach)]	1.01749	1.29251	1.11172	u
MdUI24449	CN496427	Glycoside hydrolase family 28 protein/polygalacturonase (pectinase) family protein [Arabidopsis thaliana (Mouse-ear cress)]	1.01712	1.41757	1.72203	u
MdUI01929	CV986431	9-cis-epoxycarotenoid dioxygenase [Malus domestica (Apple) (Malus sylvestris)]	1.01695	1.28096	1.35156	u
MdUI22986	CO756438	Auxin-responsive protein [Malus domestica (Apple) (Malus sylvestris)]	1.01661	1.18506	1.28263	u
MdUI27777	CV883678	Nitrate reductase [Prunus persica (Peach)]	1.01629	1.38444	1.13956	u
MdUI24373	CN493092	Isoamylase isoform 3 [Solanum tuberosum (Potato)]	1.01613	1.24138	0.994512	u
MdUI07100	CV631342	ABI3-interacting protein 2 [Arabidopsis thaliana (Mouse-ear cress)]	1.01548	1.09629	1.20212	u
MdUI17585	CN996232	Serine carboxypeptidase [Prunus mume (Japanese flowering apricot)]	1.01421	1.26875	1.99152	u
MdUI08162	CN494944	Pectate lyase [Gossypium hirsutum (Upland cotton)]	1.01214	1.62898	1.29423	u
MdUI34379	0	Cell wall invertase 2 [Arabidopsis thaliana (Mouse-ear cress)]	1.01114	1.3205	1.14294	u
MdUI14964	CO418130	Glycosyl hydrolase family protein 17 [Arabidopsis thaliana (Mouse-ear cress)]	1.01025	1.5443	1.30887	u
MdUI14043	CN891565	Ubiquitin-associated (UBA)/TS-N domain-containing protein [Arabidopsis thaliana (Mouse-ear cress)]	1.01009	1.26964	1.46772	u
MdUI09976	CN877468	Isovaleryl-CoA dehydrogenase 1, mitochondrial precursor [Solanum tuberosum (Potato)]	1.00973	1.15926	1.49503	u
MdUI24982	CN497036	Polygalacturonase [Glycine max (Soybean)]	1.00933	1.54691	1.49277	u
MdUI21839	CO168122	Protein kinase family protein [Arabidopsis thaliana (Mouse-ear cress)]	1.0093	1.25664	1.66212	u
MdUI25731	CN578824	Second messenger-dependent protein kinase, putative [Arabidopsis thaliana (Mouse-ear cress)]	1.00821	1.53827	1.58343	u
MdUI28246	CV122302	Lactoylglutathione lyase [Arabidopsis thaliana (Mouse-ear cress)]	1.00811	1.22894	1.4954	u
MdUI27363	CV524412	Ribulose-bisphosphate carboxylase large subunit [Crataegus columbiana]	1.00787	1.4372	1.25158	u
MdUI38829	DR991936	Dark inducible 3 [Arabidopsis thaliana (Mouse-ear cress)]	1.00582	0.914858	1.99481	u
MdUI11647	CN490085	AAMYI [Ostreococcus tauri]	1.00408	1.29669	1.33628	u
MdUI12557	CO722573	Nodule-enhanced malate dehydrogenase [Pisum sativum (Garden pea)]	1.00285	1.50935	1.29206	u
MdUI25523	CN579580	Catalytic/ cation binding / hydrolase, hydrolyzing O-glycosyl compounds [Arabidopsis thaliana (Mouse-ear cress)]	1.00275	1.13662	1.69862	u
MdUI06431	CN993674	Xyloglucan endotransglycosylase [Malus domestica (Apple) (Malus sylvestris)]	1.00156	0.96087	1.36668	u
MdUI30109	DT001036	Calcium-dependent protein kinase [Arabidopsis thaliana (Mouse-ear cress)]	0.999804	1.3464	1.6284	u
MdUI20996	CO900045	UDP-glucoronosyl/UDP-glucosyl transferase family protein [Arabidopsis thaliana (Mouse-ear cress)]	0.998154	1.72841	1.20257	u
MdUI11887	CN861561	Receptor-protein kinase-like protein [Arabidopsis thaliana (Mouse-ear cress)]	0.997666	1.11864	1.45493	u
MdUI18499	CV628348	Beta-fructofuranosidase [Arabidopsis thaliana (Mouse-ear cress)]	0.997657	1.09718	1.22941	u
MdUI10066	CV084606	Receptor protein kinase [Arabidopsis thaliana (Mouse-ear cress)]	0.996865	1.59923	1.4564	u
MdUI21119	CO903805	Putative glucosyltransferase [Arabidopsis thaliana (Mouse-ear cress)]	0.994522	1.83629	1.56852	u
MdUI16068	CN445032	60S ribosomal protein L23A [Fritillaria agrestis (Stinkbells)]	0.99419	1.42173	1.09792	u
MdUI23525	CV129686	Hexokinase-related protein 1 [Solanum tuberosum (Potato)]	0.994051	1.36764	1.13539	u
MdUI05565	CN997947	BZIP transcription factor [Malus domestica (Apple) (Malus sylvestris)]	0.992355	1.24177	1.34038	u
MdUI13601	CO723027	DNA cytosine methyltransferase MET2a, putative [Oryza sativa (japonica cultivar-group)]	0.99183	1.36343	1.47662	u
MdUI37974	EB156644	C-type MADS box protein [Malus domestica (Apple) (Malus sylvestris)]	0.991514	1.35769	1.0967	u
MdUI27452	CV655616	Salicylic acid-binding protein 2 [Nicotiana tabacum]	0.991026	1.09382	1.42206	u
MdUI19989	AU301410	Flavonol synthase [Malus domestica (Apple) (Malus sylvestris)]	0.990891	1.64475	1.44478	u
MdUI29689	CV997287	Subtilisin proteinase-like [Arabidopsis thaliana (Mouse-ear cress)]	0.990883	1.2809	1.44231	u
MdUI16803	CN495517	Ethylene-forming-enzyme-like dioxygenase [Prunus armeniaca (Apricot)]	0.989982	1.54668	1.34167	u
MdUI06590	CN995998	26S proteasome regulatory subunit S2 [Arabidopsis thaliana (Mouse-ear cress)]	0.989374	1.13713	1.03266	u
MdUI28272	CV122353	Multidrug RND efflux transporter, permease protein MdtC [Pseudomonas fluorescens (strain Pf-5 / ATCC BAA-477)]	0.989286	0.98125	1.43356	u
MdUI38736	DR992729	Polygalacturonase [Lycopersicon esculentum (Tomato)]	0.987373	1.22778	1.49228	u
MdUI38453	EB130661	Malonyltransferase MaT1 [Nicotiana tabacum (Common tobacco)]	0.985824	1.45487	1.1864	u
MdUI26348	CN876078	3-dehydroquinate dehydratase/shikimate dehydrogenase, putative [Fagus sylvatica (Beechnut)]	0.985489	1.14749	1.41458	u
MdUI28854	CX024737	Beta-D-galactosidase [Pyrus pyrifolia (Japanese pear) (Pyrus serotina)]	0.985375	1.22186	1.42211	u
MdUI19993	CV524140	Alpha-farnesene synthase [Malus domestica (Apple) (Malus sylvestris)]	0.985005	1.34769	0.956248	u
MdUI22564	CO867906	ABA responsive elements-binding factor 2 [Arabidopsis thaliana (Mouse-ear cress)]	0.983246	1.09418	1.31668	u
MdUI13539	DR990539	Cofactor of nitrate reductase and xanthine dehydrogenase 2 [Arabidopsis thaliana (Mouse-ear cress)]	0.982233	1.2146	1.02611	u
MdUI30228	0	Beta-fructofuranosidase [Arabidopsis thaliana (Mouse-ear cress)]	0.981725	1.22143	1.14	u
MdUI19621	CV880033	Universal stress protein (USP) family protein [Arabidopsis thaliana (Mouse-ear cress)]	0.981626	1.28116	1.64758	u
MdUI21809	CO417332	Carotenoid cleavage dioxygenase 8 [Arabidopsis thaliana (Mouse-ear cress)]	0.980912	1.22102	1.41066	u
MdUI01027	CN890528	Plasma membrane intrinsic protein [Malus domestica (Apple) (Malus sylvestris)]	0.980911	1.2795	0.913137	u
MdUI21401	CN994247	Vacuolar invertase [Arabidopsis thaliana (Mouse-ear cress)]	0.98004	1.27631	1.42521	u
MdUI19352	CV082953	Mannan endo-1,4-beta-mannosidase [Arabidopsis thaliana (Mouse-ear cress)]	0.979179	1.25185	1.71701	u
MdUI07208	CN496753	Hexokinase 1 [Spinacia oleracea (Spinach)]	0.978728	1.20343	1.42582	u
MdUI10426	CV081542	GDSL-motif lipase 5 [Arabidopsis thaliana (Mouse-ear cress)]	0.978273	1.54216	0.956427	u
MdUI28264	CV122278	Receptor kinase, putative [Malus domestica (Apple) (Malus sylvestris)]	0.977535	1.56302	1.68689	u
MdUI18163	CO419285	Beta-amylase [Prunus armeniaca (Apricot)]	0.976143	1.49035	1.58597	u
MdUI19814	CV794128	Ethylene receptor ETR1 [Malus domestica (Apple) (Malus sylvestris)]	0.975883	1.65136	1.60962	u
MdUI05214	CO722936	Isocitrate dehydrogenase (NAD+) precursor [Nicotiana tabacum (Common tobacco)]	0.975385	1.14964	0.995918	u
MdUI24617	CN490684	Cytochrome P450 [Vigna radiata]	0.974597	1.64071	2.02817	u
MdUI01930	CN994769	Neoxanthin cleavage enzyme-like protein [Malus domestica (Apple) (Malus sylvestris)]	0.973757	1.11106	1.44267	u
MdUI28181	CV122211	Short chain dehydrogenase/reductase SDR [Pseudomonas fluorescens (strain PfO-1)]	0.973168	1.91479	1.43031	u
MdUI26048	CN997148	JOINTLESS [Malus domestica (Apple) (Malus sylvestris)]	0.970394	1.29837	1.43098	u
MdUI21802	CO417398	3-hydroxy-3-methylglutaryl coenzyme A reductase [Malus domestica (Apple) (Malus sylvestris)]	0.96775	1.3049	1.35235	u
MdUI22565	CO867906	ABA responsive elements-binding factor 2 [Arabidopsis thaliana (Mouse-ear cress)]	0.967515	1.09313	1.2629	u
MdUI13978	CO865557	Ubiquitin-conjugating protein-like [Solanum tuberosum (Potato)]	0.966813	1.46185	1.21934	u
MdUI10260	DR992810	Polygalacturonase non-catalytic subunit JP630 precursor [Arabidopsis thaliana (Mouse-ear cress)]	0.963953	1.1085	1.51429	u
MdUI20010	EB109827	Alpha-farnesene synthase [Malus domestica (Apple) (Malus sylvestris)]	0.962962	1.42238	1.00747	u
MdUI06658	CN443904	Autophagy 8G [Arabidopsis thaliana (Mouse-ear cress)]	0.962359	1.13152	1.42373	u
MdUI07948	CV129511	Hexokinase 6 [Nicotiana tabacum (Common tobacco)]	0.961727	1.19178	1.49342	u
MdUI02756	CO866929	Ethylene response factor 4 [Lycopersicon esculentum (Tomato)]	0.960416	1.64429	1.17855	u
MdUI18025	CO069152	Flavanone 3-hydroxylase, putative [Oryza sativa (japonica cultivar-group)]	0.960316	1.31627	1.4458	u
MdUI19729	CV880988	Phenylalanine ammonia-lyase [Quercus suber (Cork oak)]	0.960165	1.15917	1.3094	u
MdUI14827	CO752857	UDP-glucosyltransferase [Stevia rebaudiana (Stevia)]	0.959472	1.56968	1.44942	u
MdUI16264	CN491762	Receptor kinase, putative [Malus domestica (Apple) (Malus sylvestris)]	0.959069	1.39628	1.25528	u
MdUI34433	0	Galactokinase [Arabidopsis thaliana (Mouse-ear cress)]	0.959052	1.16855	0.911999	u
MdUI12408	CN489865	Nonspecific lipid-transfer protein precursor [Malus domestica (Apple) (Malus sylvestris)]	0.957965	1.40408	0.929437	u
MdUI02054	CO068424	Abscisic aldehyde oxidase 3 [Arabidopsis thaliana (Mouse-ear cress)]	0.957323	1.12532	1.47748	u
MdUI15860	CV631886	Lipase class 3 family protein [Arabidopsis thaliana (Mouse-ear cress)]	0.95679	1.16488	1.20064	u
MdUI09948	CO900977	Cytosolic alpha-amylase [Malus domestica (Apple) (Malus sylvestris)]	0.955906	1.18879	1.15444	u
MdUI05645	CN882291	Short chain alcohol dehydrogenase, putative [Arabidopsis thaliana (Mouse-ear cress)]	0.954317	1.38271	1.31738	u
MdUI19963	CN892411	Aldehyde dehydrogenase family 7 member A1 [Malus domestica (Apple) (Malus sylvestris)]	0.953514	1.09881	1.6964	u
MdUI06804	CV655849	Flavonoid 3',5'-hydroxylase, putative [Arabidopsis thaliana (Mouse-ear cress)]	0.952252	1.13726	1.50878	u
MdUI08279	CV525211	Malate synthase G [Bordetella parapertussis]	0.952146	1.17243	1.15757	u
MdUI35273	0	ABA responsive elements-binding factor 1 [Arabidopsis thaliana (Mouse-ear cress)]	0.952036	1.293	1.35467	u
MdUI08465	CN896198	Galactokinase, putative [Arabidopsis thaliana (Mouse-ear cress)]	0.951648	0.941151	1.12092	u
MdUI30097	DR992249	UDP-glucoronosyl/UDP-glucosyl transferase family protein [Arabidopsis thaliana (Mouse-ear cress)]	0.951055	1.24753	1.51065	u
MdUI02162	CO065841	Auxin-repressed protein like-protein [Malus domestica (Apple) (Malus sylvestris)]	0.950639	1.19406	0.95109	u
MdUI19966	CO901452	Aldehyde dehydrogenase family 7 member A1 [Malus domestica (Apple) (Malus sylvestris)]	0.950125	1.23457	1.55805	u
MdUI33716	0	Beta-fructofuranosidase [Arabidopsis thaliana (Mouse-ear cress)]	0.949233	1.60624	1.13183	u
MdUI13090	CO540862	Polygalacturonase [Pisum sativum (Garden pea)]	0.949046	1.43681	1.54337	u
MdUI17247	CN581942	Betaine-aldehyde dehydrogenase [Gossypium hirsutum (Upland cotton)]	0.948918	2.78418	0.908076	u
MdUI10382	CN489271	Small zinc finger-like protein [Malus domestica (Apple) (Malus sylvestris)]	0.948232	1.22617	0.971468	u
MdUI19732	CV880916	Starch branching enzyme I [Malus domestica (Apple) (Malus sylvestris)]	0.947253	1.2005	1.22699	u
MdUI16386	CN491029	ABA-induced protein, putative [Cynodon dactylon (Bermuda grass)]	0.946173	1.05429	1.58691	u
MdUI18579	CV881962	Aspartate aminotransferase, cytoplasmic [Daucus carota (Carrot)]	0.945184	1.23968	1.53016	u
MdUI37051	0	Nitrite reductase [Arabidopsis thaliana (Mouse-ear cress)]	0.945104	1.56151	1.31169	u
MdUI18265	CV523974	Xyloglucan endotransglucosylase 2 [Rosa x borboniana]	0.945047	0.841675	1.47992	u
MdUI07844	CO416630	9-cis-epoxycarotenoid dioxygenase 6 [Arabidopsis thaliana (Mouse-ear cress)]	0.94328	1.1983	1.40428	u
MdUI00724	CO866134	3-hydroxy-3-methylglutaryl coenzyme A reductase [Malus domestica (Apple) (Malus sylvestris)]	0.9418	1.24823	1.43751	u
MdUI24426	CN492251	Serine/threonine protein kinase, putative [Oryza sativa (japonica cultivar-group)]	0.941265	1.20345	1.19647	u
MdUI18855	CV467595	Calcium-binding EF hand family protein [Arabidopsis thaliana (Mouse-ear cress)]	0.941025	1.36098	1.57803	u
MdUI16250	CN491738	ABI1 protein phosphatase type 2C [Lotus japonicus]	0.940086	1.36436	1.61726	u
MdUI15435	CO751781	Heat shock protein [Spinacia oleracea (Spinach)]	0.939233	1.05088	1.50349	u
MdUI28526	CV826024	Fructokinase 3 [Lycopersicon esculentum (Tomato)]	0.938812	1.13172	1.02374	u
MdUI19213	CX024015	Phenylalanine ammonia-lyase 1 [Prunus avium (Cherry)]	0.936944	1.33171	1.52864	u
MdUI12931	CN491044	1-aminocyclopropane-1-carboxylate oxidase [Arabidopsis thaliana (Mouse-ear cress)]	0.93685	1.40196	1.5886	u
MdUI19816	CV794200	Beclin 1 protein [Malus domestica (Apple) (Malus sylvestris)]	0.936782	1.28821	1.03602	u
MdUI01772	CN488861	Ubiquitin-conjugating enzyme 2 [Arachis hypogaea (Peanut)]	0.934855	1.31104	1.14135	u
MdUI21304	CV084254	Malate synthase, putative [Arabidopsis thaliana (Mouse-ear cress)]	0.934105	1.16589	1.27127	u
MdUI10417	CN444041	Glycosyl hydrolase family protein 17 [Arabidopsis thaliana (Mouse-ear cress)]	0.933791	1.40169	1.45435	u
MdUI19294	CX024818	Vacuolar ATPase subunit c [Avicennia marina (Grey mangrove)]	0.933467	1.42685	1.38459	u
MdUI22506	CO418980	Protein kinase family protein [Arabidopsis thaliana (Mouse-ear cress)]	0.931892	0.942758	1.82406	u
MdUI15498	CO899582	ABI2 protein phosphatase 2C [Arabidopsis thaliana (Mouse-ear cress)]	0.931864	1.20495	1.30081	u
MdUI32645	CN896895	Apgm protein [Malus domestica (Apple) (Malus sylvestris)]	0.931499	1.14006	1.31024	u
MdUI24930	CN496722	Protein kinase family protein [Arabidopsis thaliana (Mouse-ear cress)]	0.928628	1.12137	1.62984	u
MdUI09965	CV086176	Nitrate reductase 2 [Arabidopsis thaliana (Mouse-ear cress)]	0.927951	1.14314	0.946627	u
MdUI19122	CX023143	Putative nascent polypeptide associated complex alpha chain [Oryza sativa (japonica cultivar-group)]	0.927547	1.42789	1.03158	u
MdUI20697	CO866105	Peroxidase 18 precursor [Arabidopsis thaliana (Mouse-ear cress)]	0.926887	1.02068	1.69029	u
MdUI39289	EB151450	NAM (No apical meristem)-like protein [Arabidopsis thaliana (Mouse-ear cress)]	0.926654	1.13899	1.76677	u
MdUI19663	CV880742	Clp protease proteolytic subunit 5 [Arabidopsis thaliana (Mouse-ear cress)]	0.926447	1.34589	1.81302	u
MdUI02176	CV883235	Permease, putative [Gossypium hirsutum (Upland cotton)]	0.926385	1.4246	1.2926	u
MdUI06043	CN445193	Chalcone isomerase [Arabidopsis thaliana (Mouse-ear cress)]	0.926359	1.47652	1.39546	u
MdUI32891	0	Methylthioalkylmalate synthase-like 4 [Arabidopsis thaliana (Mouse-ear cress)]	0.925933	1.24198	1.28287	u
MdUI15113	CO541367	1-aminocyclopropane-1-carboxylate oxidase 1 [Malus domestica (Apple) (Malus sylvestris)]	0.925698	0.938148	1.3107	u
MdUI17094	CN580866	Putative ABC transporter [Oryza sativa (japonica cultivar-group)]	0.925324	1.46202	1.08687	u
MdUI19998	CN494333	Metallothionein-like protein type 2 [Malus domestica (Apple) (Malus sylvestris)]	0.924286	1.26483	1.05991	u
MdUI19965	CN895049	Aldehyde dehydrogenase family 7 member A1 [Malus domestica (Apple) (Malus sylvestris)]	0.922633	1.14897	1.49559	u
MdUI13779	CO866677	Plasma membrane Ca2+-ATPase [Glycine max (Soybean)]	0.922325	1.17286	1.22898	u
MdUI18784	CV122134	UDP-galactose/UDP-glucose transporter, putative [Solanum demissum (Wild potato)]	0.922069	1.41581	1.47669	u
MdUI17201	CN579434	Glutathione S-transferase [Arabidopsis thaliana (Mouse-ear cress)]	0.921285	1.3871	1.67195	u
MdUI18204	CV186527	ABC transporter-like protein [Arabidopsis thaliana (Mouse-ear cress)]	0.920588	1.55247	1.24276	u
MdUI05406	CO416233	ABA deficient 3 [Arabidopsis thaliana (Mouse-ear cress)]	0.920224	1.17489	1.25298	u
MdUI32153	CO866134	3-hydroxy-3-methylglutaryl coenzyme A reductase [Malus domestica (Apple) (Malus sylvestris)]	0.920166	1.15971	1.3817	u
MdUI08973	CN994598	Expansin-related protein precursor [Arabidopsis thaliana (Mouse-ear cress)]	0.920023	1.3873	1.44518	u
MdUI04074	CO899847	Electron transport flavoprotein, putative [Arabidopsis thaliana (Mouse-ear cress)]	0.919054	1.12928	1.34146	u
MdUI15566	CN445177	Beta-amylase [Prunus armeniaca (Apricot)]	0.916583	1.39881	1.54908	u
MdUI21228	CO900181	Endo-1,4-beta-glucanase isoform 06 [Fragaria ananassa (Strawberry)]	0.915224	1.43155	1.20969	u
MdUI20639	CN899870	NAM-like protein 6 [Petunia hybrida (Petunia)]	0.914859	1.01845	1.47586	u
MdUI28112	CN937901	Peptide/amino acid transporter, putative [Arabidopsis thaliana (Mouse-ear cress)]	0.913935	1.56592	1.40628	u
MdUI18729	CN910637	Glutathione S-transferase [Arabidopsis thaliana (Mouse-ear cress)]	0.913254	1.50771	1.52935	u
MdUI15868	CV629795	Ubiquitin-associated (UBA)/TS-N domain-containing protein / octicosapeptide/Phox/Bemp1 (PB1) domain-containing protein [Arabidopsis thaliana (Mouse-ear cress)]	0.911374	1.28718	1.71889	u
MdUI20033	CO068131	Beta-galactosidase precursor (Lactase) (Acid beta- galactosidase) (Exo-(1-->4)-beta-D-galactanase) [Malus domestica (Apple) (Malus sylvestris)]	0.911025	1.5529	1.78912	u
MdUI22464	CO418274	Aspartyl protease family protein [Arabidopsis thaliana (Mouse-ear cress)]	0.908663	1.43962	1.64356	u
MdUI05999	CN948234	Ubiquitin conjugating enzyme [Arabidopsis thaliana]	0.907819	1.4409	1.35149	u
MdUI15871	CV629823	Glutathione S-transferase [Euphorbia esula (Leafy spurge)]	0.907734	1.51977	1.12224	u
MdUI14321	CN995575	1,3-beta-glucanohydrolase [Solanum tuberosum (Potato)]	0.907641	0.984054	1.52031	u
MdUI33031	0	Vacuolar invertase [Arabidopsis thaliana (Mouse-ear cress)]	0.907596	1.34356	1.08837	u
MdUI05542	CV658894	Phosphoenolpyruvate/phosphate translocator [Oryza sativa (Rice)]	0.906881	1.19374	1.4987	u
MdUI13746	CN938672	Aldehyde oxidase 2 [Arabidopsis thaliana (Mouse-ear cress)]	0.90599	1.21021	1.34384	u
MdUI21815	CO417499	Lipid transfer protein precursor [Malus domestica (Apple) (Malus sylvestris)]	0.904589	1.23449	1.26683	u
MdUI12222	CN497142	Polygalacturonase-like protein [Fragaria ananassa (Strawberry)]	0.90419	1.13448	1.52299	u
MdUI13486	CN918410	Methylcrotonoyl-CoA carboxylase subunit alpha, mitochondrial precursor [Glycine max (Soybean)]	0.904172	1.53736	1.75681	u
MdUI08466	CV466487	Galactokinase, putative [Arabidopsis thaliana (Mouse-ear cress)]	0.904048	1.21638	1.44163	u
MdUI20053	CV467780	NADP-dependent D-sorbitol-6-phosphate dehydrogenase [Malus domestica (Apple) (Malus sylvestris)]	0.899535	0.780759	0.521084	d
MdUI20055	CX025052	Metallothionein-like protein [Pyrus pyrifolia (Japanese pear) (Pyrus serotina)]	0.898475	1.078	0.650467	d
MdUI31856	DT003263	Alpha-L-arabinofuranosidase / beta-D-xylosidase [Pyrus pyrifolia (Japanese pear) (Pyrus serotina)]	0.89829	0.991813	0.479215	d
MdUI05194	CV524628	MYB6 [Malus domestica (Apple) (Malus sylvestris)]	0.896827	0.872818	0.766863	d
MdUI13769	CN878250	Zeaxanthin epoxidase, chloroplast precursor [Prunus armeniaca (Apricot)]	0.895977	1.02546	0.869686	d
MdUI38980	CN899455	Cytokinin receptor [Catharanthus roseus (Rosy periwinkle) (Madagascar periwinkle)]	0.894214	0.865897	0.555383	d
MdUI05029	CO756152	Photosystem II 10 kDa polypeptide, chloroplast precursor [Spinacia oleracea (Spinach)]	0.893848	0.685796	1.09156	d
MdUI29558	CV794296	Annexin-like protein [Medicago sativa (Alfalfa)]	0.892911	0.892343	0.698532	d
MdUI38048	CN919171	Hexose transporter HT2 [Vitis vinifera (Grape)]	0.890906	0.897069	0.700675	d
MdUI06540	CV631613	Auxin-induced saur-like protein [Malus domestica (Apple) (Malus sylvestris)]	0.889632	0.612962	0.882117	d
MdUI21271	CX024405	SNF1 related protein kinase [Solanum tuberosum (Potato)]	0.888918	0.521743	0.857702	d
MdUI02146	CO754013	14-3-3 family protein [Malus domestica (Apple) (Malus sylvestris)]	0.887338	0.986478	0.784085	d
MdUI05093	CO541362	Phosphoenolpyruvate carboxylase [Lotus japonicus]	0.884321	0.82658	0.675635	d
MdUI17291	CN580398	Zinc finger (C3HC4-type RING finger) family protein [Arabidopsis thaliana (Mouse-ear cress)]	0.883857	0.994474	0.672579	d
MdUI31816	CN888811	Cytokinin response factor 4 [Arabidopsis thaliana (Mouse-ear cress)]	0.883276	0.7809	0.667689	d
MdUI27905	CV882642	Myb family transcription factor [Arabidopsis thaliana (Mouse-ear cress)]	0.881556	0.698191	1.08875	d
MdUI12767	CO416999	GDSL-motif lipase/hydrolase family protein [Arabidopsis thaliana (Mouse-ear cress)]	0.880534	0.719694	0.548105	d
MdUI10495	CN488683	ATTPS6; trehalose-phosphatase [Arabidopsis thaliana]	0.87721	0.692723	0.777375	d
MdUI34488	0	CYCLIN D4;1 [Arabidopsis thaliana (Mouse-ear cress)]	0.877153	0.802149	0.793956	d
MdUI23615	CV657022	Auxin-repressed protein [Malus domestica (Apple) (Malus sylvestris)]	0.876652	0.75678	0.650929	d
MdUI12009	CO417736	Sucrose phosphate phosphatase [Malus domestica (Apple) (Malus sylvestris)]	0.869255	0.853689	0.978881	d
MdUI25018	CN489668	Regulator of chromosome condensation-like protein [Arabidopsis thaliana (Mouse-ear cress)]	0.86919	0.669184	1.04733	d
MdUI04615	CO903418	DnaJ-like protein [Phaseolus vulgaris (Kidney bean) (French bean)]	0.8681	0.668954	0.620997	d
MdUI19962	CO415232	Sorbitol dehydrogenase [Malus domestica (Apple) (Malus sylvestris)]	0.865913	0.757752	0.602375	d
MdUI16035	CV794438	Auxin-repressed protein [Malus domestica (Apple) (Malus sylvestris)]	0.865806	0.713246	0.711988	d
MdUI12689	CN850377	Ribulose bisphosphate carboxylase/oxygenase activase, chloroplast precursor [Lycopersicon pennellii (Tomato)]	0.864935	0.665927	0.67579	d
MdUI31102	0	CYCLIN D4;1 [Arabidopsis thaliana (Mouse-ear cress)]	0.862412	0.695244	0.972924	d
MdUI02852	CV466287	Cyclin-dependent kinases regulatory subunit [Glycine max (Soybean)]	0.861716	0.975307	1.07734	d
MdUI17575	CN996130	AAA-type ATPase [Arabidopsis thaliana (Mouse-ear cress)]	0.86133	0.866334	0.625659	d
MdUI17732	CN994023	Sucrose phosphate phosphatase 2F [Arabidopsis thaliana (Mouse-ear cress)]	0.860621	0.978656	0.779744	d
MdUI02312	CV567918	Light harvesting chlorophyll a /b binding protein of PSII [Euglena gracilis]	0.860485	0.70578	1.03433	d
MdUI22545	CO867888	Sucrose synthase [Citrus unshiu (Satsuma orange)]	0.86041	0.797438	1.06951	d
MdUI22376	CO068338	Cellulose synthase [Medicago truncatula (Barrel medic)]	0.857998	0.687386	0.537902	d
MdUI34919	EB139466	MYB92 [Malus domestica (Apple) (Malus sylvestris)]	0.857764	0.905186	0.726887	d
MdUI19939	CV793727	IAA16 protein [Gossypium hirsutum (Upland cotton)]	0.857286	0.860457	0.55754	d
MdUI17505	CO415098	Elicitor-inducible LRR receptor-like protein EILP [Nicotiana tabacum (Common tobacco)]	0.855258	0.777396	0.691477	d
MdUI03456	CN492036	ADP-glucose pyrophosphorylase [Cicer arietinum (Chickpea) (Garbanzo)]	0.853496	0.62295	0.770172	d
MdUI25380	CN581224	Trehalose synthase, putative [Solanum tuberosum (Potato)]	0.85304	0.867551	0.720652	d
MdUI05685	CV187086	Sorbitol transporter [Malus domestica (Apple) (Malus sylvestris)]	0.85264	0.869942	0.775488	d
MdUI18980	CV825808	Oxygen-evolving enhancer protein 1, chloroplast precursor [Solanum tuberosum (Potato)]	0.85166	0.653107	0.801784	d
MdUI16819	CN496017	Hexose transporter protein [Lycopersicon esculentum (Tomato)]	0.851152	0.669458	1.07357	d
MdUI31272	DR999897	ABA-responsive protein, putative [Oryza sativa (japonica cultivar-group)]	0.849474	0.71723	0.678934	d
MdUI20047	CV523766	Sucrose transporter [Malus domestica (Apple) (Malus sylvestris)]	0.847625	0.703459	0.72177	d
MdUI19410	CV150695	Alpha-galactosidase, putative [Oryza sativa (japonica cultivar-group)]	0.847574	0.911753	0.612335	d
MdUI05946	CO900728	MdMads2.2 protein [Malus domestica (Apple) (Malus sylvestris)]	0.847553	0.857245	0.766502	d
MdUI31972	DT042332	Sucrose synthase 1 [Pyrus pyrifolia (Japanese pear) (Pyrus serotina)]	0.846057	0.821676	0.816935	d
MdUI00132	CN993969	Fructokinase [Citrus unshiu (Satsuma orange)]	0.843676	0.782754	0.970273	d
MdUI15909	CV656923	Urate oxidase [Cicer arietinum (Chickpea) (Garbanzo)]	0.843643	0.668282	0.384046	d
MdUI12257	CO723364	Methylmalonate semi-aldehyde dehydrogenase, putative [Arabidopsis thaliana (Mouse-ear cress)]	0.843487	0.840137	0.644068	d
MdUI01875	CN870079	Stachyose synthase, putative [Arabidopsis thaliana (Mouse-ear cress)]	0.842818	0.704368	0.921389	d
MdUI33965	0	Cyclin-dependent kinase C;1 [Arabidopsis thaliana (Mouse-ear cress)]	0.841886	0.82457	0.991726	d
MdUI03058	CO898137	Zinc finger protein-like [Oryza sativa (japonica cultivar-group)]	0.841383	0.618562	1.10112	d
MdUI01105	CN878651	Magnesium-protoporphyrin IX monomethyl ester [oxidative] cyclase, chloroplast precursor [Gossypium hirsutum (Upland cotton)]	0.841299	0.703939	0.859515	d
MdUI10887	CO052968	SNF1-related protein kinase 1.3 [Arabidopsis thaliana (Mouse-ear cress)]	0.841223	0.729625	0.765946	d
MdUI23542	CV129081	Fatty acid desaturase 2 [Arabidopsis thaliana (Mouse-ear cress)]	0.840756	0.696185	0.847644	d
MdUI16734	CN489236	Trehalose-phosphate phosphatase [Nicotiana tabacum (Common tobacco)]	0.836717	0.989877	0.895766	d
MdUI17827	CN997599	Thioredoxin 2 [Plantago major (Common plantain)]	0.836109	0.859197	0.701707	d
MdUI18425	CV656384	Oxygen evolving enhancer protein 1 precursor [Bruguiera gymnorhiza]	0.835558	0.444189	0.77971	d
MdUI10620	CN902263	NAC domain protein NAC1 [Glycine max (Soybean)]	0.832644	0.609932	0.651995	d
MdUI32240	CV655847	CND41, chloroplast nucleoid DNA binding protein precursor [Nicotiana tabacum (Common tobacco)]	0.831105	0.716946	0.705957	d
MdUI08005	CV466371	Thylakoid lumenal protein-related [Arabidopsis thaliana (Mouse-ear cress)]	0.830046	0.682791	0.920328	d
MdUI21727	CN874165	Protein phosphatase 2C, putative / PP2C, putative [Arabidopsis thaliana (Mouse-ear cress)]	0.829309	0.935239	0.701057	d
MdUI15988	CV881583	Starch synthase, isoform V [Vigna unguiculata (Cowpea)]	0.827534	0.710981	0.913147	d
MdUI18766	CV122093	Light harvesting chlorophyll a /b binding protein of PSII [Euglena gracilis]	0.825982	0.631358	0.98117	d
MdUI18246	CV523899	AAA ATPase; 26S proteasome subunit P45 [Medicago truncatula (Barrel medic)]	0.825279	0.640015	0.541941	d
MdUI27417	CV524994	Peptidyl-prolyl cis-trans isomerase [Arabidopsis thaliana]	0.824737	0.679518	0.830613	d
MdUI18945	CV523650	Light harvesting chlorophyll a /b binding protein of PSII [Euglena gracilis]	0.820819	0.584819	0.828141	d
MdUI17300	CN580578	ADP-glucose pyrophosphorylase [Ipomoea batatas (Sweet potato) (Batate)]	0.819596	1.04631	0.722939	d
MdUI31019	DT041567	Pathogenesis related protein, putative [Oryza sativa (japonica cultivar-group)]	0.819171	0.69983	0.487661	d
MdUI17702	CN993802	Sugar transporter 13 [Arabidopsis thaliana (Mouse-ear cress)]	0.816196	0.463546	0.848647	d
MdUI08073	CN489805	Bifunctional lysine-ketoglutarate reductase/saccharopine dehydrogenase [Gossypium hirsutum (Upland cotton)]	0.813753	0.541125	0.575997	d
MdUI02159	CV628750	Auxin-repressed protein [Malus domestica (Apple) (Malus sylvestris)]	0.813294	0.674846	0.687693	d
MdUI19959	CO723462	NADP-dependent D-sorbitol-6-phosphate dehydrogenase [Malus domestica (Apple) (Malus sylvestris)]	0.812818	0.744492	0.517517	d
MdUI25863	CN581802	Sucrose phosphate phosphatase 3F [Arabidopsis thaliana (Mouse-ear cress)]	0.811432	0.718079	0.67043	d
MdUI31457	CO723149	Curculin-like (mannose-binding) lectin family protein [Arabidopsis thaliana (Mouse-ear cress)]	0.811316	0.583698	0.4367	d
MdUI12378	CN887092	Chaperone protein dnaJ11, chloroplast precursor [Arabidopsis thaliana (Mouse-ear cress)]	0.810824	0.642419	0.502647	d
MdUI02628	CO868373	26S proteasome AAA-ATPase subunit RPT4a [Solanum tuberosum (Potato)]	0.81055	1.05937	1.07983	d
MdUI01889	CV793823	Fructokinase [Citrus unshiu (Satsuma orange)]	0.807153	0.94267	1.03166	d
MdUI17662	CN993377	Cyclin B1-2 [Daucus carota (Carrot)]	0.805963	0.82057	0.674713	d
MdUI29705	CV997366	Cyclin-dependent kinase D1;1 [Arabidopsis thaliana (Mouse-ear cress)]	0.805834	1.03122	1.05462	d
MdUI07653	CN879703	PIN1-like auxin transport protein [Populus tremula x Populus tremuloides]	0.802639	0.843005	0.701239	d
MdUI31065	CN889998	Vacuolar processing enzyme precursor [Glycine max (Soybean)]	0.801202	0.672483	0.642764	d
MdUI12714	CN996673	Thioredoxin 2 [Plantago major (Common plantain)]	0.801101	0.825564	0.680641	d
MdUI14358	CN995727	Cyclin D4;2 [Arabidopsis thaliana (Mouse-ear cress)]	0.79924	1.06471	0.934566	d
MdUI39496	DT042107	Trehalose-6-phosphate phosphatase [Arabidopsis thaliana (Mouse-ear cress)]	0.799065	0.836509	0.842356	d
MdUI10621	CO868602	NAC domain protein NAC1 [Glycine max (Soybean)]	0.798226	0.842115	0.596499	d
MdUI22989	CO756517	Transcription factor WRKY1 [Gossypium arboreum (Tree cotton)]	0.797665	0.89667	0.700248	d
MdUI18103	CO066973	DnaJ-like protein [Phaseolus vulgaris (Kidney bean) (French bean)]	0.797237	0.829541	0.624266	d
MdUI12989	CN875302	Trehalose 6-phosphate synthase [Gossypium hirsutum (Upland cotton)]	0.795334	0.642334	0.602033	d
MdUI30300	0	Sugar transport protein 13 [Arabidopsis thaliana (Mouse-ear cress)]	0.793061	0.808716	0.811864	d
MdUI20049	CV659000	NADP-dependent D-sorbitol-6-phosphate dehydrogenase [Malus domestica (Apple) (Malus sylvestris)]	0.789883	0.725285	0.995328	d
MdUI32241	CN861240	CND41, chloroplast nucleoid DNA binding protein precursor [Nicotiana tabacum (Common tobacco)]	0.788177	0.540987	0.649925	d
MdUI04929	CO751965	Sucrose synthase 1 [Pyrus pyrifolia (Japanese pear) (Pyrus serotina)]	0.786529	0.803224	0.981343	d
MdUI36700	0	Sucrose synthase 4 [Arabidopsis thaliana (Mouse-ear cress)]	0.786527	0.962856	0.832071	d
MdUI17197	CN578982	WD-40 repeat family protein [Arabidopsis thaliana (Mouse-ear cress)]	0.785428	0.944507	0.54638	d
MdUI20251	CN907173	DnaJ [Malus domestica (Apple) (Malus sylvestris)]	0.784901	1.03697	0.896005	d
MdUI23171	CO754603	Trehalose-phosphatase [Arabidopsis thaliana]	0.784344	0.719036	0.731047	d
MdUI15897	CV631414	Sucrose synthase [Glycine max (Soybean)]	0.781654	0.851775	0.929841	d
MdUI19953	CV656137	NADP-dependent D-sorbitol-6-phosphate dehydrogenase [Malus domestica (Apple) (Malus sylvestris)]	0.7814	0.963555	0.71247	d
MdUI20474	CO867255	Zeta-carotene desaturase ZDS2 [Malus domestica (Apple) (Malus sylvestris)]	0.781124	0.906864	0.898476	d
MdUI29747	CN892950	Magnesium-chelatase subunit chlD, chloroplast precursor [Nicotiana tabacum (Common tobacco)]	0.781006	0.538886	0.602882	d
MdUI29485	CV793761	MYB21 [Malus domestica (Apple) (Malus sylvestris)]	0.779906	0.839376	0.634996	d
MdUI01726	CV882001	Sorbitol transporter [Malus domestica (Apple) (Malus sylvestris)]	0.778378	0.54511	0.762745	d
MdUI17990	CO052613	Sugar transporter 13 [Arabidopsis thaliana (Mouse-ear cress)]	0.777418	0.560708	0.835236	d
MdUI26928	CO069094	Cyclin-dependent kinase C;2 [Arabidopsis thaliana (Mouse-ear cress)]	0.774966	0.831599	0.922579	d
MdUI26148	CN996621	ADP-glucose pyrophosphorylase family protein [Arabidopsis thaliana (Mouse-ear cress)]	0.773212	0.938547	0.876053	d
MdUI14415	CO066642	NADP-dependent malic enzyme [Vitis vinifera (Grape)]	0.772265	1.02803	0.700112	d
MdUI22303	CN933965	Monosaccharide-H+ symporter [Datisca glomerata (Durango root)]	0.771545	0.819555	0.962084	d
MdUI16578	CN492412	ADP-glucose pyrophosphorylase large subunit [Fragaria ananassa (Strawberry)]	0.770297	1.08722	0.857613	d
MdUI01973	CO903620	S-adenosylmethionine decarboxylase [Malus domestica (Apple) (Malus sylvestris)]	0.768973	0.717021	0.946974	d
MdUI02050	CV986887	Galactinol synthase [Glycine max (Soybean)]	0.768762	0.67405	0.837581	d
MdUI19651	CN939281	Sorbitol transporter [Malus domestica (Apple) (Malus sylvestris)]	0.768705	0.724376	0.640252	d
MdUI24780	CN495760	Transducin family protein / WD-40 repeat family protein [Arabidopsis thaliana (Mouse-ear cress)]	0.765102	0.937147	0.626257	d
MdUI23292	CO904917	Trehalose 6-phosphate synthase [Gossypium hirsutum (Upland cotton)]	0.764296	0.732981	0.771178	d
MdUI20475	CO867257	Plastocyanin-like domain-containing protein [Arabidopsis thaliana (Mouse-ear cress)]	0.763964	0.657272	0.927164	d
MdUI28042	CV986065	GAGA-binding protein [soybean (Glycine max)]	0.762332	0.61844	0.843757	d
MdUI02460	CV986226	Cytochrome P450 71A1 [Persea americana (Avocado)]	0.761881	0.66639	0.750352	d
MdUI28451	CV825612	Cytochrome P450 [Arabidopsis thaliana (Mouse-ear cress)]	0.759238	0.677526	0.686262	d
MdUI10615	CN851816	Regulator of chromosome condensation (RCC1) family protein [Arabidopsis thaliana (Mouse-ear cress)]	0.756832	0.708228	0.54891	d
MdUI15376	CO754475	Sugar transporter 1 [Arabidopsis thaliana (Mouse-ear cress)]	0.755688	0.616457	0.541837	d
MdUI16110	CN445188	Gibberellic acid receptor [Arabidopsis thaliana (Mouse-ear cress)]	0.75356	0.828178	0.630847	d
MdUI15150	CO540664	MdMads2.2 protein [Malus domestica (Apple) (Malus sylvestris)]	0.750099	0.832373	0.806528	d
MdUI28801	CX024297	MYB7 [Malus domestica (Apple) (Malus sylvestris)]	0.74969	0.791841	0.690292	d
MdUI12166	CN492364	Fructokinase-like protein [Arabidopsis thaliana (Mouse-ear cress)]	0.745987	0.760916	0.897671	d
MdUI08072	CO723043	Bifunctional lysine-ketoglutarate reductase/saccharopine dehydrogenase [Gossypium hirsutum (Upland cotton)]	0.743315	0.584558	0.81115	d
MdUI09641	CN879547	Pigment defective 225 [Arabidopsis thaliana (Mouse-ear cress)]	0.741258	0.832921	0.652307	d
MdUI16309	CN491870	Agamous-like protein [Malus domestica (Apple) (Malus sylvestris)]	0.737541	0.60574	0.457259	d
MdUI38523	EG631252	Zeatin O-xylosyltransferase [Phaseolus vulgaris (Kidney bean) (French bean)]	0.737478	0.764269	0.448647	d
MdUI07215	CN496543	Yippee-like protein, putative [Oryza sativa (japonica cultivar-group)]	0.736909	0.597577	0.573132	d
MdUI13667	CN874940	WD-40 repeat family protein [Arabidopsis thaliana (Mouse-ear cress)]	0.733967	0.956384	0.672532	d
MdUI19958	CV658761	NADP-dependent D-sorbitol-6-phosphate dehydrogenase [Malus domestica (Apple) (Malus sylvestris)]	0.732542	0.660198	0.358445	d
MdUI18020	CO068711	Major allergen Mal d 1.03G [Malus domestica (Apple) (Malus sylvestris)]	0.731881	0.710321	0.656183	d
MdUI20874	CO901638	Zinc finger (AN1-like)-like protein [Oryza sativa (japonica cultivar-group)]	0.730852	0.936566	0.628699	d
MdUI24872	CN496118	Proton-dependent oligopeptide transport (POT) family protein [Arabidopsis thaliana (Mouse-ear cress)]	0.729399	0.627633	0.690663	d
MdUI16754	CN489287	Cystatin-related protein [Arabidopsis thaliana (Mouse-ear cress)]	0.727718	0.698041	0.561224	d
MdUI19969	CN876623	NAD-dependent sorbitol dehydrogenase 9 [Malus domestica (Apple) (Malus sylvestris)]	0.724739	1.07869	1.07251	d
MdUI02161	CV629490	Auxin-repressed protein [Malus domestica (Apple) (Malus sylvestris)]	0.723722	0.94054	0.909658	d
MdUI10303	CO722204	Mitotic cyclin a2-type [Glycine max (Soybean)]	0.723609	0.837091	1.0785	d
MdUI21760	CO417140	Amidase, putative [Brassica oleracea (Wild cabbage)]	0.718954	0.718131	0.529321	d
MdUI09182	CV150937	UVB-resistance protein-related / regulator of chromosome condensation (RCC1) family protein [Arabidopsis thaliana (Mouse-ear cress)]	0.717697	0.565031	0.577949	d
MdUI17693	CN993642	Pyrophosphate-fructose-6-phosphate 1-phosphotransferase-like protein [Arabidopsis thaliana (Mouse-ear cress)]	0.710977	0.973173	0.985498	d
MdUI14580	CO417318	Gibberellin receptor GID1L2 [Arabidopsis thaliana (Mouse-ear cress)]	0.710091	0.802857	0.62325	d
MdUI39035	CV825512	Photosystem I P700 chlorophyll A apoprotein A1 [Oryza sativa (japonica cultivar-group)]	0.709952	0.632115	0.561588	d
MdUI23688	CV882930	Heat shock cognate protein 70 [Thellungiella halophila (Salt cress)]	0.706441	0.960754	1.09447	d
MdUI18547	CV883660	Protoporphyrin IX:Mg Chelatase [Antirrhinum majus (Garden snapdragon)]	0.705775	0.794752	0.900023	d
MdUI02591	CN578655	ASF/SF2-like pre-mRNA splicing factor SRP31' [Zea mays (Maize)]	0.704531	0.925791	1.09968	d
MdUI19064	CX025219	BTB and TAZ domain protein 1 [Arabidopsis thaliana (Mouse-ear cress)]	0.702818	0.697878	0.533887	d
MdUI22683	CO868155	tRNA synthase-like protein [Arabidopsis thaliana (Mouse-ear cress)]	0.702079	0.83084	0.638981	d
MdUI21178	CO903920	Lycopene beta-cyclase [Carica papaya (Papaya)]	0.70122	1.05171	0.638107	d
MdUI07988	CN862213	60S ribosomal protein L30 [Euphorbia esula (Leafy spurge)]	0.701202	0.992594	0.859736	d
MdUI18869	CV566964	Light harvesting chlorophyll a /b binding protein of PSII [Euglena gracilis]	0.69583	0.902464	0.590535	d
MdUI25142	CN497198	MYB4 [Malus domestica (Apple) (Malus sylvestris)]	0.694481	0.86497	0.795684	d
MdUI11857	CN870062	Sodium/calcium exchanger family protein / calcium-binding EF hand family protein [Arabidopsis thaliana (Mouse-ear cress)]	0.689889	1.01999	0.756096	d
MdUI26205	AU301430	Unknown protein [Arabidopsis thaliana (Mouse-ear cress)]	0.689399	0.695171	0.564042	d
MdUI18896	CV567186	10 kDa photosystem II polypeptide [Trifolium pratense (Red clover)]	0.687255	0.781957	0.623192	d
MdUI04177	CO052157	Light harvesting chlorophyll a /b binding protein of PSII [Euglena gracilis]	0.686831	0.763182	0.933335	d
MdUI15162	CO576473	Trehalose 6-phosphate synthase [Gossypium hirsutum (Upland cotton)]	0.68494	0.710993	0.597267	d
MdUI06876	CN851687	Circadian clock coupling factor ZGT [Nicotiana tabacum (Common tobacco)]	0.684802	0.908174	0.83208	d
MdUI18413	CV656285	Heat shock protein 81-3 [Oryza sativa (Rice)]	0.683837	0.984462	0.880909	d
MdUI01485	CN489121	Nucleotide-binding protein, putative [Arabidopsis thaliana (Mouse-ear cress)]	0.681765	0.897175	0.936518	d
MdUI07383	CN581080	Hypothetical protein [Trifolium pratense (Red clover)]	0.679285	0.473885	0.404333	d
MdUI07292	CV628559	Ribulose bisphosphate carboxylase/oxygenase activase, chloroplast precursor [Malus domestica (Apple) (Malus sylvestris)]	0.675794	0.797788	0.969723	d
MdUI20550	CO868435	Trehalose-6-phosphate phosphatase [Arabidopsis thaliana (Mouse-ear cress)]	0.675594	1.05387	1.09768	d
MdUI05031	CN907316	Chloroplast photosystem II 10 kDa protein [Arachis hypogaea (Peanut)]	0.668853	0.554674	0.578945	d
MdUI03522	CV186832	Seed maturation protein LEA 4 [Glycine tomentella (Woolly glycine)]	0.666099	0.81303	0.642919	d
MdUI19195	CX023983	Cp33 precursor [Arabidopsis thaliana (Mouse-ear cress)]	0.665129	0.769172	0.853999	d
MdUI30983	DT040390	Agamous-like 65 [Arabidopsis thaliana (Mouse-ear cress)]	0.664957	0.761864	0.47626	d
MdUI25909	CO415154	Circadian clock coupling factor ZGT [Nicotiana tabacum (Common tobacco)]	0.664382	0.842573	0.708686	d
MdUI29118	CV628923	Amidase, putative [Brassica oleracea (Wild cabbage)]	0.663212	0.60699	0.675112	d
MdUI14713	CO722237	NADP-dependent malic enzyme [Vitis vinifera (Grape)]	0.662052	0.805189	0.665069	d
MdUI10131	CN492086	Cyclin dependent kinase B [Camellia sinensis (Tea)]	0.661515	0.690582	0.851717	d
MdUI02220	CN882044	Pyridoxin biosynthesis PDX1-like protein 3, putative [Arabidopsis thaliana (Mouse-ear cress)]	0.655874	0.877232	0.930262	d
MdUI18633	CV882519	Regulator of chromosome condensation-like protein [Arabidopsis thaliana (Mouse-ear cress)]	0.654065	0.808143	0.665622	d
MdUI38434	CN878142	Bifunctional lysine-ketoglutarate reductase/saccharopine dehydrogenase [Gossypium hirsutum (Upland cotton)]	0.652778	0.633837	0.423961	d
MdUI03540	CO415388	17.9 kDa class II heat shock protein [Glycine max (Soybean)]	0.643167	1.09585	1.04214	d
MdUI21332	CN946105	RNA helicase, putative [Oryza sativa (Rice)]	0.638331	1.00157	0.892721	d
MdUI19004	CV826199	Biotin/lipoyl attachment domain-containing protein [Arabidopsis thaliana (Mouse-ear cress)]	0.637872	1.06261	0.680287	d
MdUI30126	DR997172	Leucine-rich repeat family protein [Arabidopsis thaliana (Mouse-ear cress)]	0.637102	0.636914	0.560289	d
MdUI28671	CX023095	ADP-glucose pyrophosphorylase family protein [Arabidopsis thaliana (Mouse-ear cress)]	0.633635	0.826521	0.821629	d
MdUI28375	CV567290	Chlorophyll a-b binding protein 151, chloroplast precursor [Gossypium hirsutum (Upland cotton)]	0.632846	0.791933	0.870626	d
MdUI12678	CN496825	Aminotransferase AGD2, putative [Oryza sativa (japonica cultivar-group)]	0.631042	0.894666	0.961642	d
MdUI19981	CN866375	High molecular weight heat shock protein [Malus domestica (Apple) (Malus sylvestris)]	0.625401	1.02925	0.863128	d
MdUI31520	DY255392	DRH1 DEAD box protein-like [Arabidopsis thaliana (Mouse-ear cress)]	0.623299	0.730739	1.01466	d
MdUI29301	CV880543	Alpha-mannosidase [Arabidopsis thaliana (Mouse-ear cress)]	0.616717	0.904387	0.996982	d
MdUI19949	CN945187	Enhanced disease susceptibility 1 protein [Solanum tuberosum (Potato)]	0.614986	0.87463	0.627922	d
MdUI27282	CV523855	Photosystem II phosphoprotein [Eucalyptus globulus subsp. globulus (Tasmanian blue gum)]	0.614083	0.823673	0.718723	d
MdUI16590	CN496305	Cyclin C-like protein [Arabidopsis thaliana (Mouse-ear cress)]	0.60997	0.716745	1.06345	d
MdUI17716	CN993844	Chloroplast small heat shock protein class I [Capsicum frutescens (Cayenne pepper) (Tabasco pepper)]	0.59972	0.935644	0.636978	d
MdUI06718	CV121826	Light harvesting chlorophyll a /b binding protein of PSII [Euglena gracilis]	0.592627	0.821184	1.03174	d
MdUI02837	CV659029	Small Ras-like GTP-binding protein [Malus domestica (Apple) (Malus sylvestris)]	0.585626	0.802648	1.0439	d
MdUI21631	CO416720	Photosystem II 10 kDa polypeptide, chloroplast precursor [Brassica campestris (Field mustard)]	0.582665	0.638932	0.470514	d
MdUI19636	CV880379	Protein phosphatase 2C family protein / PP2C family protein [Arabidopsis thaliana (Mouse-ear cress)]	0.573703	0.74805	0.734285	d
MdUI03455	CX025111	ADP-glucose pyrophosphorylase [Cicer arietinum (Chickpea) (Garbanzo)]	0.559812	0.726974	1.08412	d
MdUI05581	CN492496	NADH dehydrogenase i subunit n [Arabidopsis thaliana (Mouse-ear cress)]	0.550132	0.77913	0.835458	d
MdUI18771	CV122140	60S ribosomal protein L37 [Arabidopsis thaliana (Mouse-ear cress)]	0.546238	0.560923	0.776424	d
MdUI19984	CN907112	17.3 kDa class I heat shock protein [Glycine max (Soybean)]	0.531278	1.05885	0.895544	d
MdUI15514	CO904931	Uricase [Medicago sativa (Alfalfa)]	0.517173	0.867309	0.812652	d
MdUI18540	CV883646	Thylakoid lumenal 29.8 kDa protein, chloroplast precursor [Arabidopsis thaliana (Mouse-ear cress)]	0.49987	0.963417	0.412255	d
MdUI19019	CV826166	Thylakoid formation 1 [Arabidopsis thaliana (Mouse-ear cress)]	0.450145	0.7466	0.729968	d
MdUI29640	CV997797	Alcohol dehydrogenase class III (S-(hydroxymethyl)glutathione dehydrogenase) [Zea mays (Maize)]	0.426453	0.972779	0.860524	d
MdUI18883	CV567192	Nucleoid DNA-binding protein [Malus domestica (Apple) (Malus sylvestris)]	0.376704	0.845736	0.87415	d
MdUI20831	CO901373	Cytokinin-O-glucosyltransferase 1 [Arabidopsis thaliana (Mouse-ear cress)]	1.10884	0.924081	0.523933	d
MdUI01271	CN496220	Phosphoenolpyruvate carboxykinase [Flaveria pringlei]	1.10644	0.698055	0.823658	d
MdUI18295	CV524501	Zeaxanthin epoxidase, chloroplast precursor [Prunus armeniaca (Apricot)]	1.10609	0.858775	0.877048	d
MdUI19735	CV793907	Cytosolic class II low molecular weight heat shock protein [Prunus dulcis (Almond) (Prunus amygdalus)]	1.10486	0.82982	0.490906	d
MdUI19957	CX023788	NADP-dependent D-sorbitol-6-phosphate dehydrogenase [Malus domestica (Apple) (Malus sylvestris)]	1.10294	0.778436	0.933923	d
MdUI20057	CV150481	Sorbitol dehydrogenase [Malus domestica (Apple) (Malus sylvestris)]	1.10066	0.562775	0.912436	d
MdUI00999	CV883514	CONSTANS-like protein CO1 [Populus deltoides (Poplar)]	1.09899	0.632607	0.810943	d
MdUI27798	CV881924	Alkaline/neutral invertase, putative [Oryza sativa (japonica cultivar-group)]	1.0962	0.940864	0.810681	d
MdUI00406	CN489722	Chlorophyll a-b binding protein 7, chloroplast precursor [Lycopersicon esculentum (Tomato)]	1.09199	0.701606	1.09406	d
MdUI10188	CV085277	Sucrose synthase 4 [Arabidopsis thaliana (Mouse-ear cress)]	1.09143	0.892905	0.795899	d
MdUI18791	CV121998	Regulator of chromosome condensation-like protein [Arabidopsis thaliana (Mouse-ear cress)]	1.08653	0.530005	1.04821	d
MdUI31565	EB137446	Brassinosteroid-6-oxidase [Vitis vinifera (Grape)]	1.07881	0.999117	0.663525	d
MdUI19200	CX023989	MYB domain protein 4 [Arabidopsis thaliana (Mouse-ear cress)]	1.07521	0.722388	0.628349	d
MdUI27575	CV656302	CYCD3;1, putative [Malus domestica (Apple) (Malus sylvestris)]	1.07459	0.835153	0.740586	d
MdUI12605	CO754830	Sucrose-phosphate synthase [Actinidia deliciosa (Kiwi)]	1.0737	0.918606	0.873967	d
MdUI03723	CN940166	Sugar transport protein 1 [Arabidopsis thaliana (Mouse-ear cress)]	1.07223	0.866485	1.09463	d
MdUI24880	CN495984	Cyclin d3 [Glycine max (Soybean)]	1.06999	0.773126	1.00996	d
MdUI30630	EB123960	Photoreceptor-interacting protein-like [Arabidopsis thaliana (Mouse-ear cress)]	1.06986	0.865533	0.686465	d
MdUI16896	CN496889	Granule-bound starch synthase 1, chloroplast precursor [Antirrhinum majus (Garden snapdragon)]	1.06795	0.663611	0.512578	d
MdUI26261	CN993778	Neutral/alkaline invertase [Manihot esculenta (Cassava) (Manioc)]	1.06579	1.00823	0.888542	d
MdUI12723	CO415306	Cell division cycle protein 48 homolog [Glycine max (Soybean)]	1.06377	0.816359	0.620264	d
MdUI19854	CV997912	GDSL-motif lipase/hydrolase, putative [Arabidopsis thaliana (Mouse-ear cress)]	1.06374	0.818757	0.619119	d
MdUI02471	CN493755	NADP-dependent isocitrate dehydrogenase [Prunus persica (Peach)]	1.06284	0.844457	1.0803	d
MdUI18421	CV656316	Glycosyltransferase 2, putative [Arabidopsis thaliana (Mouse-ear cress)]	1.06098	0.834769	0.628293	d
MdUI19947	CV793743	Ribulose bisphosphate carboxylase/oxygenase activase, chloroplast precursor [Malus domestica (Apple) (Malus sylvestris)]	1.05901	0.778412	0.65681	d
MdUI01640	CN927179	ADP-glucose pyrophosphorylase small subunit CagpS1 [Cicer arietinum (Chickpea) (Garbanzo)]	1.05742	0.853752	0.991234	d
MdUI21039	CO903272	SNF1 related protein kinase-like protein [Arabidopsis thaliana (Mouse-ear cress)]	1.05728	0.855848	0.691345	d
MdUI29714	CV997378	Spermidine synthase, putative [Aspergillus fumigatus (Sartorya fumigata)]	1.05333	0.693402	0.816181	d
MdUI00033	CO052734	ADP-glucose pyrophosphorylase family protein [Arabidopsis thaliana (Mouse-ear cress)]	1.05315	0.804486	0.984908	d
MdUI22047	CO898058	DNA topoisomerase II, putative [Malus domestica (Apple) (Malus sylvestris)]	1.05128	0.688364	1.02799	d
MdUI18916	CV525298	Chloroplast chlorophyll A/B binding protein [Manihot esculenta (Cassava) (Manioc)]	1.05105	0.644608	0.916116	d
MdUI18056	CO069087	ETO1-like protein 1 [Arabidopsis thaliana (Mouse-ear cress)]	1.04493	0.686891	1.06897	d
MdUI30157	DR998053	TGF-beta receptor, type I/II extracellular region [Medicago truncatula (Barrel medic)]	1.0408	0.900837	0.681366	d
MdUI13753	CO866362	NADP-dependent isocitrate dehydrogenase [Prunus persica (Peach)]	1.03978	0.831259	0.677701	d
MdUI23456	CV092094	Mitogen-activated protein kinase kinase kinase 14 [Arabidopsis thaliana (Mouse-ear cress)]	1.03667	0.635415	0.639718	d
MdUI19206	CX024195	Ribulose bisphosphate carboxylase/oxygenase activase, chloroplast precursor [Malus domestica (Apple) (Malus sylvestris)]	1.03346	0.501525	0.802665	d
MdUI32715	CN897609	Annexin-like protein (Chinese cabbage)]	1.03322	0.650233	0.999455	d
MdUI27911	CV882588	Alkaline/neutral invertase, putative [Arabidopsis thaliana (Mouse-ear cress)]	1.03278	0.804165	0.663217	d
MdUI15992	CV881620	Cysteine protease inhibitor cystatin [Malus domestica (Apple) (Malus sylvestris)]	1.03037	0.791621	0.718351	d
MdUI13956	CO865253	Glutamate dehydrogenase 2 [Glycine max (Soybean)]	1.0299	0.905261	0.648336	d
MdUI02703	CO723057	Peptidyl-prolyl cis-trans isomerase 1 [Malus domestica (Apple) (Malus sylvestris)]	1.02978	0.74778	0.811041	d
MdUI18643	CV882616	Regulator of G-protein signaling 1 [Arabidopsis thaliana (Mouse-ear cress)]	1.02818	0.928214	0.896142	d
MdUI01641	CO418054	ADP-glucose pyrophosphorylase small subunit CagpS1 [Cicer arietinum (Chickpea) (Garbanzo)]	1.02592	0.784267	0.582059	d
MdUI18420	CV656374	Cytochrome b6-f complex iron-sulfur subunit, chloroplast precursor [Arabidopsis thaliana (Mouse-ear cress)]	1.02541	0.86167	0.793422	d
MdUI21610	CO415651	Sucrose synthase 6 [Arabidopsis thaliana (Mouse-ear cress)]	1.0241	1.05868	0.893889	d
MdUI26290	CN942872	DnaJ protein, putative [Malus domestica (Apple) (Malus sylvestris)]	1.02128	0.782606	0.671216	d
MdUI31837	CN900409	WD repeat protein-like [Arabidopsis thaliana (Mouse-ear cress)]	1.01878	0.657893	0.928051	d
MdUI16044	CV883082	Cysteine protease inhibitor cystatin [Malus domestica (Apple) (Malus sylvestris)]	1.01763	0.981767	0.738592	d
MdUI30368	EB116878	Alpha-L-arabinofuranosidase / beta-D-xylosidase [Pyrus pyrifolia (Japanese pear) (Pyrus serotina)]	1.01751	0.785652	0.670277	d
MdUI02019	CO417629	Plasma membrane polypeptide [Nicotiana tabacum (Common tobacco)]	1.01627	0.672932	0.830506	d
MdUI21327	CV084345	Chromatin structure remodeling complex protein BSH [Arabidopsis thaliana (Mouse-ear cress)]	1.01601	1.06646	0.852743	d
MdUI24053	CN492066	Sugar transport protein 1 [Arabidopsis thaliana (Mouse-ear cress)]	1.01585	0.802159	1.04455	d
MdUI25185	CN488772	AAA-type ATPase family protein [Arabidopsis thaliana (Mouse-ear cress)]	1.01332	0.653802	0.85545	d
MdUI11708	CO901571	Alpha-L-arabinofuranosidase / beta-D-xylosidase [Pyrus pyrifolia (Japanese pear) (Pyrus serotina)]	1.01116	0.578591	0.522581	d
MdUI20016	CV129608	Endo-1,4-beta-glucanase [Malus domestica (Apple) (Malus sylvestris)]	1.00593	0.860252	0.915313	d
MdUI09548	CN496980	ABA 8'-hydroxylase [Solanum tuberosum (Potato)]	1.0054	0.878207	0.662351	d
MdUI13783	CN875298	Cysteine synthase [Glycine max (Soybean)]	1.00453	0.827631	0.676646	d
MdUI19568	CV658787	Protein phosphatase 2C family protein / PP2C family protein [Arabidopsis thaliana (Mouse-ear cress)]	1.00321	0.905066	0.68086	d
MdUI33798	0	Sugar transport protein 1 [Arabidopsis thaliana (Mouse-ear cress)]	0.998855	0.823569	0.800812	d
MdUI03707	CO753023	Plastocyanin-like domain-containing protein [Arabidopsis thaliana (Mouse-ear cress)]	0.998638	0.940552	0.62303	d
MdUI20347	CO867003	Chloroplast biogenesis 6 [Arabidopsis thaliana (Mouse-ear cress)]	0.998505	0.637599	0.889867	d
MdUI06344	CO418283	Chaperone protein dnaJ8, chloroplast precursor [Arabidopsis thaliana (Mouse-ear cress)]	0.99815	0.827011	0.702341	d
MdUI27287	CV523713	Amt2-like protein [Medicago truncatula (Barrel medic)]	0.996307	0.875226	0.669319	d
MdUI27000	CO067016	Carbohydrate transporter/ organic anion transporter/ sugar porter [Arabidopsis thaliana]	0.995416	0.69797	0.903963	d
MdUI01952	CV186986	Thylakoid lumenal 25.6 kDa protein, chloroplast precursor [Arabidopsis thaliana (Mouse-ear cress)]	0.994173	0.644198	1.0558	d
MdUI05239	CV794259	RNA helicase, putative [Oryza sativa (japonica cultivar-group)]	0.99273	0.600693	0.640285	d
MdUI03025	CV122298	NAD-dependent sorbitol dehydrogenase 7 [Malus domestica (Apple) (Malus sylvestris)]	0.99163	0.751104	1.02866	d
MdUI32193	CV986415	Galactinol synthase, isoform GolS-1 [Ajuga reptans (Bugle)]	0.991115	0.759872	0.695464	d
MdUI28435	CV825532	Alkaline/neutral invertase, putative [Oryza sativa (japonica cultivar-group)]	0.990103	0.984762	0.856398	d
MdUI19955	CV987181	NADP-dependent D-sorbitol-6-phosphate dehydrogenase [Malus domestica (Apple) (Malus sylvestris)]	0.989952	0.796337	0.520776	d
MdUI03703	CV881582	Tryptophan synthase alpha 1 chain, putative [Arabidopsis thaliana (Mouse-ear cress)]	0.988189	0.687293	0.666146	d
MdUI02778	CO754360	ADP-glucose pyrophosphorylase family protein [Arabidopsis thaliana (Mouse-ear cress)]	0.988133	0.899656	0.805599	d
MdUI15663	CN947454	Cyclin-dependent kinase [Populus tremula x Populus tremuloides]	0.986306	0.813541	0.858145	d
MdUI23258	CO902500	Laccase [Liriodendron tulipifera]	0.984998	0.703387	0.813322	d
MdUI39599	CN936787	Protein phosphatase 2C-like protein [Oryza sativa (japonica cultivar-group)]	0.984062	0.806243	0.814386	d
MdUI18455	CV628178	Chlorophyll a/b-binding protein type I [Malus domestica (Apple) (Malus sylvestris)]	0.983619	0.715529	1.07126	d
MdUI10424	CO904867	Homocysteine S-methyltransferase 3 [Arabidopsis thaliana (Mouse-ear cress)]	0.983571	0.760085	0.657178	d
MdUI15786	CV466357	ADP-glucose pyrophosphorylase large subunit [Metroxylon sagu]	0.982705	0.312879	0.802222	d
MdUI04547	CN888328	Arginine decarboxylase [Malus domestica (Apple) (Malus sylvestris)]	0.980944	0.812457	0.627522	d
MdUI06912	CN490380	Chloroplast inner envelope protein, 110 kD (IEP110) precursor [Pisum sativum (Garden pea)]	0.97865	0.878145	0.850289	d
MdUI05756	CN490873	Amino acid transporter family protein [Arabidopsis thaliana (Mouse-ear cress)]	0.977845	0.660629	0.807053	d
MdUI22589	CO541059	ADP-glucose pyrophosphorylase, small subunit [Arabidopsis thaliana (Mouse-ear cress)]	0.97719	0.88022	0.872916	d
MdUI08519	CN445156	Glutamate decarboxylase 2 [Arabidopsis thaliana (Mouse-ear cress)]	0.976523	0.594646	0.791279	d
MdUI15929	CV657422	S-adenosylmethionine decarboxylase [Malus domestica (Apple) (Malus sylvestris)]	0.976324	0.825547	0.721555	d
MdUI39144	DT002793	Sucrose phosphate phosphatase [Malus domestica (Apple) (Malus sylvestris)]	0.976257	0.84692	0.930842	d
MdUI28609	CX025440	Cytochrome P450 [Arabidopsis thaliana (Mouse-ear cress)]	0.975146	0.81512	0.688201	d
MdUI29637	CN941536	Tryptophanyl-tRNA synthetase, putative [Arabidopsis thaliana (Mouse-ear cress)]	0.975045	1.1035	0.649775	d
MdUI21562	CO415473	Membrane transporter, putative [Arabidopsis thaliana (Mouse-ear cress)]	0.974235	0.838015	0.652433	d
MdUI01943	CN496687	Sucrose phosphate phosphatase [Malus domestica (Apple) (Malus sylvestris)]	0.972381	0.813498	1.04298	d
MdUI11585	CN490323	Protein phpsphatase 2C [Fagus sylvatica (Beechnut)]	0.970341	0.962424	0.632605	d
MdUI37694	DR994096	Nucleotide binding protein, putative [Aspergillus fumigatus (Sartorya fumigata)]	0.970005	0.607185	0.596514	d
MdUI06847	CO418971	Homeodomain leucine zipper protein HDZ2 [Phaseolus vulgaris (Kidney bean) (French bean)]	0.969382	0.650859	0.849993	d
MdUI32706	CV657986	Auxin-repressed protein [Malus domestica (Apple) (Malus sylvestris)]	0.968147	0.696441	0.793808	d
MdUI19320	CX024844	Amino acid transporter family protein [Arabidopsis thaliana (Mouse-ear cress)]	0.966119	0.729608	0.662708	d
MdUI13869	CN876361	NAC domain protein NAC1 [Phaseolus vulgaris (Kidney bean) (French bean)]	0.965848	0.95529	0.685503	d
MdUI10391	CN495017	Sugar transporter 1 [Arabidopsis thaliana (Mouse-ear cress)]	0.965578	0.855531	0.849071	d
MdUI06194	CV627538	UDP-glucose pyrophosphorylase, putative [Trifolium pratense (Red clover)]	0.962531	0.761265	0.668672	d
MdUI06709	CV525325	Light harvesting chlorophyll a /b binding protein of PSII [Euglena gracilis]	0.962518	0.687601	0.888628	d
MdUI20829	CO901369	MAPKK [Lycopersicon esculentum (Tomato)]	0.960756	0.60038	0.881417	d
MdUI03725	CO904815	Alpha-galactosidase, putative [Arabidopsis thaliana (Mouse-ear cress)]	0.960354	0.69511	0.829469	d
MdUI04497	CN444347	Chloroplast ferritin [Phaseolus angularis (Adzuki bean) (Vigna angularis)]	0.959768	0.788892	0.696959	d
MdUI25405	CN579186	Amino acid transporter, putative [Arabidopsis thaliana (Mouse-ear cress)]	0.959005	0.679416	0.749278	d
MdUI39429	CN931557	UDP-glucose pyrophosphorylase, putative [Trifolium pratense (Red clover)]	0.958314	0.754304	0.715006	d
MdUI20869	CO901633	Galacturonosyltransferase-like 1 [Arabidopsis thaliana (Mouse-ear cress)]	0.957276	0.811635	0.641465	d
MdUI05686	CV629304	Sorbitol transporter [Malus domestica (Apple) (Malus sylvestris)]	0.955377	0.91555	0.679998	d
MdUI25735	CN578660	Zeaxanthin epoxidase, chloroplast precursor [Prunus armeniaca (Apricot)]	0.953197	0.885206	0.919962	d
MdUI02907	CN496787	Cysteine protease inhibitor cystatin [Malus domestica (Apple) (Malus sylvestris)]	0.952688	0.753851	0.681447	d
MdUI01648	CN860778	Aquaporin PIP1b2 [Brassica oleracea (Wild cabbage)]	0.95113	0.694792	0.919804	d
MdUI02268	CN884089	Sorbitol transporter [Malus domestica (Apple) (Malus sylvestris)]	0.949772	0.681755	0.831148	d
MdUI10038	CV084799	Sucrose transporter 3 [Arabidopsis thaliana (Mouse-ear cress)]	0.949321	0.819094	1.02551	d
MdUI20056	CV083012	Sorbitol dehydrogenase [Malus domestica (Apple) (Malus sylvestris)]	0.948324	0.757365	0.7659	d
MdUI25017	CN489666	Hexose transporter [Lycopersicon esculentum (Tomato)]	0.947822	0.844327	0.753401	d
MdUI07382	CN918954	BTB and TAZ domain protein 1 [Arabidopsis thaliana (Mouse-ear cress)]	0.946003	0.6472	0.629842	d
MdUI01431	CV081656	Histidine-containing phosphotransfer protein [Catharanthus roseus (Rosy periwinkle) (Madagascar periwinkle)]	0.945784	0.569432	0.654918	d
MdUI17970	CO052287	Seed maturation-like protein [Arabidopsis thaliana (Mouse-ear cress)]	0.942979	0.848583	0.692564	d
MdUI23509	CV129382	Trehalose-phosphatase [Arabidopsis thaliana]	0.942767	1.09996	0.733936	d
MdUI19093	CX022703	Ribulose 1,5-bisphosphate carboxylase small subunit precursor [Malus x domestica x Pyrus communis]	0.941968	1.06096	0.454946	d
MdUI27040	CN902481	Monosaccharide-H+ symporter [Datisca glomerata (Durango root)]	0.940855	0.924904	0.833617	d
MdUI27286	CV523713	Amt2-like protein [Medicago truncatula (Barrel medic)]	0.939677	0.569721	1.02946	d
MdUI05056	CO903558	Annexin, putative [Oryza sativa (japonica cultivar-group)]	0.939472	0.956276	0.67339	d
MdUI06343	AU301358	DnaJ protein, putative [Malus domestica (Apple) (Malus sylvestris)]	0.939157	0.71565	0.81547	d
MdUI32192	CN875291	Galactinol synthase [Xerophyta humilis]	0.938799	0.721549	0.639722	d
MdUI20196	CO723709	Splicing factor PWI domain-containing protein [Arabidopsis thaliana (Mouse-ear cress)]	0.937032	0.782121	0.661712	d
MdUI13242	CO415731	Sucrose-proton symporter 5 [Arabidopsis thaliana (Mouse-ear cress)]	0.936624	0.733043	0.683663	d
MdUI28727	CX023612	WRKY DNA-binding protein [Nicotiana tabacum (Common tobacco)]	0.935309	0.886658	0.696724	d
MdUI27416	CV525067	Monooxygenase family protein [Arabidopsis thaliana (Mouse-ear cress)]	0.933631	0.894344	0.669406	d
MdUI16419	CN493431	Trehalose-phosphate phosphatase [Nicotiana tabacum (Common tobacco)]	0.930375	0.911827	0.862429	d
MdUI39097	DT003220	Ubiquitin-specific protease 8 (UBP8) [Arabidopsis thaliana (Mouse-ear cress)]	0.930321	0.684542	0.752	d
MdUI01890	CN491344	Fructokinase [Lycopersicon esculentum (Tomato)]	0.929974	0.822828	1.09384	d
MdUI13750	CO866402	T-complex protein 1, ETA subunit, putative [Arabidopsis thaliana (Mouse-ear cress)]	0.928431	0.985087	0.666981	d
MdUI01647	CV630336	Purine permease [Arabidopsis thaliana (Mouse-ear cress)]	0.927588	0.821129	0.675283	d
MdUI01557	CO722535	Pyrophosphatase [Beta vulgaris (Sugar beet)]	0.92538	0.673864	0.905349	d
MdUI02627	CO416823	26S proteasome AAA-ATPase subunit RPT4a [Solanum tuberosum (Potato)]	0.924786	0.846763	1.05745	d
MdUI04389	CV880487	Homocysteine S-methyltransferase 3 [Arabidopsis thaliana (Mouse-ear cress)]	0.924558	0.703188	0.731496	d
MdUI19613	CV880016	Biotin-containing subunit of methylcrotonyl-CoA carboxylase [Lycopersicon esculentum (Tomato)]	0.924099	0.707061	0.74715	d
MdUI03418	CN864976	ATTPS6; trehalose-phosphatase [Arabidopsis thaliana]	0.922932	0.660187	0.761535	d
MdUI31409	CN899435	Sorbitol transporter [Malus domestica (Apple) (Malus sylvestris)]	0.92096	0.984087	0.781617	d
MdUI25545	CN578582	BZIP transcription factor [Nicotiana tabacum (Common tobacco)]	0.919445	0.656216	0.51177	d
MdUI19038	CN876514	Jasmonic acid 2 [Lycopersicon esculentum (Tomato)]	0.919187	0.679896	0.426528	d
MdUI22667	CO541372	MdMads2.1 protein [Malus domestica (Apple) (Malus sylvestris)]	0.918365	0.708429	0.705228	d
MdUI22759	CO576648	MYB6 [Malus domestica (Apple) (Malus sylvestris)]	0.917258	0.713936	0.842012	d
MdUI00707	CN906041	Glutamyl-tRNA synthetase [Arabidopsis thaliana (Mouse-ear cress)]	0.914852	0.544866	0.786236	d
MdUI01958	CV987033	Ferredoxin, putative [Arabidopsis thaliana (Mouse-ear cress)]	0.913269	0.984332	0.611403	d
MdUI05947	CN495736	MdMads2.1 protein [Malus domestica (Apple) (Malus sylvestris)]	0.912955	0.644296	0.7724	d
MdUI08025	CO865773	Sucrose transporter 5 [Arabidopsis thaliana (Mouse-ear cress)]	0.911721	0.806289	0.772793	d
MdUI21241	CO900553	DEAD-box protein abstrakt, putative [Trifolium pratense (Red clover)]	0.909384	1.08565	0.571849	d
MdUI06648	CO418489	MADS-box protein 3 [Malus domestica (Apple) (Malus sylvestris)]	0.909236	0.803571	1.05966	d
MdUI11250	CN492610	Aminopeptidase-like protein [Arabidopsis thaliana (Mouse-ear cress)]	0.908821	0.69766	0.869433	d
MdUI32372	CV657986	Auxin-repressed protein [Malus domestica (Apple) (Malus sylvestris)]	0.908202	0.829075	0.816113	d
MdUI39609	CN907600	Cell division control protein 48 homolog B [Arabidopsis thaliana (Mouse-ear cress)]	0.905882	0.755818	0.692498	d
MdUI08882	CV128999	125 kDa kinesin-related protein [Arabidopsis thaliana (Mouse-ear cress)]	0.905446	0.700166	0.924435	d
MdUI02819	CN488798	Sorbitol transporter [Malus domestica (Apple) (Malus sylvestris)]	0.903356	0.759655	0.964406	d
MdUI05560	CV655847	CND41, chloroplast nucleoid DNA binding protein precursor [Nicotiana tabacum (Common tobacco)]	0.903034	0.63619	0.692607	d
MdUI10177	CN494177	Sulfite reductase [Prunus armeniaca (Apricot)]	0.901562	0.706422	0.923906	d
MdUI02160	CV657986	Auxin-repressed protein [Malus domestica (Apple) (Malus sylvestris)]	0.901377	0.745738	1.00655	d
MdUI28632	CX022741	Histone H3, putative [Arabidopsis thaliana (Mouse-ear cress)]	1.54035	0.717841	2.06283
MdUI04829	CO417366	Nuclear protein SET [Medicago truncatula (Barrel medic)]	1.95831	0.84219	1.09122
MdUI14662	CO065815	Amino acid transporter-like protein 1 [Arabidopsis thaliana (Mouse-ear cress)]	1.75859	1.09449	0.649612
MdUI20048	CV524521	18.5 kDa class I heat shock protein [Glycine max (Soybean)]	1.63108	0.560232	1.28972
MdUI14969	CO418137	Chloroplastic quinone-oxidoreductase homolog, putative [Arabidopsis thaliana (Mouse-ear cress)]	1.51696	1.15152	0.799758
MdUI28286	CV567667	KH domain-containing protein [Arabidopsis thaliana (Mouse-ear cress)]	1.51274	1.29328	0.869018
MdUI19220	CX024374	Cellulose-synthase like C12 [Arabidopsis thaliana (Mouse-ear cress)]	1.49329	0.926836	0.690055
MdUI06871	CN909286	Alcohol dehydrogenase [Nicotiana tabacum (Common tobacco)]	1.47079	0.905725	0.813311
MdUI23062	CN918003	Glutathione S-transferase 31 [Arabidopsis thaliana (Mouse-ear cress)]	1.45048	0.830362	1.08438
MdUI12837	CO414732	Adenine phosphoribosyltransferase-like [Solanum tuberosum (Potato)]	1.41749	0.86403	0.983705
MdUI27647	CV628068	Isocitrate dehydrogenase [NADP], mitochondrial precursor (EC 1.1.1.42) (Oxalosuccinate decarboxylase) (IDH) (NADP(+)-specific ICDH) [Aspergillus niger]	1.39343	1.16129	0.831472
MdUI18645	CV883370	Glutamate dehydrogenase 1 [Glycine max (Soybean)]	1.37354	0.64917	1.93627
MdUI20634	CO865712	Cytochrome c oxidase subunit I [Arabidopsis thaliana (Mouse-ear cress)]	1.37197	1.84514	0.869329
MdUI18136	CO067382	Sodium proton antiporter [Ipomoea nil (Japanese morning glory) (Pharbitis nil)]	1.35534	0.880509	0.809891
MdUI01244	CO865726	Cinnamic acid hydroxylase [Malus domestica (Apple) (Malus sylvestris)]	1.31662	0.873345	1.26919
MdUI20623	CN927865	Ribose-phosphate pyrophosphokinase 5 [Arabidopsis thaliana (Mouse-ear cress)]	1.31389	0.612424	0.527195
MdUI19426	CV150997	Vacuolar protein-sorting protein 33 homolog [Arabidopsis thaliana (Mouse-ear cress)]	1.28933	1.66549	0.628376
MdUI31785	DT001438	Typical P-type R2R3 Myb protein [Sorghum bicolor (Sorghum) (Sorghum vulgare)]	1.26907	0.923877	0.643685
MdUI22009	CO722420	Homeodomain protein [Malus domestica (Apple) (Malus sylvestris)]	1.26636	1.69484	0.722233
MdUI14044	CO899846	Alpha-L-arabinofuranosidase / beta-D-xylosidase [Pyrus pyrifolia (Japanese pear) (Pyrus serotina)]	1.2185	0.944059	0.525497
MdUI36528	EB151512	NBS-LRR type disease resistance protein [Poncirus trifoliata]	1.21617	0.690651	1.00855
MdUI24565	CN490276	Proline dehydrogenase [Glycine max (Soybean)]	1.2148	0.897579	0.655657
MdUI25585	CN580302	Phospholipase D, putative [Oryza sativa (japonica cultivar-group)]	1.21459	1.82056	0.815917
MdUI20054	CX023697	CONSTANS-like protein 2 [Malus domestica (Apple) (Malus sylvestris)]	1.2001	0.93218	0.771739
MdUI13126	CN491431	Pathogenesis-related protein-like protein [Arabidopsis thaliana (Mouse-ear cress)]	1.19967	0.889107	1.45036
MdUI06112	CV627730	CONSTANS-like protein CO1 [Populus deltoides (Poplar)]	1.19457	0.766042	0.613038
MdUI18891	CV567265	Ribulose bisphosphate carboxylase small chain, chloroplast precursor [Malus sp. (Crab apple)]	1.18632	0.900642	0.676067
MdUI04961	CN868503	Methionine gamma-lyase [Arabidopsis thaliana (Mouse-ear cress)]	1.18565	0.694775	0.698436
MdUI18837	CV467363	Alkaline/neutral invertase-like [Oryza sativa (japonica cultivar-group)]	1.18036	0.826222	0.836154
MdUI02868	CV655760	Structural maintenance of chromosomes (SMC)-like protein [Arabidopsis thaliana (Mouse-ear cress)]	1.17509	0.705325	0.938186
MdUI24232	CN491154	Sugar transport protein 13 [Arabidopsis thaliana (Mouse-ear cress)]	1.17258	0.697746	0.818859
MdUI15346	CO755245	NADPH-dependent mannose 6-phosphate reductase, putative [Arabidopsis thaliana (Mouse-ear cress)]	1.16935	0.724426	1.42438
MdUI32191	CV627490	Galactinol synthase, isoform GolS-1 [Ajuga reptans (Bugle)]	1.16693	0.677669	0.738447
MdUI01229	CN495486	Glycerol-3-phosphate dehydrogenase [NAD+] [Cuphea lanceolata]	1.16589	0.884038	1.4354
MdUI15361	CO754283	CONSTANS-like protein CO1 [Populus deltoides (Poplar)]	1.16028	0.705217	0.664806
MdUI15006	CO418725	Phosphoribulokinase, chloroplast precursor [Mesembryanthemum crystallinum (Common ice plant)]	1.16019	0.780523	0.701432
MdUI27778	CV881883	Non-phototropic hypocotyl 3-like protein [Arabidopsis thaliana (Mouse-ear cress)]	1.16007	0.741374	0.499535
MdUI34747	0	Sucrose transporter 7 [Arabidopsis thaliana (Mouse-ear cress)]	1.15582	0.740227	0.871873
MdUI19990	DT000408	CONSTANS-like protein 2 [Malus domestica (Apple) (Malus sylvestris)]	1.15127	1.04441	0.835179
MdUI18842	CV467392	Light harvesting chlorophyll a /b binding protein of PSII [Euglena gracilis]	1.14183	0.573976	0.76584
MdUI07648	CN491082	Cytosolic invertase 1 [Arabidopsis thaliana (Mouse-ear cress)]	1.1387	0.892307	1.38974
MdUI17881	CN544870	DEAD/DEAH box helicase, putative [Arabidopsis thaliana (Mouse-ear cress)]	1.13526	1.27645	0.627179
MdUI11146	CN901594	NDR1/HIN1-like protein 3 [Arabidopsis thaliana (Mouse-ear cress)]	1.13523	0.657982	0.944927
MdUI23165	CO754673	IAA-amino acid hydrolase ILR1-like 6 precursor [Arabidopsis thaliana (Mouse-ear cress)]	1.13411	0.678026	1.16812
MdUI10556	CO416953	Calcineurin B-like protein 10 [Arabidopsis thaliana (Mouse-ear cress)]	1.1331	1.43562	0.712945
MdUI07090	CO067594	Neutral/alkaline invertase, putative [Lotus japonicus]	1.12393	0.814499	1.0813
MdUI33676	0	Pullulanase 1 [Arabidopsis thaliana (Mouse-ear cress)]	1.12333	0.883618	1.20277
MdUI27536	CV658836	ATP-dependent DNA helicase II 70 kDa subunit, putative [Oryza sativa (japonica cultivar-group)]	1.12307	0.581628	1.09858
MdUI30203	DR999695	Ran-binding protein, putative [Arabidopsis thaliana (Mouse-ear cress)]	1.12264	0.838904	0.678636
MdUI18955	CV825506	Chloroplast oxygen-evolving enhancer protein [Manihot esculenta (Cassava) (Manioc)]	1.12179	0.660145	0.958799
MdUI09625	CO722271	Cyclin-dependent kinase [Populus tremula x Populus tremuloides]	1.12135	1.00767	0.810286
MdUI29799	DT002184	Putative DNA-3-methyladenine glycosylase I; 14940-15720 [Arabidopsis thaliana (Mouse-ear cress)]	1.11794	0.803459	0.722519
MdUI20795	CV081220	Curculin-like (mannose-binding) lectin family protein [Arabidopsis thaliana (Mouse-ear cress)]	1.11787	0.51556	0.464507
MdUI18744	CV986534	Histone H1 [Lycopersicon esculentum (Tomato)]	1.11239	1.51928	0.895108
MdUI18130	CO067192	Alpha-amylase/ hydrolase, hydrolyzing O-glycosyl compounds [Arabidopsis thaliana]	1.10968	0.874775	1.2504
MdUI20742	CO865319	Cytochrome P450 [Helianthus annuus (Common sunflower)]	1.09387	1.14062	0.560012
MdUI19237	CX024333	Ribulose 1,5-bisphosphate carboxylase small subunit precursor [Malus x domestica x Pyrus communis]	1.08368	1.18469	0.374313
MdUI03026	CN579546	NAD-dependent sorbitol dehydrogenase 2 [Malus domestica (Apple) (Malus sylvestris)]	1.08223	1.40584	0.873738
MdUI01409	CN491551	RAB GTPase activator [Arabidopsis thaliana (Mouse-ear cress)]	1.06394	0.830878	1.58984
MdUI00391	CN491123	Vacuolar acid invertase [Prunus cerasus]	1.04818	0.89605	1.14781
MdUI37766	DR995379	Protein phosphatase 2C-related / PP2C-related [Arabidopsis thaliana (Mouse-ear cress)]	1.04252	1.11932	0.670056
MdUI00723	CV086340	L-galactose dehydrogenase [Malus domestica (Apple) (Malus sylvestris)]	1.04017	0.754714	1.17067
MdUI31450	CN893120	DNAJ heat shock protein, putative [Arabidopsis thaliana (Mouse-ear cress)]	1.03484	1.247	0.671312
MdUI17352	CN580138	Transcription factor [Vicia faba var. minor]	1.02791	0.644949	1.19016
MdUI29302	CV880625	Epoxide hydrolase, putative [Arabidopsis thaliana (Mouse-ear cress)]	1.02237	1.65146	0.784393
MdUI20397	CO866541	Receptor lectin kinase-like protein [Arabidopsis thaliana (Mouse-ear cress)]	0.981231	1.42681	0.669372
MdUI29802	DT042069	Short chain alcohol dehydrogenase [Nicotiana tabacum (Common tobacco)]	0.964293	0.706128	1.35657
MdUI03827	CN874835	Polyphenol oxidase [Prunus salicina var. cordata]	0.934433	0.634967	1.36406
MdUI06766	CV150576	Zinc finger (C3HC4-type RING finger) family protein [Arabidopsis thaliana (Mouse-ear cress)]	0.933761	1.12979	0.639468
MdUI24353	CN492974	Putative leucine-rich repeat transmembrane protein kinase [Arabidopsis thaliana (Mouse-ear cress)]	0.92054	1.37225	0.601045
MdUI20038	CV883001	Metallothionein-like protein type 3 [Malus domestica (Apple) (Malus sylvestris)]	0.9175	1.13244	0.798743
MdUI18394	CN864714	40S ribosomal protein S5-1 [Arabidopsis thaliana (Mouse-ear cress)]	0.904691	1.55836	0.872519
MdUI02699	CO168285	Universal stress protein (USP) family protein [Arabidopsis thaliana (Mouse-ear cress)]	0.900823	1.52132	1.27541
MdUI11838	CO900249	Peroxidase precursor [Quercus suber (Cork oak)]	0.900601	0.815012	1.63223
MdUI00659	CN996992	Cysteine protease [Vigna mungo (Rice bean) (Black gram)]	0.896996	1.32544	2.03873
MdUI19772	CV986926	Phosphate-responsive family protein [Arabidopsis thaliana (Mouse-ear cress)]	0.896809	1.43639	1.93123
MdUI18502	CV628291	NADPH-dependent mannose 6-phosphate reductase [Apium graveolens (Celery)]	0.896381	1.46366	1.03055
MdUI03640	CN489671	Putative senescence-associated protein SAG102 [Malus domestica (Apple) (Malus sylvestris)]	0.895468	1.20949	1.90638
MdUI22819	CO755521	Amine oxidase family protein / SWIRM domain-containing protein [Arabidopsis thaliana (Mouse-ear cress)]	0.895051	0.900838	1.45029
MdUI33410	0	Abscisic aldehyde oxidase [Arabidopsis thaliana (Mouse-ear cress)]	0.892444	1.29695	1.62406
MdUI20212	CO723582	Phosphate transporter 6 [Arabidopsis thaliana (Mouse-ear cress)]	0.892344	1.72431	0.989683
MdUI27602	CV658235	Abscisic aldehyde oxidase [Arabidopsis thaliana (Mouse-ear cress)]	0.892016	1.26501	1.48159
MdUI20330	CO867105	Dehydration-responsive element-binding protein 2F [Arabidopsis thaliana (Mouse-ear cress)]	0.890528	1.44631	0.73346
MdUI21527	CN870115	Ubiquitin ligase SINAT5, putative [Oryza sativa (japonica cultivar-group)]	0.890477	1.40856	1.17295
MdUI27817	CN888501	ADP-glucose pyrophosphorylase small subunit [Fragaria ananassa (Strawberry)]	0.888772	1.11866	0.707925
MdUI18383	CV655886	S-adenosyl-methionine synthetase 1 [Daucus carota (Carrot)]	0.88657	1.45847	1.18598
MdUI20006	EB115295	Beta-galactosidase precursor (Lactase) (Acid beta- galactosidase) (Exo-(1-->4)-beta-D-galactanase) [Malus domestica (Apple) (Malus sylvestris)]	0.885816	1.44916	2.37492
MdUI12367	CN495148	Xyloglucan endotransglucosylase/hydrolase 2 [Rosa x borboniana]	0.885667	1.57976	1.5571
MdUI28511	CV826217	Alpha-amylase [Phaseolus angularis (Adzuki bean) (Vigna angularis)]	0.885657	1.15079	1.38333
MdUI39380	0	Nitrate reductase 1 [Arabidopsis thaliana (Mouse-ear cress)]	0.884677	0.616487	1.157
MdUI06895	CN862252	ADP-glucose pyrophosphorylase large subunit [Lycopersicon esculentum (Tomato)]	0.882232	0.702226	1.11955
MdUI10538	CO904592	Ubiquitin-protein ligase/ zinc ion binding [Arabidopsis thaliana]	0.881635	1.24763	1.21777
MdUI25714	CN580258	ABC1 protein-like [Oryza sativa (japonica cultivar-group)]	0.881542	1.00638	1.55271
MdUI19967	CO540608	NAD-dependent sorbitol dehydrogenase 2 [Malus domestica (Apple) (Malus sylvestris)]	0.880501	1.2362	0.880691
MdUI18143	CO414656	3-hydroxy-3-methylglutaryl coenzyme A reductase [Tilia miqueliana]	0.880398	1.31989	1.47446
MdUI01453	CV997547	Glycoside hydrolase family 28 protein / polygalacturonase (pectinase) family protein [Arabidopsis thaliana (Mouse-ear cress)]	0.879938	0.932338	1.48608
MdUI31510	DR999662	L-ascorbate oxidase precursor [Nicotiana tabacum (Common tobacco)]	0.875886	1.44273	1.05623
MdUI20138	CO723171	Esterase/lipase/thioesterase family protein [Arabidopsis thaliana (Mouse-ear cress)]	0.875711	1.1949	1.272
MdUI26615	CO051653	ABA insensitive 4 [Arabidopsis thaliana (Mouse-ear cress)]	0.874924	0.804626	1.40186
MdUI01861	CV627895	Polyphenol oxidase [Populus trichocarpa x Populus deltoides]	0.874167	1.26272	0.696723
MdUI19873	CV997948	Acid phosphatase, putative [Arabidopsis thaliana (Mouse-ear cress)]	0.874119	1.18391	1.43647
MdUI26951	CO069049	Hexokinase 6 [Nicotiana tabacum (Common tobacco)]	0.873188	1.22702	1.30137
MdUI19983	CN887351	High molecular weight heat shock protein [Malus domestica (Apple) (Malus sylvestris)]	0.871558	1.15776	0.777966
MdUI15835	CV467005	Clp amino terminal domain-containing protein [Arabidopsis thaliana (Mouse-ear cress)]	0.86958	1.39121	2.16162
MdUI00018	CO066037	Cell wall invertase 4 [Arabidopsis thaliana (Mouse-ear cress)]	0.869198	1.52533	1.25206
MdUI12637	CV150427	Beta-amylase [Prunus armeniaca (Apricot)]	0.867342	1.20264	1.57282
MdUI25103	CN488462	Flavonol 3-O-glucosyltransferase, putative [Arabidopsis thaliana (Mouse-ear cress)]	0.864608	1.62647	1.45533
MdUI19210	CX024146	Adenylyl-sulfate reductase precursor [Lycopersicon esculentum (Tomato)]	0.863077	1.50563	0.763093
MdUI08567	CN489048	Cell wall invertase 4 [Arabidopsis thaliana (Mouse-ear cress)]	0.861371	1.28078	1.31341
MdUI01058	CN495231	Mal d 1-like [Malus domestica (Apple) (Malus sylvestris)]	0.856996	1.12877	1.30639
MdUI36403	CN945047	Leucine-rich repeat transmembrane protein kinase, putative [Arabidopsis thaliana (Mouse-ear cress)]	0.854082	0.556475	1.11289
MdUI16817	CN495841	Polyphenol oxidase, chloroplast precursor [Malus domestica (Apple) (Malus sylvestris)]	0.853689	1.2888	1.06207
MdUI20000	CN860880	Putative cinnamyl alcohol dehydrogenase [Malus domestica (Apple) (Malus sylvestris)]	0.853425	1.62278	0.761779
MdUI29987	EB151403	Cytochrome P450 DDWF1 [Gossypium hirsutum (Upland cotton)]	0.853191	1.53335	1.64103
MdUI02410	CN580347	NAM-like protein [Arabidopsis thaliana (Mouse-ear cress)]	0.851832	1.39768	1.43056
MdUI02728	CN996282	4-hydroxyphenylpyruvate dioxygenase [Arabidopsis thaliana (Mouse-ear cress)]	0.851681	1.42143	1.32765
MdUI38817	DR996496	ABC transporter-like protein [Brassica campestris (Field mustard)]	0.846873	1.60282	2.0716
MdUI14778	CO753281	Sucrose synthase [Citrus unshiu (Satsuma orange)]	0.845917	0.747408	1.13125
MdUI38923	CN877765	UDP-galactose transporter 5 [Arabidopsis thaliana (Mouse-ear cress)]	0.845593	0.915216	1.58219
MdUI20005	CV630755	Polyphenol oxidase [Prunus salicina var. cordata]	0.843623	0.750353	1.75111
MdUI39483	CN918215	LRR XI-23 [Arabidopsis thaliana (Mouse-ear cress)]	0.843097	0.886241	1.5326
MdUI19445	CV627504	Beta-amylase PCT-BMYI [Solanum tuberosum (Potato)]	0.842023	1.48792	0.894331
MdUI13228	CO068483	Cytochrome P450-dependent fatty acid hydroxylase, putative [Oryza sativa (japonica cultivar-group)]	0.841177	1.15231	1.45269
MdUI19585	CV658053	Ethylene-induced esterase [Citrus sinensis (Sweet orange)]	0.840046	1.15503	1.81625
MdUI19164	CX023693	Chloroplast ribosomal protein L17 [Nicotiana tabacum (Common tobacco)]	0.839337	1.29891	0.514063
MdUI27627	CV658286	Vacuolar protein sorting 55 superfamily [Aspergillus fumigatus (Sartorya fumigata)]	0.839085	1.19109	0.627038
MdUI15217	CO755551	Cell wall invertase 2 [Arabidopsis thaliana (Mouse-ear cress)]	0.837916	1.17485	1.34226
MdUI32158	CO752577	Carotenoid cleavage dioxygenase 1 [Citrus sinensis (Sweet orange)]	0.835427	1.32104	1.2144
MdUI20001	CO417908	Ribonuclease-like PR-10c [Malus domestica (Apple) (Malus sylvestris)]	0.834714	1.09636	1.34735
MdUI18924	CV525402	Hydrolase, alpha/beta fold family protein [Arabidopsis thaliana (Mouse-ear cress)]	0.834596	1.37141	1.01291
MdUI05644	CN444439	Short-chain dehydrogenase/reductase [Solanum tuberosum (Potato)]	0.828125	1.49662	1.34051
MdUI21838	CO168253	Myb domain protein 15 [Arabidopsis thaliana (Mouse-ear cress)]	0.822395	1.23047	1.42847
MdUI11349	CO902823	Ankyrin repeat family protein [Arabidopsis thaliana (Mouse-ear cress)]	0.822299	0.674075	1.18285
MdUI08418	CN868480	Mitochondrial carrier protein, putative [Fragaria ananassa (Strawberry)]	0.821702	0.97332	1.63452
MdUI18450	CV658449	50S ribosomal protein L21, chloroplast precursor [Arabidopsis thaliana (Mouse-ear cress)]	0.820369	1.60031	0.999919
MdUI29087	CV628981	UTP-glucose-1-phosphate uridylyltransferase [Pyrus pyrifolia (Japanese pear) (Pyrus serotina)]	0.82035	1.15657	1.18332
MdUI23860	CN445581	Serine carboxypeptidase-like 32 (SCPL32) [Arabidopsis thaliana (Mouse-ear cress)]	0.817193	1.6809	1.59221
MdUI00011	CO052587	Cell wall invertase 4 [Arabidopsis thaliana (Mouse-ear cress)]	0.809556	1.39208	1.35291
MdUI18897	CV567232	Heat shock protein, putative [Arabidopsis thaliana (Mouse-ear cress)]	0.808818	1.5412	0.83212
MdUI10381	CO540690	Small zinc finger-like protein [Malus domestica (Apple) (Malus sylvestris)]	0.797771	1.28125	0.945095
MdUI14916	CN883036	Cytochrome c1, heme protein, mitochondrial precursor [Solanum tuberosum (Potato)]	0.797125	1.16125	1.44227
MdUI25820	CN581391	Vacuolar ATP synthase subunit G 1 [Nicotiana tabacum (Common tobacco)]	0.792044	0.764711	1.5512
MdUI20675	CN946851	Cyclin D1;1 [Arabidopsis thaliana (Mouse-ear cress)]	0.783077	1.08497	1.14579
MdUI20462	CO867367	Pyrophosphate-fructose-6-phosphate-1-phosphotransferase, putative [Oryza sativa (japonica cultivar-group)]	0.777556	0.970271	1.17711
MdUI31872	CN905659	Pyruvate decarboxylase isozyme 1 [Lotus japonicus]	0.774911	1.74364	0.869966
MdUI33201	CN879610	WD-40 repeat family protein [Arabidopsis thaliana (Mouse-ear cress)]	0.770985	1.5027	1.62094
MdUI16304	CN492116	Pyrophosphate-fructose-6-phosphate-1-phosphotransferase, putative [Oryza sativa (japonica cultivar-group)]	0.770037	1.23076	0.956922
MdUI03201	CN495197	Pullulanase 1 [Arabidopsis thaliana (Mouse-ear cress)]	0.766066	1.11043	1.38296
MdUI00780	CV880777	Aldehyde oxidase 1 [Arabidopsis thaliana (Mouse-ear cress)]	0.756195	1.28536	1.32338
MdUI14708	CO722223	Beta-amylase [Prunus armeniaca (Apricot)]	0.755377	0.961804	1.58366
MdUI16402	CN493293	Agamous-like protein [Malus domestica (Apple) (Malus sylvestris)]	0.745655	0.774957	1.14581
MdUI27679	CV628374	Cytochrome P450 monooxygenase CYP94A [Glycine max (Soybean)]	0.743931	0.90835	1.54367
MdUI07061	CO867327	Beta-1,3-glucanase [Prunus persica (Peach)]	0.74333	1.45338	0.950461
MdUI18779	CV122165	Sulfate adenylyltransferase [Arabidopsis thaliana (Mouse-ear cress)]	0.739971	1.7892	2.21999
MdUI15792	CV466475	60S ribosomal protein L19 [Capsicum annuum (Bell pepper)]	0.736113	1.16088	1.58225
MdUI20562	CO868520	Beta glucosidase 11 (BGLU11) [Arabidopsis thaliana (Mouse-ear cress)]	0.734638	1.20727	1.26325
MdUI18181	CO414844	Endo-beta-1,4-glucanase precursor [Prunus persica (Peach)]	0.729556	1.30111	1.28822
MdUI15596	CV085019	Phytochrome A [Cucurbita pepo (Vegetable marrow) (Summer squash)]	0.725662	1.50879	0.70265
MdUI19792	CV793794	Zinc finger (C3HC4-type RING finger)-like [Oryza sativa (japonica cultivar-group)]	0.722577	1.86207	0.852684
MdUI16814	CN496076	Rieske iron-sulfur protein Tic55 precursor [Pisum sativum (Garden pea)]	0.719387	1.29954	1.10288
MdUI11734	CO898119	ADP-glucose pyrophosphorylase large subunit 1 [Citrullus lanatus (Watermelon) (Citrullus vulgaris)]	0.713369	0.774752	1.16487
MdUI14997	CO418525	2-oxoacid dehydrogenase, lipoyl-binding site [Medicago truncatula (Barrel medic)]	0.710785	1.7199	1.92057
MdUI29654	CV997953	Heat shock 70 kDa protein [Trichophyton rubrum]	0.695037	1.18498	0.770348
MdUI18215	CN882497	Unknown protein [Arabidopsis thaliana (Mouse-ear cress)]	0.693389	1.32656	1.0778
MdUI14159	CO903318	Glu-tRNA(Gln) amidotransferase subunit C [Arabidopsis thaliana (Mouse-ear cress)]	0.691895	0.850908	1.16986
MdUI16246	CN491638	Basic helix-loop-helix (bHLH) family protein [Arabidopsis thaliana (Mouse-ear cress)]	0.691807	1.2104	0.819731
MdUI30873	0	Nitrate reductase 1 [Arabidopsis thaliana (Mouse-ear cress)]	0.691565	0.800068	1.34162
MdUI21181	CO903926	Cyclin-like F-box [Medicago truncatula (Barrel medic)]	0.689075	1.1472	0.887277
MdUI19368	CV083015	Vacuolar protein sorting-associated like protein [Arabidopsis thaliana (Mouse-ear cress)]	0.686955	1.1036	1.78158
MdUI18590	CV881994	Glycerate dehydrogenase, putative [Arabidopsis thaliana (Mouse-ear cress)]	0.681519	1.11667	1.08448
MdUI18682	CV987123	Steroid 5 alpha-reductase-like protein [Oryza sativa (japonica cultivar-group)]	0.67686	0.734116	1.16749
MdUI29994	DT003206	Branched-chain-amino-acid aminotransferase 7, putative [Arabidopsis thaliana (Mouse-ear cress)]	0.672457	1.11778	0.868338
MdUI03931	CN578748	40S ribosomal protein S19-3 [Arabidopsis thaliana (Mouse-ear cress)]	0.664278	0.990591	1.47796
MdUI07918	CV091860	BR-signaling kinase 1 (BSK1) [Arabidopsis thaliana (Mouse-ear cress)]	0.661906	0.996726	1.5095
MdUI20490	CO867645	Nudix hydrolase 16, mitochondrial precursor [Arabidopsis thaliana (Mouse-ear cress)]	0.661704	1.37663	1.31909
MdUI19910	CN876080	Ubiquinol-cytochrome c reductase iron-sulfur subunit 1, mitochondrial precursor [Nicotiana tabacum (Common tobacco)]	0.661475	1.3145	1.52607
MdUI21576	CO415508	DEAD-box protein abstrakt [Arabidopsis thaliana (Mouse-ear cress)]	0.654266	1.21666	0.82007
MdUI24636	CN490711	Putative cellulose synthase [Arabidopsis thaliana (Mouse-ear cress)]	0.65336	0.468278	1.15026
MdUI18962	CV825587	Plastidic glutamine synthetase precursor, putative [Crataegus crus-galli (cockspur hawthorn)]	0.652473	0.69687	1.5542
MdUI14336	CN869159	Unknown protein [Arabidopsis thaliana (Mouse-ear cress)]	0.650553	1.24035	0.938659
MdUI22486	CO418836	Receptor kinase, putative [Malus domestica (Apple) (Malus sylvestris)]	0.645779	1.28923	2.83371
MdUI18971	CV825602	Secretory peroxidase [Nicotiana tabacum (Common tobacco)]	0.609328	1.68483	1.0306
MdUI20479	CO867392	Zinc finger protein-like [Arabidopsis thaliana (Mouse-ear cress)]	0.597051	1.40298	1.06924
MdUI18399	CV659021	Ubiquitin-conjugating enzyme X [Xenopus laevis (African clawed frog)]	0.590794	1.26809	1.88772
MdUI32014	CN916636	Biphenyl synthase [Sorbus aucuparia (European mountain ash) (Rowan)]	0.580375	1.43379	1.0422
MdUI18659	CV883342	Ankyrin repeat-like protein [Oryza sativa (japonica cultivar-group)]	0.57278	1.25548	2.23557
MdUI12510	CN491358	Cytochrome oxidase subunit II [Thrips imaginis (Plague thrips)]	0.512129	1.05384	1.25016
MdUI23610	CV657123	60S ribosomal protein L19e, putative [Graphocephala atropunctata]	0.482941	1.11747	0.750253

## Sheet: Shared significant genes
					Shading			NAA
Array_ID	Annotation	Category	Sub-category	D1	D3	D5	D1	D3	D5
MdUI10131	Cyclin dependent kinase B [Camellia sinensis (Tea)]	cell cycle	cell cycle_CDK	0.661515	0.690582	0.851717	0.938917	0.892553	0.617013
MdUI15663	Cyclin-dependent kinase [Populus tremula x Populus tremuloides]	cell cycle	cell cycle_CDK	0.986306	0.813541	0.858145	1.01702	0.876168	0.85286
MdUI21514	Cyclin dependent kinase inhibitor [Euphorbia esula (Leafy spurge)]	cell cycle	cell cycle_CDK inhibitor	1.24116	1.18056	1.17422	1.10627	1.15906	1.24933
MdUI39609	Cell division control protein 48 homolog B [Arabidopsis thaliana (Mouse-ear cress)]	cell cycle	cell cycle_cell division	0.905882	0.755818	0.692498	0.699646	0.648152	0.567736
MdUI24880	Cyclin d3 [Glycine max (Soybean)]	cell cycle	cell cycle_cyclin	1.06999	0.773126	1.00996	0.95634	0.776428	0.854164
MdUI19220	Cellulose-synthase like C12 [Arabidopsis thaliana (Mouse-ear cress)]	cell wall	cell wall_biosynthesis_cellulose	1.49329	0.926836	0.690055	0.997044	0.989798	0.380231
MdUI24636	Putative cellulose synthase [Arabidopsis thaliana (Mouse-ear cress)]	cell wall	cell wall_biosynthesis_cellulose	0.65336	0.468278	1.15026	0.548871	0.795568	0.897963
MdUI14321	1,3-beta-glucanohydrolase [Solanum tuberosum (Potato)]	cell wall	cell wall_degradation	0.907641	0.984054	1.52031	0.896027	1.23564	1.22091
MdUI15716	Glycoside hydrolase family 28 protein / polygalacturonase (pectinase) family protein [Arabidopsis thaliana (Mouse-ear cress)]	cell wall	cell wall_degradation	1.55585	1.52579	1.63776	1.27936	1.03184	1.48346
MdUI37855	Glycoside hydrolase family 28 protein / polygalacturonase (pectinase) family protein [Arabidopsis thaliana (Mouse-ear cress)]	cell wall	cell wall_degradation	1.6123	1.05061	1.18232	1.05362	1.1053	1.6325
MdUI38736	Polygalacturonase [Lycopersicon esculentum (Tomato)]	cell wall	cell wall_degradation	0.987373	1.22778	1.49228	1.02289	0.92319	1.47195
MdUI07061	Beta-1,3-glucanase [Prunus persica (Peach)]	cell wall	cell wall_degredation	0.74333	1.45338	0.950461	0.87434	1.73908	1.4905
MdUI20562	Beta glucosidase 11 (BGLU11) [Arabidopsis thaliana (Mouse-ear cress)]	cell wall	cell wall_degredation	0.734638	1.20727	1.26325	0.959756	0.965578	1.43534
MdUI08973	Expansin-related protein precursor [Arabidopsis thaliana (Mouse-ear cress)]	cell wall	cell wall_loosening	0.920023	1.3873	1.44518	1.08776	1.45633	1.12015
MdUI15238	Expansin [Malus domestica (Apple) (Malus sylvestris)]	cell wall	cell wall_loosening	1.11011	1.26453	0.902642	1.18419	1.2788	1.21186
MdUI19970	Expansin 3 [Malus domestica (Apple) (Malus sylvestris)]	cell wall	cell wall_loosening	1.5699	1.48018	1.83581	1.02719	1.16795	1.04554
MdUI12689	Ribulose bisphosphate carboxylase/oxygenase activase, chloroplast precursor [Lycopersicon pennellii (Tomato)]	chloroplast/light response/photosynthesis	chloroplast_calvin cycle_rubisco activase	0.864935	0.665927	0.67579	0.952904	0.657643	0.796858
MdUI19206	Ribulose bisphosphate carboxylase/oxygenase activase, chloroplast precursor [Malus domestica (Apple) (Malus sylvestris)]	chloroplast/light response/photosynthesis	chloroplast_calvin cycle_rubisco activase	1.03346	0.501525	0.802665	0.869039	0.736236	0.701266
MdUI19093	Ribulose 1,5-bisphosphate carboxylase small subunit precursor [Malus x domestica x Pyrus communis]	chloroplast/light response/photosynthesis	chloroplast_calvin cycle_rubisco small subunit	0.941968	1.06096	0.454946	0.993143	0.664467	0.979968
MdUI28375	Chlorophyll a-b binding protein 151, chloroplast precursor [Gossypium hirsutum (Upland cotton)]	chloroplast/light response/photosynthesis	chloroplast_light harvesting_CAB	0.632846	0.791933	0.870626	1.02472	0.686259	0.597329
MdUI27282	Photosystem II phosphoprotein [Eucalyptus globulus subsp. globulus (Tasmanian blue gum)]	chloroplast/light response/photosynthesis	chloroplast_photosynthesis_PS II	0.614083	0.823673	0.718723	0.746262	0.766132	0.699323
MdUI19195	Cp33 precursor [Arabidopsis thaliana (Mouse-ear cress)]	chloroplast/light response/photosynthesis	chloroplast_RNA_binding	0.665129	0.769172	0.853999	0.751451	0.6094	0.822313
MdUI20979	Putative cytochrome P450 [Arabidopsis thaliana (Mouse-ear cress)]	cytochrome P450	cytochrome P450	1.23103	1.5127	1.07846	1.14657	1.24652	1.65393
MdUI16309	Agamous-like protein [Malus domestica (Apple) (Malus sylvestris)]	development	flowering	0.737541	0.60574	0.457259	1.00193	0.669072	1.22889
MdUI00999	CONSTANS-like protein CO1 [Populus deltoides (Poplar)]	development	flowering time	1.09899	0.632607	0.810943	0.909686	0.836726	0.694443
MdUI06112	CONSTANS-like protein CO1 [Populus deltoides (Poplar)]	development	flowering time	1.19457	0.766042	0.613038	1.1067	0.612136	0.620116
MdUI15361	CONSTANS-like protein CO1 [Populus deltoides (Poplar)]	development	flowering time	1.16028	0.705217	0.664806	0.969831	0.640538	0.6362
MdUI03640	Putative senescence-associated protein SAG102 [Malus domestica (Apple) (Malus sylvestris)]	development	senescence	0.895468	1.20949	1.90638	1.06939	1.3313	1.37416
MdUI18633	Regulator of chromosome condensation-like protein [Arabidopsis thaliana (Mouse-ear cress)]	DNA binding/histone/chromatin folding/repair	DNA_chromatin_condensation	0.654065	0.808143	0.665622	1.20075	0.537504	0.587451
MdUI17575	AAA-type ATPase [Arabidopsis thaliana (Mouse-ear cress)]	energy/mitochondria	mitochondria_energy_ATPase	0.86133	0.866334	0.625659	0.82457	0.86773	0.901806
MdUI25185	AAA-type ATPase family protein [Arabidopsis thaliana (Mouse-ear cress)]	energy/mitochondria	mitochondria_energy_ATPase	1.01332	0.653802	0.85545	0.831583	1.08333	1.30898
MdUI20634	Cytochrome c oxidase subunit I [Arabidopsis thaliana (Mouse-ear cress)]	energy/mitochondria	electron transport chain_complexes III-->IV	1.37197	1.84514	0.869329	1.25567	1.34806	1.46411
MdUI30847	Cytochrome c maturation protein CcmC [Nicotiana tabacum (Common tobacco)]	energy/mitochondria	electron transport chain_complexes III-->IV	1.42983	1.40633	1.21834	1.00745	1.82331	1.5239
MdUI18240	Glycine dehydrogenase [decarboxylating], mitochondrial precursor [Pisum sativum (Garden pea)]	energy/mitochondria	mitochondria_catabolism_glycine	1.20985	1.1597	1.76786	1.68334	1.01731	1.21598
MdUI12107	Auxin-responsive family protein [Arabidopsis thaliana (Mouse-ear cress)]	hormone response	auxin_response	1.04783	1.33543	1.63838	0.919604	1.09587	1.17167
MdUI16035	Auxin-repressed protein [Malus domestica (Apple) (Malus sylvestris)]	hormone response	auxin_response_repressed	0.865806	0.713246	0.711988	0.939753	0.658996	1.07121
MdUI23615	Auxin-repressed protein [Malus domestica (Apple) (Malus sylvestris)]	hormone response	auxin_response_repressed	0.876652	0.75678	0.650929	0.889996	0.866334	0.937746
MdUI32372	Auxin-repressed protein [Malus domestica (Apple) (Malus sylvestris)]	hormone response	auxin_response_repressed	0.908202	0.829075	0.816113	0.884416	0.732991	0.869785
MdUI01929	9-cis-epoxycarotenoid dioxygenase [Malus domestica (Apple) (Malus sylvestris)]	hormone response	biosynthesis_ABA	1.01695	1.28096	1.35156	1.11689	1.42174	1.70392
MdUI21641	9-cis-epoxycarotenoid dioxygenase 9 [Malus domestica (Apple) (Malus sylvestris)]	hormone response	biosynthesis_ABA	1.05017	1.28388	1.5059	1.14723	1.27588	1.33989
MdUI31816	Cytokinin response factor 4 [Arabidopsis thaliana (Mouse-ear cress)]	hormone response	cytokinin_response	0.883276	0.7809	0.667689	0.736387	0.744503	0.614123
MdUI19814	Ethylene receptor ETR1 [Malus domestica (Apple) (Malus sylvestris)]	hormone response	ethylene response	0.975883	1.65136	1.60962	0.852728	1.44394	1.19472
MdUI25032	Ethylene receptor ERS [Malus domestica (Apple) (Malus sylvestris)]	hormone response	ethylene response	1.21396	1.43756	1.23399	1.43945	1.35001	1.29195
MdUI15113	1-aminocyclopropane-1-carboxylate oxidase 1 [Malus domestica (Apple) (Malus sylvestris)]	hormone response	ethylene_biosynthesis	0.925698	0.938148	1.3107	1.03536	1.21406	1.62683
MdUI15847	1-aminocyclopropane-1-carboxylate oxidase 1 [Malus domestica (Apple) (Malus sylvestris)]	hormone response	ethylene_biosynthesis	1.25155	1.39024	1.50688	1.07134	1.50313	1.91513
MdUI19978	1-aminocyclopropane-1-carboxylate synthase 5 [Malus domestica (Apple) (Malus sylvestris)]	hormone response	ethylene_biosynthesis	1.08046	1.27931	1.82909	1.01052	1.37278	1.16857
MdUI19979	1-aminocyclopropane-1-carboxylate synthase [Malus domestica (Apple) (Malus sylvestris)]	hormone response	ethylene_biosynthesis	1.24828	1.48869	1.16029	1.04023	1.81506	1.04934
MdUI16110	Gibberellic acid receptor [Arabidopsis thaliana (Mouse-ear cress)]	hormone response	GA_response	0.75356	0.828178	0.630847	0.746261	0.796345	0.695854
MdUI07653	PIN1-like auxin transport protein [Populus tremula x Populus tremuloides]	hormone response	transport_auxin	0.802639	0.843005	0.701239	1.01378	0.796045	0.752716
MdUI30203	Ran-binding protein, putative [Arabidopsis thaliana (Mouse-ear cress)]	membrane/cytoskeleton/intracellular transport	membrane_cytoskeleton	1.12264	0.838904	0.678636	0.959364	0.621384	1.15966
MdUI21815	Lipid transfer protein precursor [Malus domestica (Apple) (Malus sylvestris)]	membrane/cytoskeleton/intracellular transport	transport_lipid	0.904589	1.23449	1.26683	0.711558	1.35543	0.982988
MdUI02268	Sorbitol transporter [Malus domestica (Apple) (Malus sylvestris)]	membrane/cytoskeleton/intracellular transport	transport_sorbitol	0.949772	0.681755	0.831148	0.836716	0.646349	0.742917
MdUI20047	Sucrose transporter [Malus domestica (Apple) (Malus sylvestris)]	membrane/cytoskeleton/intracellular transport	transport_sucrose	0.847625	0.703459	0.72177	0.417091	0.770196	0.627825
MdUI06791	Proton-dependent oligopeptide transport (POT) family protein [Arabidopsis thaliana (Mouse-ear cress)]	membrane/cytoskeleton/intracellular transport	transporter_polypeptide	1.12439	1.42323	1.0866	1.14805	1.41697	1.14578
MdUI15165	Proton-dependent oligopeptide transport (POT) family protein [Arabidopsis thaliana (Mouse-ear cress)]	membrane/cytoskeleton/intracellular transport	transporter_polypeptide	1.56646	1.28439	1.91323	0.532864	0.631656	0.885493
MdUI01229	Glycerol-3-phosphate dehydrogenase [NAD+] [Cuphea lanceolata]	metabolism/catabolism	glycolysis_DHAP-->G-3-P	1.16589	0.884038	1.4354	1.12476	1.56432	1.06292
MdUI23165	IAA-amino acid hydrolase ILR1-like 6 precursor [Arabidopsis thaliana (Mouse-ear cress)]	metabolism/catabolism	metabolism_auxin	1.13411	0.678026	1.16812	0.82641	0.793147	1.21576
MdUI23542	Fatty acid desaturase 2 [Arabidopsis thaliana (Mouse-ear cress)]	metabolism/catabolism	metabolism_biosynthesis_fatty acid	0.840756	0.696185	0.847644	0.697958	1.0107	0.98785
MdUI19004	Biotin/lipoyl attachment domain-containing protein [Arabidopsis thaliana (Mouse-ear cress)]	metabolism/catabolism	metabolism_biotin	0.637872	1.06261	0.680287	0.792839	0.558514	0.563011
MdUI18837	Alkaline/neutral invertase-like [Oryza sativa (japonica cultivar-group)]	metabolism/catabolism	metabolism_carbohydrate	1.18036	0.826222	0.836154	0.738187	0.813728	0.894584
MdUI19962	Sorbitol dehydrogenase [Malus domestica (Apple) (Malus sylvestris)]	metabolism/catabolism	metabolism_carbohydrate	0.865913	0.757752	0.602375	0.769251	0.708319	0.980636
MdUI20056	Sorbitol dehydrogenase [Malus domestica (Apple) (Malus sylvestris)]	metabolism/catabolism	metabolism_carbohydrate	0.948324	0.757365	0.7659	0.808355	0.613347	0.953084
MdUI20057	Sorbitol dehydrogenase [Malus domestica (Apple) (Malus sylvestris)]	metabolism/catabolism	metabolism_carbohydrate	1.10066	0.562775	0.912436	0.914578	0.857732	0.829608
MdUI20060	NADP-dependent D-sorbitol-6-phosphate dehydrogenase [Malus domestica (Apple) (Malus sylvestris)]	metabolism/catabolism	metabolism_carbohydrate	1.15188	1.85665	0.963179	1.36643	1.20201	1.3996
MdUI20996	UDP-glucoronosyl/UDP-glucosyl transferase family protein [Arabidopsis thaliana (Mouse-ear cress)]	metabolism/catabolism	metabolism_carbohydrate	0.998154	1.72841	1.20257	1.11629	0.838195	1.591
MdUI23525	Hexokinase-related protein 1 [Solanum tuberosum (Potato)]	metabolism/catabolism	metabolism_carbohydrate	0.994051	1.36764	1.13539	1.09305	1.30422	0.976566
MdUI25523	Catalytic/ cation binding / hydrolase, hydrolyzing O-glycosyl compounds [Arabidopsis thaliana (Mouse-ear cress)]	metabolism/catabolism	metabolism_carbohydrate	1.00275	1.13662	1.69862	1.35992	1.58003	1.60011
MdUI26951	Hexokinase 6 [Nicotiana tabacum (Common tobacco)]	metabolism/catabolism	metabolism_carbohydrate	0.873188	1.22702	1.30137	1.13152	1.15641	0.955132
MdUI27798	Alkaline/neutral invertase, putative [Oryza sativa (japonica cultivar-group)]	metabolism/catabolism	metabolism_carbohydrate	1.0962	0.940864	0.810681	0.933935	0.971374	1.14587
MdUI27911	Alkaline/neutral invertase, putative [Arabidopsis thaliana (Mouse-ear cress)]	metabolism/catabolism	metabolism_carbohydrate	1.03278	0.804165	0.663217	0.870269	0.962573	0.98304
MdUI28435	Alkaline/neutral invertase, putative [Oryza sativa (japonica cultivar-group)]	metabolism/catabolism	metabolism_carbohydrate	0.990103	0.984762	0.856398	0.861119	1.10508	0.887602
MdUI12767	GDSL-motif lipase/hydrolase family protein [Arabidopsis thaliana (Mouse-ear cress)]	metabolism/catabolism	metabolism_catabolism_lipid/fatty acid	0.880534	0.719694	0.548105	1.11743	0.694358	0.893442
MdUI23252	Phospholipase PLDb2 [Lycopersicon esculentum (Tomato)]	metabolism/catabolism	metabolism_catabolism_lipid/fatty acid	1.77165	1.47169	1.41026	1.39066	1.35932	1.71104
MdUI09947	Alpha-amylase [Malus domestica (Apple) (Malus sylvestris)]	metabolism/catabolism	metabolism_catabolism_polysaccharide	1.1232	1.33941	1.45796	1.15465	1.17672	1.5416
MdUI09948	Cytosolic alpha-amylase [Malus domestica (Apple) (Malus sylvestris)]	metabolism/catabolism	metabolism_catabolism_polysaccharide	0.955906	1.18879	1.15444	0.98124	0.961571	1.1826
MdUI17317	Cytosolic alpha-amylase [Malus domestica (Apple) (Malus sylvestris)]	metabolism/catabolism	metabolism_catabolism_polysaccharide	1.0748	1.25515	1.11781	0.977427	1.03969	1.1956
MdUI03201	Pullulanase 1 [Arabidopsis thaliana (Mouse-ear cress)]	metabolism/catabolism	metabolism_catabolism_starch	0.766066	1.11043	1.38296	0.890149	1.71216	1.02916
MdUI26553	Lipoxygenase [Corylus avellana (European hazel)]	metabolism/catabolism	metabolism_fatty acid_β-oxidation_JA biosynthesis	1.46491	1.29665	1.01911	1.28649	1.58904	1.2879
MdUI14804	Phosphoethanolamine N-methyltransferase [Atriplex nummularia (Old man saltbush)]	metabolism/catabolism	metabolism_glycerophospholipid	1.06578	2.4633	1.79332	1.03588	1.47239	1.65193
MdUI09662	Adenylyl-sulfate reductase precursor [Lycopersicon esculentum (Tomato)]	metabolism/catabolism	metabolism_sulfur	1.42555	1.14913	1.30969	1.53422	0.781249	0.806721
MdUI19210	Adenylyl-sulfate reductase precursor [Lycopersicon esculentum (Tomato)]	metabolism/catabolism	metabolism_sulfur	0.863077	1.50563	0.763093	1.6085	2.26556	1.11427
MdUI00728	Flavanone 3 beta-hydroxylase [Malus domestica (Apple) (Malus sylvestris)]	metabolism/catabolism	secondary metabolism_biosynthesis_flavonoid	1.07197	1.45796	1.35213	0.967951	1.23766	1.54511
MdUI01242	Cinnamic acid hydroxylase [Malus domestica (Apple) (Malus sylvestris)]	metabolism/catabolism	secondary metabolism_biosynthesis_flavonoid	1.21035	1.05529	1.1769	1.10782	1.26332	1.32256
MdUI01244	Cinnamic acid hydroxylase [Malus domestica (Apple) (Malus sylvestris)]	metabolism/catabolism	secondary metabolism_biosynthesis_flavonoid	1.31662	0.873345	1.26919	1.01028	1.14974	1.26887
MdUI03409	Phenylalanine ammonia-lyase [Malus domestica (Apple) (Malus sylvestris)]	metabolism/catabolism	secondary metabolism_biosynthesis_flavonoid	1.29248	1.01938	1.34876	1.0167	1.43015	1.85917
MdUI04634	Chalcone synthase [Malus domestica (Apple) (Malus sylvestris)]	metabolism/catabolism	secondary metabolism_biosynthesis_flavonoid	1.08657	1.57345	1.26164	0.979525	1.15037	1.40206
MdUI04705	Dihydroflavonol reductase [Malus domestica (Apple) (Malus sylvestris)]	metabolism/catabolism	secondary metabolism_biosynthesis_flavonoid	1.24939	1.29091	1.33902	0.848892	0.831612	0.778604
MdUI06043	Chalcone isomerase [Arabidopsis thaliana (Mouse-ear cress)]	metabolism/catabolism	secondary metabolism_biosynthesis_flavonoid	0.926359	1.47652	1.39546	0.957326	1.42286	1.21669
MdUI07798	Anthocyanidin 6-aromatic acyltransferase [Malus domestica (Apple) (Malus sylvestris)]	metabolism/catabolism	secondary metabolism_biosynthesis_flavonoid	1.27999	1.27606	1.50258	1.29059	1.31267	0.821913
MdUI15668	Anthocyanidin 5-aromatic acyltransferase [Malus domestica (Apple) (Malus sylvestris)]	metabolism/catabolism	secondary metabolism_biosynthesis_flavonoid	1.41549	1.56232	1.49741	1.2794	1.30017	1.40722
MdUI19729	Phenylalanine ammonia-lyase [Quercus suber (Cork oak)]	metabolism/catabolism	secondary metabolism_biosynthesis_flavonoid	0.960165	1.15917	1.3094	1.56751	0.934056	0.922279
MdUI19989	Flavonol synthase [Malus domestica (Apple) (Malus sylvestris)]	metabolism/catabolism	secondary metabolism_biosynthesis_flavonoid	0.990891	1.64475	1.44478	1.04452	1.47225	1.25831
MdUI32173	Leucoanthocyanidin dioxygenase [Malus domestica (Apple) (Malus sylvestris)]	metabolism/catabolism	secondary metabolism_biosynthesis_flavonoid	1.6724	1.76479	1.53711	1.13713	1.28047	1.10636
MdUI32175	Leucoanthocyanidin dioxygenase [Malus domestica (Apple) (Malus sylvestris)]	metabolism/catabolism	secondary metabolism_biosynthesis_flavonoid	1.6409	2.1507	1.76051	1.04813	1.20138	1.19471
MdUI32470	Chalcone synthase 2 [Solanum tuberosum (Potato)]	metabolism/catabolism	secondary metabolism_biosynthesis_flavonoid	1.61654	1.71916	1.63003	1.1739	1.41915	0.946437
MdUI32700	Leucoanthocyanidin dioxygenase [Malus domestica (Apple) (Malus sylvestris)]	metabolism/catabolism	secondary metabolism_biosynthesis_flavonoid	1.48648	1.1995	1.64264	0.95756	1.15401	1.23342
MdUI18143	3-hydroxy-3-methylglutaryl coenzyme A reductase [Tilia miqueliana]	metabolism/catabolism	secondary metabolism_biosynthesis_isoprenoid/sterol	0.880398	1.31989	1.47446	0.936426	1.36114	1.35887
MdUI21802	3-hydroxy-3-methylglutaryl coenzyme A reductase [Malus domestica (Apple) (Malus sylvestris)]	metabolism/catabolism	secondary metabolism_biosynthesis_isoprenoid/sterol	0.96775	1.3049	1.35235	0.981872	1.81292	1.20246
MdUI09785	Cinnamyl alcohol dehydrogenase [Fragaria ananassa (Strawberry)]	metabolism/catabolism	secondary metabolism_biosynthesis_phenylpropanoid	1.62539	1.57221	1.70534	1.01792	1.49705	1.79356
MdUI20000	Putative cinnamyl alcohol dehydrogenase [Malus domestica (Apple) (Malus sylvestris)]	metabolism/catabolism	secondary metabolism_biosynthesis_phenylpropanoid	0.853425	1.62278	0.761779	1.7188	1.61281	1.03935
MdUI30965	Putative cinnamoyl-CoA reductase-like protein [Solanum tuberosum (Potato)]	metabolism/catabolism	secondary metabolism_biosynthesis_phenylpropanoid	1.91808	1.66992	1.5137	1.07224	1.68587	1.52907
MdUI24158	Glutaredoxin family protein [Arabidopsis thaliana (Mouse-ear cress)]	oxidation/reduction	oxidation_glutaredoxin	1.20014	1.6367	1.45034	1.50118	1.71515	1.64797
MdUI12714	Thioredoxin 2 [Plantago major (Common plantain)]	oxidation/reduction	oxidation_thioredoxin	0.801101	0.825564	0.680641	0.878373	0.698775	0.856059
MdUI17827	Thioredoxin 2 [Plantago major (Common plantain)]	oxidation/reduction	oxidation_thioredoxin	0.836109	0.859197	0.701707	0.865784	0.686335	0.869509
MdUI18383	S-adenosyl-methionine synthetase 1 [Daucus carota (Carrot)]	protein synthesis/ribosome/tRNA/chaperone	amino acid_biosynthesis_AdoMet	0.88657	1.45847	1.18598	1.78278	1.25506	1.12828
MdUI05835	Asparagine synthetase [Elaeagnus umbellata (Autumn olive)]	protein synthesis/ribosome/tRNA/chaperone	amino acid_biosynthesis_Asp/Asn	1.30028	1.67543	1.52436	0.70504	1.08781	0.95844
MdUI14303	Asparagine synthetase [glutamine-hydrolyzing] [Asparagus officinalis (Garden asparagus)]	protein synthesis/ribosome/tRNA/chaperone	amino acid_biosynthesis_Asp/Asn	1.03621	1.77773	1.15482	0.927203	1.60592	2.52252
MdUI16670	Cysteine synthase [Arabidopsis thaliana (Mouse-ear cress)]	protein synthesis/ribosome/tRNA/chaperone	amino acid_biosynthesis_Cys	1.42987	1.12426	1.24723	1.23629	0.974396	1.56572
MdUI31334	Peptidase M28 family protein [Arabidopsis thaliana (Mouse-ear cress)]	protein synthesis/ribosome/tRNA/chaperone	protein synthesis_processing_signal peptidase	1.19966	1.67138	1.26144	1.59376	1.2102	1.44025
MdUI01973	S-adenosylmethionine decarboxylase [Malus domestica (Apple) (Malus sylvestris)]	protein synthesis/ribosome/tRNA/chaperone	protein synthesis_regulation_polyamine biosynthesisesis	0.768973	0.717021	0.946974	0.900744	0.678886	0.638979
MdUI15929	S-adenosylmethionine decarboxylase [Malus domestica (Apple) (Malus sylvestris)]	protein synthesis/ribosome/tRNA/chaperone	protein synthesis_regulation_polyamine biosynthesisesis	0.976324	0.825547	0.721555	0.719293	0.743848	1.02126
MdUI22464	Aspartyl protease family protein [Arabidopsis thaliana (Mouse-ear cress)]	proteolysis/protease/proteasome	apoptosis	0.908663	1.43962	1.64356	1.10084	1.54036	1.63029
MdUI15992	Cysteine protease inhibitor cystatin [Malus domestica (Apple) (Malus sylvestris)]	proteolysis/protease/proteasome	protease_inhibitor	1.03037	0.791621	0.718351	0.890751	0.806601	0.633319
MdUI21659	Ubiquitin-like protein SMT3 [Arabidopsis thaliana (Mouse-ear cress)]	proteolysis/protease/proteasome	protein degradation_SMT3	1.07285	1.56405	1.29229	1.47535	1.2454	1.04173
MdUI39097	Ubiquitin-specific protease 8 (UBP8) [Arabidopsis thaliana (Mouse-ear cress)]	proteolysis/protease/proteasome	protein degradation_ubiquitin	0.930321	0.684542	0.752	0.903846	0.673318	0.863928
MdUI20900	F-box family protein [Arabidopsis thaliana (Mouse-ear cress)]	proteolysis/protease/proteasome	protein ubiquitination	1.16711	1.96264	1.82972	1.62159	2.298	2.50109
MdUI21576	DEAD-box protein abstrakt [Arabidopsis thaliana (Mouse-ear cress)]	RNA binding/synthesis/modification	mRNA processing	0.654266	1.21666	0.82007	0.575456	1.45099	0.973118
MdUI21839	Protein kinase family protein [Arabidopsis thaliana (Mouse-ear cress)]	signal transduction/unknown	kinase_protein	1.0093	1.25664	1.66212	1.58848	1.19379	1.15842
MdUI12837	Adenine phosphoribosyltransferase-like [Solanum tuberosum (Potato)]	signal transduction/unknown	kinase_protein	1.41749	0.86403	0.983705	1.24619	0.706763	0.826728
MdUI17826	Calcium-dependent protein kinase 2 [Nicotiana tabacum (Common tobacco)]	signal transduction/unknown	kinase_protein_CaMK	1.83154	1.1072	1.14721	1.29283	0.845	1.8348
MdUI10694	Leucine-rich receptor-like protein kinase [Malus domestica (Apple) (Malus sylvestris)]	signal transduction/unknown	kinase_protein_LRR	1.17768	0.910133	1.10367	1.24682	0.876909	1.00728
MdUI30126	Leucine-rich repeat family protein [Arabidopsis thaliana (Mouse-ear cress)]	signal transduction/unknown	kinase_protein_LRR	0.637102	0.636914	0.560289	0.859146	0.571951	0.736222
MdUI14911	Receptor-kinase isolog [Arabidopsis thaliana (Mouse-ear cress)]	signal transduction/unknown	kinase_protein_RLK	1.50697	1.9615	1.94365	1.57876	1.03318	1.22069
MdUI17505	Elicitor-inducible LRR receptor-like protein EILP [Nicotiana tabacum (Common tobacco)]	signal transduction/unknown	kinase_protein_RLK	0.855258	0.777396	0.691477	0.636777	0.705639	0.76452
MdUI20397	Receptor lectin kinase-like protein [Arabidopsis thaliana (Mouse-ear cress)]	signal transduction/unknown	kinase_protein_RLK	0.981231	1.42681	0.669372	1.38322	0.515743	1.04159
MdUI07930	Dark inducible 10 [Arabidopsis thaliana (Mouse-ear cress)]	stress	dark_induced	1.32548	1.44202	1.20714	1.19624	1.43594	1.10761
MdUI13574	Rapid alkalinization factor (RALF) 2 [Solanum chacoense (Chaco potato)]	stress	rapid alkalinization	1.05637	1.90794	1.01555	1.54053	1.23006	1.09543
MdUI19621	Universal stress protein (USP) family protein [Arabidopsis thaliana (Mouse-ear cress)]	stress	stress_induced	0.981626	1.28116	1.64758	1.41802	1.15907	1.30159
MdUI19949	Enhanced disease susceptibility 1 protein [Solanum tuberosum (Potato)]	stress/pathogenesis	pathogenesis_EDS1	0.614986	0.87463	0.627922	0.633774	0.599322	0.582059
MdUI10686	Pathogenesis-related protein [Pyrus pyrifolia (Japanese pear) (Pyrus serotina)]	stress/pathogenesis	pathogenesis_PR gene	1.85126	1.44928	0.946407	1.77158	1.52522	0.810979
MdUI20244	Disease resistance protein (TIR-NBS-LRR class), putative [Arabidopsis thaliana (Mouse-ear cress)]	stress/pathogenesis	pathogenesis_R gene	2.09754	1.36753	0.923035	1.42588	0.889247	1.53727
MdUI27452	Salicylic acid-binding protein 2 [Nicotiana tabacum]	stress/pathogenesis	pathogenesis_SA binding	0.991026	1.09382	1.42206	0.963432	1.441	1.68354
MdUI30983	Agamous-like 65 [Arabidopsis thaliana (Mouse-ear cress)]	transcription factor/unknown	flowering	0.664957	0.761864	0.47626	0.922732	0.667098	1.06753
MdUI19271	ERF (ethylene response factor) subfamily B-6 of ERF/AP2 transcription factor family [Arabidopsis thaliana (Mouse-ear cress)]	transcription factor/unknown	transcription factor_AP2/ERF	1.19988	1.51022	1.18934	1.28215	1.58288	0.954824
MdUI29917	DREB subfamily A-5 of ERF/AP2 transcription factor family protein [Arabidopsis thaliana (Mouse-ear cress)]	transcription factor/unknown	transcription factor_AP2/ERF	1.12249	0.99316	1.43429	0.868322	1.53301	1.34514
MdUI25545	BZIP transcription factor [Nicotiana tabacum (Common tobacco)]	transcription factor/unknown	transcription factor_bZIP	0.919445	0.656216	0.51177	0.928411	0.857609	0.686849
MdUI06648	MADS-box protein 3 [Malus domestica (Apple) (Malus sylvestris)]	transcription factor/unknown	transcription factor_MADS	0.909236	0.803571	1.05966	0.82323	0.881066	0.84341
MdUI26048	JOINTLESS [Malus domestica (Apple) (Malus sylvestris)]	transcription factor/unknown	transcription factor_MADS	0.970394	1.29837	1.43098	0.971356	1.43677	1.09406
MdUI29485	MYB21 [Malus domestica (Apple) (Malus sylvestris)]	transcription factor/unknown	transcription factor_myb	0.779906	0.839376	0.634996	1.1034	0.705762	1.0332
MdUI18973	MYB-CC type transfactor [Solanum tuberosum (Potato)]	transcription factor/unknown	transcription factor_myb	1.2347	1.46648	0.971438	1.06341	1.1534	1.41834
MdUI19200	MYB domain protein 4 [Arabidopsis thaliana (Mouse-ear cress)]	transcription factor/unknown	transcription factor_myb	1.07521	0.722388	0.628349	1.03631	0.56929	1.22041
MdUI28801	MYB7 [Malus domestica (Apple) (Malus sylvestris)]	transcription factor/unknown	transcription factor_myb	0.74969	0.791841	0.690292	1.00511	0.863	0.723127
MdUI24435	Purple acid phosphatase 27 (PAP27) [Arabidopsis thaliana (Mouse-ear cress)]	unknown	unknown_hydrolase	1.47324	1.11636	1.12713	1.42872	1.72274	1.49364
MdUI19368	Vacuolar protein sorting-associated like protein [Arabidopsis thaliana (Mouse-ear cress)]	vacuole function	vacuole protein sorting	0.686955	1.1036	1.78158	0.734889	1.95744	1.05449
MdUI24963	Vacuolar sorting receptor protein PV72-like protein [Solanum tuberosum (Potato)]	vacuole function	vacuole protein sorting	1.43176	1.20148	1.1208	0.980175	1.1273	1.28285
MdUI06431	Xyloglucan endotransglycosylase [Malus domestica (Apple) (Malus sylvestris)]	cell wall	cell wall modification	1.00156	0.96087	1.36668	1.0319	0.768054	0.852912
MdUI19939	IAA16 protein [Gossypium hirsutum (Upland cotton)]	hormone response	auxin_response	0.857286	0.860457	0.55754	1.07412	1.15518	0.798438
MdUI04486	Auxin efflux carrier [Momordica charantia (Bitter gourd) (Balsam pear)]	hormone response	auxin_response_efflux	1.16505	1.13887	1.4802	0.81784	0.72726	0.709732
MdUI29802	Short chain alcohol dehydrogenase [Nicotiana tabacum (Common tobacco)]	metabolism/catabolism	glycolysis/gluconeogenesis	0.964293	0.706128	1.35657	1.46121	0.946616	1.13261
MdUI02050	Galactinol synthase [Glycine max (Soybean)]	metabolism/catabolism	metabolism_biosynthesis_galactose	0.768762	0.67405	0.837581	0.881181	1.67895	0.972452
MdUI19958	NADP-dependent D-sorbitol-6-phosphate dehydrogenase [Malus domestica (Apple) (Malus sylvestris)]	metabolism/catabolism	metabolism_carbohydrate	0.732542	0.660198	0.358445	1.1455	1.83754	1.16276
MdUI19959	NADP-dependent D-sorbitol-6-phosphate dehydrogenase [Malus domestica (Apple) (Malus sylvestris)]	metabolism/catabolism	metabolism_carbohydrate	0.812818	0.744492	0.517517	1.1839	1.53764	1.3383
MdUI20053	NADP-dependent D-sorbitol-6-phosphate dehydrogenase [Malus domestica (Apple) (Malus sylvestris)]	metabolism/catabolism	metabolism_carbohydrate	0.899535	0.780759	0.521084	1.01984	1.34089	1.10977
MdUI12605	Sucrose-phosphate synthase [Actinidia deliciosa (Kiwi)]	metabolism/catabolism	metabolism_sucrose	1.0737	0.918606	0.873967	0.848141	0.677746	1.19111
MdUI39144	Sucrose phosphate phosphatase [Malus domestica (Apple) (Malus sylvestris)]	metabolism/catabolism	metabolism_sucrose	0.976257	0.84692	0.930842	1.31681	1.41022	0.989875
MdUI18295	Zeaxanthin epoxidase, chloroplast precursor [Prunus armeniaca (Apricot)]	metabolism/catabolism	metabolism_zeatin	1.10609	0.858775	0.877048	0.906079	0.885632	1.28442
MdUI20831	Cytokinin-O-glucosyltransferase 1 [Arabidopsis thaliana (Mouse-ear cress)]	metabolism/catabolism	metabolism_zeatin	1.10884	0.924081	0.523933	0.776442	2.13315	0.74136
MdUI38523	Zeatin O-xylosyltransferase [Phaseolus vulgaris (Kidney bean) (French bean)]	metabolism/catabolism	metabolism_zeatin	0.737478	0.764269	0.448647	1.57404	1.18152	0.78381
MdUI23062	Glutathione S-transferase 31 [Arabidopsis thaliana (Mouse-ear cress)]	oxidation/reduction	oxidation_glutaredoxin	1.45048	0.830362	1.08438	1.06836	0.629826	0.903777
MdUI03540	17.9 kDa class II heat shock protein [Glycine max (Soybean)]	protein synthesis/ribosome/tRNA/chaperone	stress_heat shock TF	0.643167	1.09585	1.04214	1.08385	1.56119	0.939246
MdUI19981	High molecular weight heat shock protein [Malus domestica (Apple) (Malus sylvestris)]	protein synthesis/ribosome/tRNA/chaperone	stress_heat shock TF	0.625401	1.02925	0.863128	0.95625	1.21144	1.03302
MdUI19983	High molecular weight heat shock protein [Malus domestica (Apple) (Malus sylvestris)]	protein synthesis/ribosome/tRNA/chaperone	stress_heat shock TF	0.871558	1.15776	0.777966	0.764806	1.02144	1.18975
MdUI20048	18.5 kDa class I heat shock protein [Glycine max (Soybean)]	protein synthesis/ribosome/tRNA/chaperone	stress_heat shock TF	1.63108	0.560232	1.28972	2.10394	0.979861	1.19548
MdUI24353	Putative leucine-rich repeat transmembrane protein kinase [Arabidopsis thaliana (Mouse-ear cress)]	signal transduction/unknown	kinase_protein_LRR	0.92054	1.37225	0.601045	1.44368	1.04691	0.837999
MdUI36403	Leucine-rich repeat transmembrane protein kinase, putative [Arabidopsis thaliana (Mouse-ear cress)]	signal transduction/unknown	kinase_protein_LRR	0.854082	0.556475	1.11289	1.64746	0.543429	1.30372
MdUI21271	SNF1 related protein kinase [Solanum tuberosum (Potato)]	signal transduction/unknown	kinase_SnRK	0.888918	0.521743	0.857702	1.03764	1.04988	1.61218
MdUI13126	Pathogenesis-related protein-like protein [Arabidopsis thaliana (Mouse-ear cress)]	stress/pathogenesis	pathogenesis_PR gene	1.19967	0.889107	1.45036	0.609295	0.469317	1.08016
MdUI36528	NBS-LRR type disease resistance protein [Poncirus trifoliata]	stress/pathogenesis	pathogenesis_R gene	1.21617	0.690651	1.00855	1.2321	1.58817	0.687746
