# Supplementary material for: Transcriptomics of shading-induced and NAA-induced abscission in apple (Malus domestica) reveals a shared pathway involving reduced photosynthesis, alterations in carbohydrate transport and signaling and hormone crosstalk
Source: BMC Plant Biol. 2011 Oct 17;11:138. doi: 10.1186/1471-2229-11-138 (PMC3217944; doi:10.1186/1471-2229-11-138)
Supplement: Additional file 3 — Supplementary Table S2. Table S2 - K-means clustering for NAA- and shading-treated apple fruit abscission zone microarray data. [file 1471-2229-11-138-S3.XLS]

## Sheet: NAA_KMC Clusters
Additional file 3 – K-means clustering for NAA- and shading-treated apple fruit abscission zone microarray data
	Array_ID	GenBank	Category	Sub-category	Description
8 (oou)	MdUI21514	gi|48939536|gb|CO066613.2|CO066613	cell cycle	cell cycle_CDK inhibitor	Cyclin dependent kinase inhibitor [Euphorbia esula (Leafy spurge)]
8	MdUI38736	gi|71815338|gb|DR992729.1|DR992729	cell wall	cell wall_degradation	Polygalacturonase [Lycopersicon esculentum (Tomato)]
8	MdUI37855	gi|71820864|gb|DR998255.1|DR998255	cell wall	cell wall_degradation	Glycoside hydrolase family 28 protein / polygalacturonase (pectinase) family protein [Arabidopsis thaliana (Mouse-ear cress)]
8	MdUI15716	gi|51864839|gb|CV129320.1|CV129320	cell wall	cell wall_degradation	Glycoside hydrolase family 28 protein / polygalacturonase (pectinase) family protein [Arabidopsis thaliana (Mouse-ear cress)]
8	MdUI14321	gi|48940313|gb|CN995575.2|CN995575	cell wall	cell wall_degradation	1,3-beta-glucanohydrolase [Solanum tuberosum (Potato)]
8	MdUI25463	gi|46990908|gb|CN579358.1|CN579358	cell wall	cell wall_degredation	Beta galactosidase 1 [Arabidopsis thaliana (Mouse-ear cress)]
8	MdUI20562	gi|51098670|gb|CO868520.1|CO868520	cell wall	cell wall_degredation	Beta glucosidase 11 (BGLU11) [Arabidopsis thaliana (Mouse-ear cress)]
8	MdUI15732	gi|51563874|gb|CV084563.1|CV084563	cell wall	cell wall_degredation	Polygalacturonase-like protein [Fragaria ananassa (Strawberry)]
8	MdUI27738	gi|55858828|gb|CV883620.1|CV883620	cell wall	cell wall_modification	Pectinacetylesterase [Arabidopsis thaliana (Mouse-ear cress)]
8	MdUI17953	gi|48693849|gb|CO052384.1|CO052384	cell wall	cell wall_modification	Pectinesterase family protein [Arabidopsis thaliana (Mouse-ear cress)]
8	MdUI03641	gi|50887260|gb|CO752006.1|CO752006	development	senescence	Putative senescence-associated protein SAG102 [Malus domestica (Apple) (Malus sylvestris)]
8	MdUI25185	gi|46601837|gb|CN488772.1|CN488772	energy/mitochondria	mitochondria_energy_carrier	AAA-type ATPase family protein [Arabidopsis thaliana (Mouse-ear cress)]
8	MdUI16334	gi|46614651|gb|CN493863.1|CN493863	hormone response	auxin_response	Glutathione-S-transferase [Arabidopsis thaliana (Mouse-ear cress)]
8	MdUI12107	gi|49634196|gb|CO417948.1|CO417948	hormone response	auxin_response	Auxin-responsive family protein [Arabidopsis thaliana (Mouse-ear cress)]
8	MdUI05421	gi|54624170|gb|CV631306.1|CV631306	hormone response	auxin_response	IAA16 protein [Gossypium hirsutum (Upland cotton)]
8	MdUI39145	gi|71825804|gb|DT003196.1|DT003196	hormone response	auxin_response_ARF	Auxin response factor 16 [Arabidopsis thaliana (Mouse-ear cress)]
8	MdUI25608	gi|46991970|gb|CN580420.1|CN580420	hormone response	auxin_response_ARF	Auxin response factor 18 [Arabidopsis thaliana (Mouse-ear cress)]
8	MdUI21068	gi|48382767|gb|CN910266.1|CN910266	hormone response	auxin_response_ARF	Auxin response factor 4 [Lycopersicon esculentum (Tomato)]
8	MdUI20746	gi|51095412|gb|CO865262.1|CO865262	hormone response	auxin_response_ARF	Auxin response factor 4 [Cucumis sativus (Cucumber)]
8	MdUI19477	gi|54621807|gb|CV628943.1|CV628943	hormone response	auxin_response_ARF	Auxin response factor 3 [Cucumis sativus (Cucumber)]
8	MdUI13411	gi|46424646|gb|CN445382.1|CN445382	hormone response	auxin_response_ARF	Auxin response factor 8 [Oryza sativa (Rice)]
8	MdUI11975	gi|46596442|gb|CN495322.1|CN495322	hormone response	auxin_response_induced	Auxin-induced protein AUX28 [Glycine max (Soybean)]
8	MdUI27469	gi|48263604|gb|CN877364.1|CN877364	hormone response	biosynthesis_ABA	Zeaxanthin epoxidase, chloroplast precursor [Prunus armeniaca (Apricot)]
8	MdUI18295	gi|53858175|gb|CV524501.1|CV524501	hormone response	biosynthesis_ABA	Zeaxanthin epoxidase, chloroplast precursor [Prunus armeniaca (Apricot)]
8	MdUI08757	gi|51241489|gb|CO901699.1|CO901699	hormone response	biosynthesis_ABA	Zeaxanthin epoxidase, chloroplast precursor [Prunus armeniaca (Apricot)]
8	MdUI21665	gi|49632238|gb|CO415990.1|CO415990	hormone response	ethylene_response	Putative ethylene response factor ERF1 [Oryza sativa (japonica cultivar-group)]/Ethylene response factor 5 [Lycopersicon esculentum (Tomato)]
8	MdUI30941	gi|48287109|gb|CN900868.1|CN900868	membrane/cytoskeleton/intracellular transport	transport_sulfate	Sulfate transporter 68 [Arabidopsis thaliana (Mouse-ear cress)]
8	MdUI34429	gi|48389545|gb|CN917045.1|CN917045	metabolism	metabolism_sulfur	ATP sulfurylase 3 [Arabidopsis thaliana (Mouse-ear cress)]
8	MdUI19880	gi|48259294|gb|CN873136.1|CN873136	metabolism/catabolism	glycolysis_DHAP-->G-3-P	Glycerol-3-phosphate dehydrogenase [NAD+] [Cuphea lanceolata]
8	MdUI31697	gi|51865719|gb|CV130199.1|CV130199	metabolism/catabolism	glyoxylate cycle	Aconitate hydrase 1 [Shigella sonnei (strain Ss046)]
8	MdUI07661	gi|51098795|gb|CO868645.1|CO868645	metabolism/catabolism	glyoxylate cycle	Glycolate oxidase [Mesembryanthemum crystallinum (Common ice plant)]
8	MdUI07660	gi|48401842|gb|CN929029.1|CN929029	metabolism/catabolism	glyoxylate cycle	Glycolate oxidase [Lycopersicon esculentum (Tomato)]
8	MdUI31908	gi|71813562|gb|DR990953.1|DR990953	metabolism/catabolism	metabolism_auxin	Putative auxin-amidohydrolase precursor [Populus euphratica (Euphrates poplar)]
8	MdUI23165	gi|50889924|gb|CO754673.1|CO754673	metabolism/catabolism	metabolism_auxin	IAA-amino acid hydrolase ILR1-like 6 precursor [Arabidopsis thaliana (Mouse-ear cress)]
8	MdUI10645	gi|51561555|gb|CV082641.1|CV082641	metabolism/catabolism	metabolism_auxin	Putative indole-3-acetic acid-amido synthetase GH3.9 [Arabidopsis thaliana (Mouse-ear cress)]
8	MdUI18545	gi|55858860|gb|CV883652.1|CV883652	metabolism/catabolism	metabolism_biosynthesis_galactose	Galactinol synthase [Brassica napus (Rape)]
8	MdUI29814	gi|71919035|gb|DT040409.1|DT040409	metabolism/catabolism	metabolism_carbohydrate	BETA GLUCOSIDASE 40 (BGLU40) [Arabidopsis thaliana (Mouse-ear cress)]
8	MdUI27798	gi|55857132|gb|CV881924.1|CV881924	metabolism/catabolism	metabolism_carbohydrate	Putative alkaline/neutral invertase [Oryza sativa (japonica cultivar-group)]
8	MdUI27621	gi|54687028|gb|CV658390.1|CV658390	metabolism/catabolism	metabolism_carbohydrate	UDP-glucoronosyl/UDP-glucosyl transferase family protein [Arabidopsis thaliana (Mouse-ear cress)]
8	MdUI20996	gi|51239835|gb|CO900045.1|CO900045	metabolism/catabolism	metabolism_carbohydrate	UDP-glucoronosyl/UDP-glucosyl transferase family protein [Arabidopsis thaliana (Mouse-ear cress)]
8	MdUI14534	gi|49632402|gb|CO416154.1|CO416154	metabolism/catabolism	metabolism_carbohydrate	Putative hexokinase [Oryza sativa (japonica cultivar-group)]
8	MdUI21931	gi|48938985|gb|CO065782.2|CO065782	metabolism/catabolism	metabolism_catabolism_lipid/fatty acid	Lipase class 3 family protein [Arabidopsis thaliana (Mouse-ear cress)]
8	MdUI11756	gi|48117836|gb|CN861531.1|CN861531	metabolism/catabolism	metabolism_catabolism_lipid/fatty acid	GSDL-motif lipase [Agave americana (Century plant)]
8	MdUI06278	gi|54622395|gb|CV629531.1|CV629531	metabolism/catabolism	metabolism_catabolism_lipid/fatty acid	Lysophospholipase-like protein [Arabidopsis thaliana (Mouse-ear cress)]
8	MdUI17657	gi|48484843|gb|CN992953.1|CN992953	metabolism/catabolism	metabolism_catabolism_polysaccharide	Plastid alpha-amylase [Malus domestica (Apple) (Malus sylvestris)]
8	MdUI17317	gi|46991329|gb|CN579779.1|CN579779	metabolism/catabolism	metabolism_catabolism_polysaccharide	Cytosolic alpha-amylase [Malus domestica (Apple) (Malus sylvestris)]
8	MdUI14781	gi|50888702|gb|CO753450.1|CO753450	metabolism/catabolism	metabolism_catabolism_polysaccharide	Plastid alpha-amylase [Malus domestica (Apple) (Malus sylvestris)]
8	MdUI09948	gi|51240767|gb|CO900977.1|CO900977	metabolism/catabolism	metabolism_catabolism_polysaccharide	Cytosolic alpha-amylase [Malus domestica (Apple) (Malus sylvestris)]
8	MdUI39316	gi|48414360|gb|CN941547.1|CN941547	metabolism/catabolism	metabolism_fatty acid_β-oxidation_JA biosynthesis	Lipoxygenase [Prunus dulcis (Almond) (Prunus amygdalus)]
8	MdUI27543	gi|54688041|gb|CV658896.1|CV658896	metabolism/catabolism	metabolism_sucrose	Sucrose phosphate phosphatase [Malus domestica (Apple) (Malus sylvestris)]
8	MdUI32700	gi|46605518|gb|CN490345.1|CN490345	metabolism/catabolism	secondary metabolism_biosynthesis_flavonoid	Leucoanthocyanidin dioxygenase [Malus domestica (Apple) (Malus sylvestris)]
8	MdUI32175	gi|46601479|gb|CN488632.1|CN488632	metabolism/catabolism	secondary metabolism_biosynthesis_flavonoid	Leucoanthocyanidin dioxygenase [Malus domestica (Apple) (Malus sylvestris)]
8	MdUI04634	gi|48385709|gb|CN913209.1|CN913209	metabolism/catabolism	secondary metabolism_biosynthesis_flavonoid	Chalcone synthase [Malus domestica (Apple) (Malus sylvestris)]
8	MdUI01244	gi|51095876|gb|CO865726.1|CO865726	metabolism/catabolism	secondary metabolism_biosynthesis_flavonoid	Cinnamic acid hydroxylase [Malus domestica (Apple) (Malus sylvestris)]
8	MdUI00728	gi|50701939|gb|CO722679.1|CO722679	metabolism/catabolism	secondary metabolism_biosynthesis_flavonoid	Flavanone 3 beta-hydroxylase [Malus domestica (Apple) (Malus sylvestris)]
8	MdUI15418	gi|50887045|gb|CO751791.1|CO751791	oxidation/reduction	oxidation_flavodoxin	Favodoxin family protein / radical SAM domain-containing protein [Arabidopsis thaliana (Mouse-ear cress)]
8	MdUI37067	gi|45438819|gb|CK900573.1|CK900573	oxidation/reduction	oxidation_peroxidase	Peroxidase 12 (PER12) (P12) (PRXR6) [Arabidopsis thaliana (Mouse-ear cress)]
8	MdUI22513	gi|48257588|gb|CN871430.1|CN871430	oxidation/reduction	oxidation_peroxidase	Phospholipid glutathione peroxidase [Malus domestica (Apple) (Malus sylvestris)]
8	MdUI17468	gi|46993199|gb|CN581649.1|CN581649	oxidation/reduction	oxidation_peroxidase	Peroxidase 41 precursor [Arabidopsis thaliana (Mouse-ear cress)]
8	MdUI16670	gi|46605739|gb|CN490433.1|CN490433	protein synthesis/ribosome/tRNA/chaperone	amino acid_biosynthesis_Cys	Cysteine synthase [Arabidopsis thaliana (Mouse-ear cress)]
8	MdUI19785	gi|55698702|gb|CV793788.1|CV793788	protein synthesis/ribosome/tRNA/chaperone	protein synthesis_ribosome_L13	60S ribosomal protein L13 [Arabidopsis thaliana (Mouse-ear cress)]
8	MdUI20797	gi|51095674|gb|CO865524.1|CO865524	protein synthesis/ribosome/tRNA/chaperone	protein synthesis_ribosome_L8	60S ribosomal protein yl6 [Aspergillus fumigatus (Sartorya fumigata)]
8	MdUI18782	gi|51713262|gb|CV122167.1|CV122167	protein synthesis/ribosome/tRNA/chaperone	protein synthesis_ribosome_S2	40S ribosomal protein S2 [Picea abies (Norway spruce) (Picea excelsa)]
8	MdUI02983	gi|51864007|gb|CV128488.1|CV128488	protein synthesis/ribosome/tRNA/chaperone	stress_heat shock TF	HSP70 [Triticum aestivum (Wheat)]
8	MdUI28233	gi|51713051|gb|CV121956.1|CV121956	proteolysis/protease/proteasome	apoptosis	Metallopeptidase M24 family protein [Arabidopsis thaliana (Mouse-ear cress)]
8	MdUI18381	gi|48262622|gb|CN876382.1|CN876382	proteolysis/protease/proteasome	apoptosis	Cysteine proteinase [Malus domestica (Apple) (Malus sylvestris)]
8	MdUI16450	gi|46607786|gb|CN491265.1|CN491265	proteolysis/protease/proteasome	protein degradation_E2	Ubiquitin-conjugating enzyme 8 [Capsicum annuum (Bell pepper)]
8	MdUI17801	gi|48486440|gb|CN994550.1|CN994550	proteolysis/protease/proteasome	protein degradation_E3	Receptor-like kinase Xa21-binding protein 3 [Oryza sativa (Rice)]
8	MdUI28140	gi|56162486|gb|CV986612.1|CV986612	proteolysis/protease/proteasome	protein degradation_proteosome	26S proteasome regulatory subunit, putative [Arabidopsis thaliana (Mouse-ear cress)]
8	MdUI23575	gi|54465113|gb|CV567570.1|CV567570	proteolysis/protease/proteasome	protein degradation_proteosome	Proteasome subunit beta type 2-A [Arabidopsis thaliana (Mouse-ear cress)]
8	MdUI29262	gi|54686499|gb|CV658123.1|CV658123	proteolysis/protease/proteasome	protein ubiquitination	Cullin-like protein1 [Pisum sativum (Garden pea)]
8	MdUI29196	gi|54623133|gb|CV630269.1|CV630269	proteolysis/protease/proteasome	protein ubiquitination	F-box family protein [Arabidopsis thaliana (Mouse-ear cress)]
8	MdUI09408	gi|50888959|gb|CO753707.1|CO753707	proteolysis/protease/proteasome	protein ubiquitination	CUL1 [Oryza sativa (japonica cultivar-group)]
8	MdUI03301	gi|46992696|gb|CN581146.1|CN581146	proteolysis/protease/proteasome	protein ubiquitination	Cullin 1B [Nicotiana tabacum (Common tobacco)]
8	MdUI20003	gi|46423568|gb|CN444304.1|CN444304	RNA binding/synthesis/modification	RNA degradation_aging/senescence	RNase precursor [Malus domestica (Apple) (Malus sylvestris)]
8	MdUI39160	gi|71825985|gb|DT003377.1|DT003377	signal transduction/unknown	kinase_protein_CaMK	Calcium/calmodulin-dependent serine/threonine-protein kinase [Malus domestica (Apple) (Malus sylvestris)]
8	MdUI22353	gi|48737850|gb|CO068369.1|CO068369	signal transduction/unknown	kinase_protein_CaMK	CPK13; ATP binding / calcium ion binding / calcium- and calmodulin-dependent protein kinase/ kinase/ protein kinase/ protein serine/threonine kinase/ protein-tyrosine kinase [Arabidopsis thaliana]
8	MdUI17826	gi|48489487|gb|CN997597.1|CN997597	signal transduction/unknown	kinase_protein_CaMK	Calcium-dependent protein kinase 2 [Nicotiana tabacum (Common tobacco)]
8	MdUI11680	gi|51239159|gb|CO899369.1|CO899369	signal transduction/unknown	kinase_protein_CaMK	Calcium-dependent protein kinase [Malus domestica (Apple) (Malus sylvestris)]
8	MdUI28807	gi|56433346|gb|CX024303.1|CX024303	signal transduction/unknown	kinase_protein_RLK	Receptor-like protein kinase [Arabidopsis thaliana (Mouse-ear cress)]
8	MdUI21271	gi|48403092|gb|CN930279.1|CN930279	signal transduction/unknown	kinase_SnRK	SNF1-related protein kinase [Solanum tuberosum (Potato)]
8	MdUI14009	gi|51241331|gb|CO901541.1|CO901541	signal transduction/unknown	protein_dephosphorylation	Protein phosphatase 2C-like [Medicago truncatula (Barrel medic)]
8	MdUI32048	gi|91004293|gb|EB114714.1|EB114714	transcription factor/unknown	transcription factor_MADS	JOINTLESS [Malus domestica (Apple) (Malus sylvestris)]
8	MdUI31852	gi|91046111|gb|EB156529.1|EB156529	transcription factor/unknown	transcription factor_MADS	MADS-box protein AP3 [Lotus japonicus]
8	MdUI18973	gi|55768665|gb|CV825548.1|CV825548	transcription factor/unknown	transcription factor_myb	MYB-CC type transfactor [Solanum tuberosum (Potato)]
8	MdUI24963	gi|46599973|gb|CN496860.1|CN496860	vacuole function	vacuole protein sorting	Vacuolar sorting receptor protein PV72-like protein [Solanum tuberosum (Potato)]
2 (odo)	MdUI37911	gi|71822637|gb|DT000029.1|DT000029	cell cycle	cell cycle_cyclin	Cyclin A3;4 [Arabidopsis thaliana (Mouse-ear cress)]
2	MdUI24880	gi|46597918|gb|CN495984.1|CN495984	cell cycle	cell cycle_cyclin	Cyclin d3 [Glycine max (Soybean)]
2	MdUI10828	gi|48420666|gb|CN947853.1|CN947853	cell wall	cell wall_biosynthesis_collagen	Hydroxyproline-rich glycoprotein family protein [Arabidopsis thaliana (Mouse-ear cress)]
2	MdUI12202	gi|48484909|gb|CN993019.1|CN993019	cell wall	cell wall_biosynthesis_polysaccharide	Reversibly glycosylated polypeptide 1 [Arabidopsis thaliana (Mouse-ear cress)]
2	MdUI29201	gi|54683213|gb|CV656493.1|CV656493	cell wall	cell wall_biosynthesis_xyloglucan	Xyloglucan endotransglycosylase [Arabidopsis thaliana (Mouse-ear cress)]
2	MdUI06431	gi|48485564|gb|CN993674.1|CN993674	cell wall	cell wall_biosynthesis_xyloglucan	Xyloglucan endotransglycosylase [Malus domestica (Apple) (Malus sylvestris)]
2	MdUI27677	gi|54621235|gb|CV628371.1|CV628371	cell wall	cell wall_modification	Pectinesterase family protein [Arabidopsis thaliana (Mouse-ear cress)]
2	MdUI22455	gi|49634476|gb|CO418228.1|CO418228	cell wall	cell wall_modification	Xyloglucan endotransglycosylase-related protein (XTR3) [Arabidopsis thaliana (Mouse-ear cress)]
2	MdUI14987	gi|49634619|gb|CO418371.1|CO418371	cell wall	cell wall_modification	Pectinesterase [Arabidopsis thaliana (Mouse-ear cress)]
2	MdUI09244	gi|51913117|gb|CV150796.1|CV150796	cell wall	cell wall_modification	Xyloglucan endotransglycosylase-related protein (XTR6) [Arabidopsis thaliana (Mouse-ear cress)]
2	MdUI29077	gi|54621752|gb|CV628888.1|CV628888	chloroplast/light response/photosynthesis	chlorophyll biosynthesis_chloroplast-nucleus signaling	GUN4 | GUN4 (Genomes uncoupled 4) [Arabidopsis thaliana (Mouse-ear cress)]
2	MdUI18572	gi|55857156|gb|CV881948.1|CV881948	chloroplast/light response/photosynthesis	chloroplast_calvin cycle	Glyceraldehyde-3-phosphate dehydrogenase A subunit [Glycine max (Soybean)]
2	MdUI12689	gi|47967668|gb|CN850377.1|CN850377	chloroplast/light response/photosynthesis	chloroplast_calvin cycle_rubisco activase	Ribulose bisphosphate carboxylase/oxygenase activase, chloroplast precursor [Lycopersicon pennellii (Tomato)]
2	MdUI19093	gi|56430155|gb|CX022703.1|CX022703	chloroplast/light response/photosynthesis	chloroplast_calvin cycle_rubisco small subunit	Ribulose 1,5-bisphosphate carboxylase small subunit precursor [Malus x domestica x Pyrus communis]
2	MdUI18716	gi|56162065|gb|CV986191.1|CV986191	chloroplast/light response/photosynthesis	chloroplast_light harvesting_CAB	Chlorophyll a/b binding protein [Panax ginseng (Korean ginseng)]
2	MdUI15539	gi|51560460|gb|CV081790.1|CV081790	chloroplast/light response/photosynthesis	chloroplast_light harvesting_CAB	Chlorophyll a-b binding protein 151, chloroplast precursor [Gossypium hirsutum (Upland cotton)]
2	MdUI14842	gi|50888880|gb|CO753628.1|CO753628	chloroplast/light response/photosynthesis	chloroplast_light harvesting_CAB	Lhcb2 protein [Arabidopsis thaliana (Mouse-ear cress)]
2	MdUI22122	gi|50888326|gb|CO753073.1|CO753073	chloroplast/light response/photosynthesis	chloroplast_phosphate transport	Phosphate transporter 3 [Arabidopsis thaliana (Mouse-ear cress)]
2	MdUI17026	gi|46601819|gb|CN488765.1|CN488765	chloroplast/light response/photosynthesis	chloroplast_photosynthesis_OEE	Oxygen evolving enhancer protein, putative [Solanum demissum (Wild potato)]
2	MdUI37769	gi|48270639|gb|CN884397.1|CN884397	chloroplast/light response/photosynthesis	chloroplast_protease_ClpB_chloroplast development	ATP-dependent Clp protease proteolytic subunit [Spinacia oleracea (Spinach)]
2	MdUI19195	gi|56432706|gb|CX023983.1|CX023983	chloroplast/light response/photosynthesis	chloroplast_RNA_binding	Cp33 precursor [Arabidopsis thaliana (Mouse-ear cress)]
2	MdUI01089	gi|48125547|gb|CN868113.1|CN868113	chloroplast/light response/photosynthesis	electron transport chain_cytochrome b6/f complex-->P700	Plastocyanin-like domain-containing protein / mavicyanin, putative [Arabidopsis thaliana (Mouse-ear cress)]
2	MdUI18017	gi|48694422|gb|CO052957.1|CO052957	chloroplast/light response/photosynthesis	electron transport_PSI	30 kDa ribonucleoprotein, chloroplast precursor [Nicotiana plumbaginifolia (Leadwort-leaved tobacco)]
2	MdUI29975	gi|116981062|gb|EG631280.1|EG631280	cytochrome p450	cytochrome p450	Cytochrome P450 76A2 [Solanum melongena (Eggplant) (Aubergine)]
2	MdUI20531	gi|51097730|gb|CO867580.1|CO867580	cytochrome p450	cytochrome p450	Cytochrome P450, FAMILY 81, SUBFAMILY D, POLYPEPTIDE 4 [Arabidopsis thaliana (Mouse-ear cress)]
2	MdUI16309	gi|46609223|gb|CN491870.1|CN491870	development	development_fruit/integument	Agamous-like protein [Malus domestica (Apple) (Malus sylvestris)]
2	MdUI15821	gi|52861695|gb|CV466765.1|CV466765	development	development_ovule	Ovule abortion 9 (OVA9) [Arabidopsis thaliana (Mouse-ear cress)]
2	MdUI02451	gi|46423594|gb|CN444330.1|CN444330	development	development_transition of vegetative --> reproductive phase	AOBP [Cucurbita maxima (Pumpkin) (Winter squash)]
2	MdUI37758	gi|71818746|gb|DR996137.1|DR996137	development	flowering time	PFT1 (Phytochrome and flowering time 1, putative [Arabidopsis thaliana]
2	MdUI12306	gi|46423945|gb|CN444681.1|CN444681	development	flowering time	CONSTANS-like protein 2 [Malus domestica (Apple) (Malus sylvestris)]
2	MdUI18875	gi|54463912|gb|CV566986.1|CV566986	DNA binding/histone/chromatin folding/repair	DNA_binding_histone_nucleosome assembly	Histone H2B [Arabidopsis thaliana (Mouse-ear cress)]
2	MdUI10963	gi|48125650|gb|CN868204.1|CN868204	DNA binding/histone/chromatin folding/repair	DNA_binding_histone_nucleosome assembly	Histone H2B [Arabidopsis thaliana (Mouse-ear cress)]
2	MdUI10960	gi|48267581|gb|CN881339.1|CN881339	DNA binding/histone/chromatin folding/repair	DNA_binding_histone_nucleosome assembly	Histone H2B [Capsicum annuum (Bell pepper)]
2	MdUI16323	gi|46613790|gb|CN493556.1|CN493556	DNA binding/histone/chromatin folding/repair	DNA_binding_histone_nucleosome assembly_H3-K9 demethylation	Proline-rich protein [Capsicum annuum (Bell pepper)]
2	MdUI25654	gi|46991373|gb|CN579823.1|CN579823	DNA binding/synthesis/modification	DNA_polymerase	DNA polymerase lambda [Arabidopsis thaliana (Mouse-ear cress)]
2	MdUI23269	gi|51293210|gb|CO902907.1|CO902907	hormone response	auxin_response	Auxin-responsive protein IAA12 [Arabidopsis thaliana (Mouse-ear cress)]
2	MdUI11101	gi|48380800|gb|CN908299.1|CN908299	hormone response	auxin_response	Auxin-regulated protein [Zinnia elegans (Zinnia)]
2	MdUI06443	gi|46611329|gb|CN492621.1|CN492621	hormone response	auxin_response_Aux/IAA	Aux/IAA protein [Populus tremula x Populus tremuloides]
2	MdUI28508	gi|55769189|gb|CV826075.1|CV826075	hormone response	auxin_response_efflux	Auxin efflux carrier family protein [Arabidopsis thaliana (Mouse-ear cress)]
2	MdUI16863	gi|46599424|gb|CN496631.1|CN496631	hormone response	auxin_response_efflux	Defensin-like (DEFL) family protein [Arabidopsis thaliana (Mouse-ear cress)]
2	MdUI06283	gi|48736753|gb|CO067272.1|CO067272	hormone response	auxin_response_induced	Auxin-induced protein-like [Oryza sativa (japonica cultivar-group)]
2	MdUI32372	gi|54686223|gb|CV657986.1|CV657986	hormone response	auxin_response_repressed	Auxin-repressed protein [Malus domestica (Apple) (Malus sylvestris)]
2	MdUI23615	gi|54684282|gb|CV657022.1|CV657022	hormone response	auxin_response_repressed	Auxin-repressed protein [Malus domestica (Apple) (Malus sylvestris)]
2	MdUI16035	gi|55699352|gb|CV794438.1|CV794438	hormone response	auxin_response_repressed	Auxin-repressed protein [Malus domestica (Apple) (Malus sylvestris)]
2	MdUI24027	gi|46609430|gb|CN491938.1|CN491938	hormone response	GA_response	MYB-like DNA-binding domain protein [Gossypium hirsutum (Upland cotton)]
2	MdUI19598	gi|54686547|gb|CV658147.1|CV658147	hormone response	GA_response	BiP-isoform D [Glycine max (Soybean)]
2	MdUI26004	gi|48488860|gb|CN996970.1|CN996970	hormone response	metabolism_biosynthesis_polyamine	Spermidine synthase 3 [Arabidopsis thaliana (Mouse-ear cress)]
2	MdUI31404	gi|71813236|gb|DR990627.1|DR990627	hormone response	transport_auxin	PIN1-like auxin transport protein [Populus tremula x Populus tremuloides]
2	MdUI21269	gi|51240377|gb|CO900587.1|CO900587	membrane/cytoskeleton/intracellular transport	intracellular protein_transport, vesicle-mediated	Translocase inner membrane subunit 17-1 [Arabidopsis thaliana (Mouse-ear cress)]
2	MdUI19551	gi|48284525|gb|CN898284.1|CN898284	membrane/cytoskeleton/intracellular transport	membrane_cell adhesion	Fasciclin-like AGP 11 [Populus alba x Populus tremula]
2	MdUI08420	gi|48277674|gb|CN891432.1|CN891432	membrane/cytoskeleton/intracellular transport	membrane_cell adhesion	Fasciclin-like arabinogalactan protein 1 precursor [Arabidopsis thaliana (Mouse-ear cress)]
2	MdUI30203	gi|71822304|gb|DR999695.1|DR999695	membrane/cytoskeleton/intracellular transport	membrane_cytoskeleton	Ran-binding protein, putative [Arabidopsis thaliana (Mouse-ear cress)]
2	MdUI28245	gi|51713347|gb|CV122252.1|CV122252	membrane/cytoskeleton/intracellular transport	membrane_vesicle trafficking	Dynamin related protein [Arabidopsis thaliana (Mouse-ear cress)]
2	MdUI24108	gi|46614286|gb|CN493728.1|CN493728	membrane/cytoskeleton/intracellular transport	membrane_vesicle trafficking	Dynamin-related protein 1C [Arabidopsis thaliana (Mouse-ear cress)]
2	MdUI11531	gi|46615358|gb|CN494140.1|CN494140	membrane/cytoskeleton/intracellular transport	microtubule	Tubulin-specific chaperone A [Arabidopsis thaliana (Mouse-ear cress)]
2	MdUI09285	gi|51912179|gb|CV149858.1|CV149858	membrane/cytoskeleton/intracellular transport	microtubule	Beta-tubulin 6 [Triticum aestivum (Wheat)]
2	MdUI04006	gi|55698992|gb|CV794078.1|CV794078	membrane/cytoskeleton/intracellular transport	microtubule	Tubulin folding cofactor C [Arabidopsis thaliana (Mouse-ear cress)]
2	MdUI00622	gi|50888015|gb|CO752762.1|CO752762	membrane/cytoskeleton/intracellular transport	microtubule	Tubulin beta-1 chain [Zea mays (Maize)]
2	MdUI28106	gi|56162239|gb|CV986365.1|CV986365	membrane/cytoskeleton/intracellular transport	potassium ion_transport	Potassium transporter, putative [Oryza sativa (japonica cultivar-group)]
2	MdUI21737	gi|49633272|gb|CO417024.1|CO417024	membrane/cytoskeleton/intracellular transport	transport_AA	Amino acid permease family protein [Arabidopsis thaliana (Mouse-ear cress)]
2	MdUI30541	gi|71819768|gb|DR997159.1|DR997159	membrane/cytoskeleton/intracellular transport	transport_multidrug	MATE efflux family protein [Arabidopsis thaliana (Mouse-ear cress)]
2	MdUI09920	gi|46607260|gb|CN491043.1|CN491043	membrane/cytoskeleton/intracellular transport	transport_multidrug	Antiporter/ drug transporter [Arabidopsis thaliana]
2	MdUI16283	gi|46608848|gb|CN491714.1|CN491714	membrane/cytoskeleton/intracellular transport	transport_nitrate	Putative low-affinity nitrate transporter [Nicotiana plumbaginifolia (Leadwort-leaved tobacco)]
2	MdUI08761	gi|52860875|gb|CV466283.1|CV466283	membrane/cytoskeleton/intracellular transport	transport_sorbitol	Sorbitol transporter [Malus domestica (Apple) (Malus sylvestris)]
2	MdUI20058	gi|54683470|gb|CV656622.1|CV656622	membrane/cytoskeleton/intracellular transport	transport_sucrose	Sucrose transporter [Malus domestica (Apple) (Malus sylvestris)]
2	MdUI09274	gi|51913286|gb|CV150965.1|CV150965	membrane/cytoskeleton/intracellular transport	transport_sugar	Integral membrane protein_sugar transporter family protein [Arabidopsis thaliana (Mouse-ear cress)]
2	MdUI38813	gi|71814248|gb|DR991639.1|DR991639	membrane/cytoskeleton/intracellular transport	transport_sulfate	Sulfate transporter 91 [Arabidopsis thaliana (Mouse-ear cress)]
2	MdUI31493	gi|71820833|gb|DR998224.1|DR998224	membrane/cytoskeleton/intracellular transport	transport_vesicle-associated	Vesicle-associated membrane protein-related [Arabidopsis thaliana]
2	MdUI07611	gi|46993477|gb|CN581927.1|CN581927	membrane/cytoskeleton/intracellular transport	transporter_ABC	Putative ABC transporter family protein [Oryza sativa (japonica cultivar-group)]
2	MdUI23390	gi|51565638|gb|CV086289.1|CV086289	metabolism	secondary metabolism_biosynthesis_lignin	Cinnamoyl-CoA reductase [Lycopersicon esculentum (Tomato)]
2	MdUI20785	gi|48263126|gb|CN876886.1|CN876886	metabolism/catabolism	glycolysis_pyruvate-->lactate	Pyruvate dehydrogenase kinase [Arabidopsis thaliana (Mouse-ear cress)]
2	MdUI24388	gi|46610134|gb|CN492170.1|CN492170	metabolism/catabolism	metabolism_auxin	Putative auxin-amidohydrolase precursor [Populus alba x Populus tremula]
2	MdUI08537	gi|49633327|gb|CO417079.1|CO417079	metabolism/catabolism	metabolism_auxin	IAA amidohydrolase [Malus domestica (Apple) (Malus sylvestris)]
2	MdUI37669	gi|71816112|gb|DR993503.1|DR993503	metabolism/catabolism	metabolism_biosynthesis_lipid/fatty acid	GNS1/SUR4 membrane family protein [Arabidopsis thaliana (Mouse-ear cress)]
2	MdUI29245	gi|54686298|gb|CV658024.1|CV658024	metabolism/catabolism	metabolism_biosynthesis_lipid/fatty acid	Enoyl-ACP reductase precursor [Nicotiana tabacum (Common tobacco)]
2	MdUI22701	gi|51098428|gb|CO868278.1|CO868278	metabolism/catabolism	metabolism_biosynthesis_lipid/fatty acid	Delta-9 desaturase-like 5 protein [Arabidopsis thaliana (Mouse-ear cress)]
2	MdUI14919	gi|48737684|gb|CO068203.1|CO068203	metabolism/catabolism	metabolism_biosynthesis_lipid/fatty acid	3-ketoacyl-CoA synthase family protein, involved in long-chain fatty acid biosynthesis [Arabidopsis thaliana (Mouse-ear cress)]
2	MdUI12605	gi|50890081|gb|CO754830.1|CO754830	metabolism/catabolism	metabolism_biosynthesis_sucrose	Sucrose-phosphate synthase [Actinidia deliciosa (Kiwi)]
2	MdUI30046	gi|71812941|gb|DR990332.1|DR990332	metabolism/catabolism	metabolism_carbohydrate	Flavonol 3-O-glucosyltransferase protein [Arabidopsis thaliana (Mouse-ear cress)]
2	MdUI22071	gi|48938655|gb|CO168117.1|CO168117	metabolism/catabolism	metabolism_carbohydrate	UDP-glucoronosyl/UDP-glucosyl transferase family protein [Arabidopsis thaliana (Mouse-ear cress)]
2	MdUI20056	gi|51562009|gb|CV083012.1|CV083012	metabolism/catabolism	metabolism_carbohydrate	Sorbitol dehydrogenase [Malus domestica (Apple) (Malus sylvestris)]
2	MdUI19962	gi|49631480|gb|CO415232.1|CO415232	metabolism/catabolism	metabolism_carbohydrate	Sorbitol dehydrogenase [Malus domestica (Apple) (Malus sylvestris)]
2	MdUI17582	gi|48488113|gb|CN996223.1|CN996223	metabolism/catabolism	metabolism_carbohydrate	Lactoylglutathione lyase family protein / glyoxalase I family protein [Arabidopsis thaliana (Mouse-ear cress)]
2	MdUI12767	gi|49633247|gb|CO416999.1|CO416999	metabolism/catabolism	metabolism_catabolism_lipid/fatty acid	GDSL-motif lipase/hydrolase family protein [Arabidopsis thaliana (Mouse-ear cress)]
2	MdUI12133	gi|51098148|gb|CO867998.1|CO867998	metabolism/catabolism	metabolism_galactose	Aldose 1-epimerase family protein [Arabidopsis thaliana (Mouse-ear cress)]
2	MdUI17131	gi|46992669|gb|CN581119.1|CN581119	metabolism/catabolism	metabolism_sucrose	Glucose-1-phosphate adenylyltransferase small subunit 2, chloroplast precursor [Vicia faba (Broad bean)]
2	MdUI20177	gi|50703662|gb|CO723533.1|CO723533	metabolism/catabolism	pentose phosphate pathway	Ribitol dehydrogenase-like [Arabidopsis thaliana (Mouse-ear cress)]
2	MdUI17184	gi|46990662|gb|CN579112.1|CN579112	metabolism/catabolism	secondary metabolism_biosynthesis_flavonoid	Flavonoid glucosyltransferase [Malus domestica (Apple) (Malus sylvestris)]
2	MdUI20547	gi|51098578|gb|CO868428.1|CO868428	oxidation/reduction	oxidation_iron homeostasis	Iron ion binding / oxidoreductase [Arabidopsis thaliana (Mouse-ear cress)]
2	MdUI15061	gi|51097979|gb|CO867829.1|CO867829	oxidation/reduction	oxidation_peroxidase	Peroxidase 73 precursor [Arabidopsis thaliana (Mouse-ear cress)]
2	MdUI17827	gi|48489489|gb|CN997599.1|CN997599	oxidation/reduction	oxidation_thioredoxin	Thioredoxin 2 [Plantago major (Common plantain)]
2	MdUI12714	gi|48488563|gb|CN996673.1|CN996673	oxidation/reduction	oxidation_thioredoxin	Thioredoxin 2 [Plantago major (Common plantain)]
2	MdUI13472	gi|51864424|gb|CV128905.1|CV128905	protein synthesis/ribosome/tRNA/chaperone	protein folding/transport	Trigger factor type chaperone family protein [Arabidopsis thaliana (Mouse-ear cress)]
2	MdUI19321	gi|56434731|gb|CX024980.1|CX024980	protein synthesis/ribosome/tRNA/chaperone	protein synthesis_ribosome_L15	60S ribosomal protein L15-1 [Picea mariana (Black spruce)]
2	MdUI01857	gi|46992010|gb|CN580460.1|CN580460	protein synthesis/ribosome/tRNA/chaperone	protein synthesis_ribosome_L7	Thaliana 60S ribosomal protein L7 [Solanum tuberosum (Potato)]
2	MdUI24463	gi|46598719|gb|CN496366.1|CN496366	protein synthesis/ribosome/tRNA/chaperone	protein synthesis_ribosome_Lp0	Acidic p0 ribosomal protein [Dascillus cervinus]
2	MdUI29092	gi|54621685|gb|CV628821.1|CV628821	protein synthesis/ribosome/tRNA/chaperone	stress_heat shock TF	Putative heat shock protein; 32627-30541 [Arabidopsis thaliana (Mouse-ear cress)]
2	MdUI16920	gi|46595270|gb|CN494389.1|CN494389	protein synthesis/ribosome/tRNA/chaperone	stress_heat shock TF	DNAJ heat shock N-terminal domain-containing protein [Arabidopsis thaliana (Mouse-ear cress)]
2	MdUI12923	gi|46424900|gb|CN445636.1|CN445636	proteolysis/protease/proteasome	protease_inhibitor	Protease inhibitor/seed storage/LTP family protein [Arabidopsis thaliana (Mouse-ear cress)]
2	MdUI06111	gi|51295429|gb|CO905126.1|CO905126	proteolysis/protease/proteasome	protease_inhibitor	Cystatin [Malus domestica (Apple) (Malus sylvestris)]
2	MdUI39097	gi|71825828|gb|DT003220.1|DT003220	proteolysis/protease/proteasome	protein degradation_ubiquitin	Ubiquitin-specific protease 8 (UBP8) [Arabidopsis thaliana (Mouse-ear cress)]
2	MdUI21057	gi|51293692|gb|CO903389.1|CO903389	proteolysis/protease/proteasome	protein degradation_ubiquitin	Ubiquitin-specific protease [Arabidopsis thaliana (Mouse-ear cress)]
2	MdUI16040	gi|55858218|gb|CV883010.1|CV883010	RNA binding/synthesis/modification	mRNA splicing	Splicing factor Prp18 family protein [Arabidopsis thaliana (Mouse-ear cress)]
2	MdUI28185	gi|51713147|gb|CV122052.1|CV122052	RNA binding/synthesis/modification	RNA degradation_aging/senescence	Ribonuclease D [Pseudomonas fluorescens (strain Pf-5 / ATCC BAA-477)]
2	MdUI15189	gi|50406343|gb|CO576179.1|CO576179	RNA binding/synthesis/modification	RNA polymerase II subunit A, C-terminal domain phosphatase	Ssu72-like family protein [Arabidopsis thaliana (Mouse-ear cress)]
2	MdUI38598	gi|48411470|gb|CN938657.1|CN938657	RNA binding/synthesis/modification	RNA_binding	Alpha 1,4-glycosyltransferase family protein / glycosyltransferase sugar-binding DXD motif-containing protein [Arabidopsis thaliana (Mouse-ear cress)]
2	MdUI29390	gi|55856107|gb|CV880899.1|CV880899	RNA binding/synthesis/modification	RNA_helicase	RNA helicase, putative; 27866-23496 [Arabidopsis thaliana (Mouse-ear cress)]
2	MdUI28859	gi|56434093|gb|CX024698.1|CX024698	signal transduction/unknown	kinase_protein	Downstream target of AGL15 2 (DTA2) [Arabidopsis thaliana (Mouse-ear cress)]
2	MdUI17846	gi|48489810|gb|CN997920.1|CN997920	signal transduction/unknown	kinase_protein	Protein kinase, putative [Arabidopsis thaliana (Mouse-ear cress)]
2	MdUI03805	gi|55856682|gb|CV881474.1|CV881474	signal transduction/unknown	kinase_protein	Ser/Thr protein kinase isolog; 46094-44217 [Arabidopsis thaliana (Mouse-ear cress)]
2	MdUI30126	gi|71819781|gb|DR997172.1|DR997172	signal transduction/unknown	kinase_protein_LRR	Leucine-rich repeat family protein [Arabidopsis thaliana (Mouse-ear cress)]
2	MdUI38562	gi|48282258|gb|CN896016.1|CN896016	signal transduction/unknown	kinase_protein_RLK	Serine/threonine-specific protein kinase-like [Oryza sativa (japonica cultivar-group)]
2	MdUI25600	gi|46991879|gb|CN580329.1|CN580329	signal transduction/unknown	kinase_protein_RLK	Proline-rich extensin-like receptor kinase 4 [Arabidopsis thaliana (Mouse-ear cress)]
2	MdUI20397	gi|51096691|gb|CO866541.1|CO866541	signal transduction/unknown	kinase_protein_RLK	Receptor lectin kinase-like protein [Arabidopsis thaliana (Mouse-ear cress)]
2	MdUI04678	gi|52862534|gb|CV467604.1|CV467604	signal transduction/unknown	kinase_protein_RLK	ATP binding / kinase/ protein kinase/ protein serine/threonine kinase/ protein-tyrosine kinase [Arabidopsis thaliana]
2	MdUI30105	gi|71815060|gb|DR992451.1|DR992451	signal transduction/unknown	phytochrome_phototropism	Putative phytochrome kinase substrate (PKS) 1 [Solanum demissum (Wild potato)]
2	MdUI18632	gi|55857722|gb|CV882514.1|CV882514	signal transduction/unknown	protein_dephosphorylation	Protein phosphatase 2C, putative [Arabidopsis thaliana (Mouse-ear cress)]
2	MdUI17844	gi|48489638|gb|CN997748.1|CN997748	signal transduction/unknown	protein_dephosphorylation	Protein phosphatase 2C, putative / PP2C, putative [Arabidopsis thaliana (Mouse-ear cress)]
2	MdUI12837	gi|49630980|gb|CO414732.1|CO414732	signal transduction/unknown	protein_phosphorylation	Adenine phosphoribosyltransferase-like [Solanum tuberosum (Potato)]
2	MdUI29485	gi|55698675|gb|CV793761.1|CV793761	stress	JA/SA_induced	MYB21 [Malus domestica (Apple) (Malus sylvestris)]
2	MdUI13160	gi|46607418|gb|CN491111.1|CN491111	stress	light_induced	Early light-induced protein [Arabidopsis thaliana (Mouse-ear cress)]
2	MdUI23062	gi|48390503|gb|CN918003.1|CN918003	stress/pathogenesis	pathogenesis_PR gene	Glutathione S-transferase 31 [Arabidopsis thaliana (Mouse-ear cress)]
2	MdUI13126	gi|46608193|gb|CN491431.1|CN491431	stress/pathogenesis	pathogenesis_PR gene	Pathogenesis-related protein-like protein [Arabidopsis thaliana (Mouse-ear cress)]
2	MdUI21473	gi|48939458|gb|CO066533.2|CO066533	stress/pathogenesis	pathogenesis_R gene	Disease resistance protein (TIR-NBS-LRR class), putative [Arabidopsis thaliana (Mouse-ear cress)]
2	MdUI15814	gi|52861286|gb|CV466694.1|CV466694	stress/pathogenesis	pathogenesis_R gene	Disease resistance family protein / LRR family protein [Arabidopsis thaliana (Mouse-ear cress)]
2	MdUI13810	gi|51097442|gb|CO867292.1|CO867292	transcription factor/unknown	abaxial cell fate specification in lateral organs	Axial regulator YABBY5 [Arabidopsis thaliana (Mouse-ear cress)]
2	MdUI31258	gi|71823471|gb|DT000863.1|DT000863	transcription factor/unknown	cell fate specification	Myc-like regulatory protein [Lotus uliginosus]
2	MdUI37707	gi|71816976|gb|DR994367.1|DR994367	transcription factor/unknown	flowering	Agamous-like 92 [Arabidopsis thaliana (Mouse-ear cress)]
2	MdUI30983	gi|71918997|gb|DT040390.1|DT040390	transcription factor/unknown	flowering	Agamous-like 65 [Arabidopsis thaliana (Mouse-ear cress)]
2	MdUI13771	gi|51096696|gb|CO866546.1|CO866546	transcription factor/unknown	plastid_transcription	Plastid transcriptionally active3 (PTAC3) [Arabidopsis thaliana (Mouse-ear cress)]
2	MdUI21652	gi|49632934|gb|CO416686.1|CO416686	transcription factor/unknown	transcription factor_bZip	BZIP-like protein [Arabidopsis thaliana (Mouse-ear cress)]
2	MdUI15358	gi|50890601|gb|CO755350.1|CO755350	transcription factor/unknown	transcription factor_MADS	MADS-box protein [Malus domestica (Apple) (Malus sylvestris)]
2	MdUI19200	gi|56432718|gb|CX023989.1|CX023989	transcription factor/unknown	transcription factor_myb	MYB domain protein 4 [Arabidopsis thaliana (Mouse-ear cress)]
2	MdUI24316	gi|46611890|gb|CN492824.1|CN492824	transcription factor/unknown	transcription factor_zinc finger_C3HC4-type RING finger	Zinc finger (C3HC4-type RING finger) family protein [Arabidopsis thaliana (Mouse-ear cress)]
2	MdUI22070	gi|48271271|gb|CN885029.1|CN885029	transcription factor/unknown	transcription factor_zinc finger_GATA	GATA Factor Transcriptional Regulator [Arabidopsis thaliana (Mouse-ear cress)]
2	MdUI16340	gi|46613903|gb|CN493611.1|CN493611	unknown	unknown_domain_ankyrin repeat	Ankyrin like protein [Arabidopsis thaliana (Mouse-ear cress)]
3 (odd)	MdUI15663	gi|48420267|gb|CN947454.1|CN947454	cell cycle	cell cycle_CDK	Cyclin-dependent kinase [Populus tremula x Populus tremuloides]
3	MdUI10131	gi|46609906|gb|CN492086.1|CN492086	cell cycle	cell cycle_CDK	Cyclin dependent kinase B [Camellia sinensis (Tea)]
3	MdUI39609	gi|48380101|gb|CN907600.1|CN907600	cell cycle	cell cycle_cell division	Cell division control protein 48 homolog B [Arabidopsis thaliana (Mouse-ear cress)]
3	MdUI17926	gi|48693566|gb|CO052101.1|CO052101	cell cycle	cell cycle_cell division	Cell division control 2, CDC2 [Arabidopsis thaliana (Mouse-ear cress)]
3	MdUI01719	gi|51563789|gb|CV084487.1|CV084487	cell cycle	cell cycle_chaperone	Chaperone protein dnaJ-related [Arabidopsis thaliana (Mouse-ear cress)]
3	MdUI31388	gi|71816730|gb|DR994121.1|DR994121	cell cycle	cell cycle_cyclin	G2/mitotic-specific cyclin-1 [Medicago varia (Alfalfa)]
3	MdUI26727	gi|48281787|gb|CN895545.1|CN895545	cell cycle	cell cycle_cyclin	Putative cyclin H AtCycH1 [Arabidopsis thaliana (Mouse-ear cress)]
3	MdUI23328	gi|51563288|gb|CV084069.1|CV084069	cell cycle	cell cycle_cyclin	Cyclin B1-1 [Daucus carota (Carrot)]
3	MdUI16135	gi|46423618|gb|CN444354.1|CN444354	cell cycle	cell cycle_cyclin	Cyclin C-like protein [Arabidopsis thaliana (Mouse-ear cress)]
3	MdUI11274	gi|48289271|gb|CN903031.1|CN903031	cell cycle	cell cycle_cyclin	Cyclin d3 [Glycine max (Soybean)]
3	MdUI01273	gi|46993801|gb|CN582078.1|CN582078	cell cycle	cell cycle_cyclin	Cyclin B3;1 [Arabidopsis thaliana (Mouse-ear cress)]
3	MdUI19220	gi|56433488|gb|CX024374.1|CX024374	cell wall	cell wall_biosynthesis_cellulose	Cellulose-synthase like C12 [Arabidopsis thaliana (Mouse-ear cress)]
3	MdUI06754	gi|52862488|gb|CV467558.1|CV467558	cell wall	cell wall_biosynthesis_cellulose	Cellulose synthase [Medicago truncatula (Barrel medic)]
3	MdUI20002	gi|46612129|gb|CN492915.1|CN492915	chloroplast/light response/photosynthesis	chloroplast_calvin cycle_rubisco activase	Ribulose bisphosphate carboxylase/oxygenase activase, chloroplast precursor [Lycopersicon pennellii (Tomato)]
3	MdUI19277	gi|56434125|gb|CX024715.1|CX024715	chloroplast/light response/photosynthesis	chloroplast_calvin cycle_rubisco activase	Ribulose bisphosphate carboxylase/oxygenase activase, chloroplast precursor [Malus domestica (Apple) (Malus sylvestris)]
3	MdUI19206	gi|56433132|gb|CX024195.1|CX024195	chloroplast/light response/photosynthesis	chloroplast_calvin cycle_rubisco activase	Ribulose bisphosphate carboxylase/oxygenase activase, chloroplast precursor [Malus domestica (Apple) (Malus sylvestris)]
3	MdUI18752	gi|56162440|gb|CV986566.1|CV986566	chloroplast/light response/photosynthesis	chloroplast_calvin cycle_rubisco activase	Ribulose bisphosphate carboxylase/oxygenase activase, chloroplast precursor [Malus domestica (Apple) (Malus sylvestris)]
3	MdUI01582	gi|55858386|gb|CV883178.1|CV883178	chloroplast/light response/photosynthesis	chloroplast_calvin cycle_rubisco large subunit	RuBisCO large subunit-binding protein chaperonin 60 beta precursor, chloroplast precursor [Pisum sativum (Garden pea)]
3	MdUI28375	gi|54464532|gb|CV567290.1|CV567290	chloroplast/light response/photosynthesis	chloroplast_light harvesting_CAB	Chlorophyll a-b binding protein 151, chloroplast precursor [Gossypium hirsutum (Upland cotton)]
3	MdUI19616	gi|55855415|gb|CV880207.1|CV880207	chloroplast/light response/photosynthesis	chloroplast_light harvesting_CAB	Chlorophyll a/b-binding protein type I [Malus domestica (Apple) (Malus sylvestris)]
3	MdUI18933	gi|53859271|gb|CV525597.1|CV525597	chloroplast/light response/photosynthesis	chloroplast_light harvesting_CAB	Light harvesting chlorophyll a /b binding protein of PSII [Euglena gracilis]
3	MdUI18851	gi|54465404|gb|CV567714.1|CV567714	chloroplast/light response/photosynthesis	chloroplast_light harvesting_CAB	Light harvesting chlorophyll a /b binding protein of PSII [Euglena gracilis]
3	MdUI18801	gi|51713070|gb|CV121975.1|CV121975	chloroplast/light response/photosynthesis	chloroplast_light harvesting_CAB	Light harvesting chlorophyll a /b binding protein of PSII [Euglena gracilis]
3	MdUI18758	gi|56162513|gb|CV986639.1|CV986639	chloroplast/light response/photosynthesis	chloroplast_light harvesting_CAB	Chlorophyll a/b-binding protein type I [Malus domestica (Apple) (Malus sylvestris)]
3	MdUI29179	gi|54623023|gb|CV630159.1|CV630159	chloroplast/light response/photosynthesis	chloroplast_photosynthesis_cytochrome b6/f complex	Cytochrome b6 [Lycopersicon esculentum (Tomato)]
3	MdUI23581	gi|54624970|gb|CV632106.1|CV632106	chloroplast/light response/photosynthesis	chloroplast_photosynthesis_OEE	Oxygen evolving enhancer protein 2 [Bruguiera gymnorhiza]
3	MdUI27282	gi|53857529|gb|CV523855.1|CV523855	chloroplast/light response/photosynthesis	chloroplast_photosynthesis_PSII	Photosystem II phosphoprotein [Eucalyptus globulus subsp. globulus (Tasmanian blue gum)]
3	MdUI34229	gi|48409179|gb|CN936366.1|CN936366	chloroplast/light response/photosynthesis	chloroplast_thylakoid lumen	Thylakoid lumenal 17.4 kDa protein, chloroplast precursor [Arabidopsis thaliana (Mouse-ear cress)]
3	MdUI20068	gi|48379543|gb|CN907042.1|CN907042	chloroplast/light response/photosynthesis	electron transport chain_Fe-S protein-->NADP+/H+	Ferredoxin-related [Arabidopsis thaliana (Mouse-ear cress)]
3	MdUI15361	gi|50889534|gb|CO754283.1|CO754283	development	flowering time	CONSTANS-like protein CO1 [Populus deltoides (Poplar)]
3	MdUI06112	gi|54620594|gb|CV627730.1|CV627730	development	flowering time	CONSTANS-like protein CO1 [Populus deltoides (Poplar)]
3	MdUI00999	gi|55858722|gb|CV883514.1|CV883514	development	flowering time	CONSTANS-like protein CO1 [Populus deltoides (Poplar)]
3	MdUI19960	gi|46423835|gb|CN444571.1|CN444571	DNA binding/histone/chromatin folding/repair	DNA_binding_histone_nucleosome assembly	Nucleosome assembly protein [Arabidopsis thaliana (Mouse-ear cress)]
3	MdUI19330	gi|51561350|gb|CV082476.1|CV082476	DNA binding/histone/chromatin folding/repair	DNA_binding_histone_nucleosome assembly	Histone H2B [Arabidopsis thaliana (Mouse-ear cress)]
3	MdUI19191	gi|56432820|gb|CX024040.1|CX024040	DNA binding/histone/chromatin folding/repair	DNA_binding_histone_nucleosome assembly	Histone 3 [Picea abies (Norway spruce) (Picea excelsa)]
3	MdUI15975	gi|55856402|gb|CV881194.1|CV881194	DNA binding/histone/chromatin folding/repair	DNA_binding_histone_nucleosome assembly	Histone H3.3 [Arabidopsis thaliana (Mouse-ear cress)]
3	MdUI18633	gi|55857727|gb|CV882519.1|CV882519	DNA binding/histone/chromatin folding/repair	DNA_chromatin_condensation	Regulator of chromosome condensation-like protein [Arabidopsis thaliana (Mouse-ear cress)]
3	MdUI00934	gi|48117705|gb|CN861417.1|CN861417	DNA binding/synthesis/modification	DNA_chromatin_condensation	DNA Topoisomerase II [Arabidopsis thaliana (Mouse-ear cress)]
3	MdUI17723	gi|48485756|gb|CN993866.1|CN993866	DNA binding/synthesis/modification	DNA_polymerase	DNA polymerase alpha catalytic subunit [Oryza sativa (Rice)]
3	MdUI15587	gi|51564037|gb|CV084707.1|CV084707	hormone response	auxin_response	Auxin-responsive protein IAA12 [Arabidopsis thaliana (Mouse-ear cress)]
3	MdUI05438	gi|54620545|gb|CV627681.1|CV627681	hormone response	auxin_response	Auxin-responsive protein IAA27 [Arabidopsis thaliana (Mouse-ear cress)]
3	MdUI19826	gi|55699064|gb|CV794150.1|CV794150	hormone response	auxin_response_efflux	Auxin efflux carrier [Lupinus albus (White lupin)]
3	MdUI10173	gi|46595881|gb|CN495000.1|CN495000	hormone response	auxin_response_efflux	PIN1-like auxin transport protein [Populus tremula x Populus tremuloides]
3	MdUI04486	gi|51562159|gb|CV083132.1|CV083132	hormone response	auxin_response_efflux	Auxin efflux carrier [Momordica charantia (Bitter gourd) (Balsam pear)]
3	MdUI33800	gi|48390963|gb|CN918457.1|CN918457	hormone response	cytokinin_response	Cytokinin response factor 2 [Arabidopsis thaliana (Mouse-ear cress)]
3	MdUI31816	gi|48275053|gb|CN888811.1|CN888811	hormone response	cytokinin_response	Cytokinin response factor 4 [Arabidopsis thaliana (Mouse-ear cress)]
3	MdUI16110	gi|46424452|gb|CN445188.1|CN445188	hormone response	GA_response	Gibberellic acid receptor [Arabidopsis thaliana (Mouse-ear cress)]
3	MdUI17089	gi|46596750|gb|CN495455.1|CN495455	hormone response	metabolism_biosynthesis_polyamine	Spermidine synthase [Malus domestica (Apple) (Malus sylvestris)]
3	MdUI04228	gi|48737968|gb|CO068487.1|CO068487	hormone response	metabolism_biosynthesis_polyamine	Spermidine synthase [Malus domestica (Apple) (Malus sylvestris)]
3	MdUI04227	gi|55855938|gb|CV880730.1|CV880730	hormone response	metabolism_biosynthesis_polyamine	Spermidine synthase [Malus domestica (Apple) (Malus sylvestris)]
3	MdUI07653	gi|48265943|gb|CN879703.1|CN879703	hormone response	transport_auxin	PIN1-like auxin transport protein [Populus tremula x Populus tremuloides]
3	MdUI05599	gi|48274399|gb|CN888157.1|CN888157	membrane/cytoskeleton/intracellular transport	microtubule	Tubulin alpha-6 chain, putative [Arabidopsis thaliana (Mouse-ear cress)]
3	MdUI13882	gi|51095730|gb|CO865580.1|CO865580	membrane/cytoskeleton/intracellular transport	potassium ion_transport	Potassium channel tetramerisation domain-containing protein [Arabidopsis thaliana (Mouse-ear cress)]
3	MdUI28519	gi|55769209|gb|CV826095.1|CV826095	membrane/cytoskeleton/intracellular transport	transport_AA	Oligopeptide transporter [Arabidopsis thaliana (Mouse-ear cress)]
3	MdUI28021	gi|56163027|gb|CV987153.1|CV987153	membrane/cytoskeleton/intracellular transport	transport_AA	Lysine and histidine specific transporter, putative [Arabidopsis thaliana (Mouse-ear cress)]
3	MdUI08904	gi|51864529|gb|CV129010.1|CV129010	membrane/cytoskeleton/intracellular transport	transport_AA	Oligopeptide transporter [Arabidopsis thaliana (Mouse-ear cress)]
3	MdUI26123	gi|48488460|gb|CN996570.1|CN996570	membrane/cytoskeleton/intracellular transport	transport_multidrug	ATMRP10 [Arabidopsis thaliana (Mouse-ear cress)]
3	MdUI23781	gi|46424443|gb|CN445179.1|CN445179	membrane/cytoskeleton/intracellular transport	transport_multidrug	MATE (Multi Antimicrobial Extrusion) efflux family protein [Arabidopsis thaliana (Mouse-ear cress)]
3	MdUI18275	gi|53857823|gb|CV524149.1|CV524149	membrane/cytoskeleton/intracellular transport	transport_phospholipid	Aminophospholipid ATPase [Arabidopsis thaliana (Mouse-ear cress)]
3	MdUI31887	gi|71822951|gb|DT000343.1|DT000343	membrane/cytoskeleton/intracellular transport	transport_sorbitol	Sorbitol transporter [Malus domestica (Apple) (Malus sylvestris)]
3	MdUI02817	gi|48268594|gb|CN882352.1|CN882352	membrane/cytoskeleton/intracellular transport	transport_sorbitol	Sorbitol transporter [Malus domestica (Apple) (Malus sylvestris)]
3	MdUI02269	gi|51294884|gb|CO904581.1|CO904581	membrane/cytoskeleton/intracellular transport	transport_sorbitol	Sorbitol transporter [Malus domestica (Apple) (Malus sylvestris)]
3	MdUI02268	gi|48270331|gb|CN884089.1|CN884089	membrane/cytoskeleton/intracellular transport	transport_sorbitol	Sorbitol transporter [Malus domestica (Apple) (Malus sylvestris)]
3	MdUI20012	gi|46993284|gb|CN581734.1|CN581734	membrane/cytoskeleton/intracellular transport	transport_sucrose	Sucrose transporter [Malus domestica (Apple) (Malus sylvestris)]
3	MdUI38537	gi|91019194|gb|EB129612.1|EB129612	membrane/cytoskeleton/intracellular transport	transporter_ABC	Putative ABC transporter [Oryza sativa (japonica cultivar-group)]
3	MdUI28497	gi|48287466|gb|CN901226.1|CN901226	membrane/cytoskeleton/intracellular transport	transporter_sodium	Cation/H+ exchanger 24, putative Na+/H+ antiporter [Arabidopsis thaliana (Mouse-ear cress)]
3	MdUI18268	gi|48118824|gb|CN862409.1|CN862409	metabolism/catabolism	metabolism_auxin	IAA amidohydrolase [Arabidopsis suecica]
3	MdUI22420	gi|49634301|gb|CO418053.1|CO418053	metabolism/catabolism	metabolism_biosynthesis_fatty acid	Fatty acid reductase 3 [Arabidopsis thaliana (Mouse-ear cress)]
3	MdUI28200	gi|51713223|gb|CV122128.1|CV122128	metabolism/catabolism	metabolism_biosynthesis_lipid/fatty acid	Acetate-CoA ligase [Pseudomonas fluorescens (strain PfO-1)]
3	MdUI13202	gi|48265547|gb|CN879307.1|CN879307	metabolism/catabolism	metabolism_biosynthesis_wax	Putative CER1 protein [Oryza sativa (japonica cultivar-group)]
3	MdUI19004	gi|55769313|gb|CV826199.1|CV826199	metabolism/catabolism	metabolism_biotin	Biotin/lipoyl attachment domain-containing protein [Arabidopsis thaliana (Mouse-ear cress)]
3	MdUI20057	gi|51912802|gb|CV150481.1|CV150481	metabolism/catabolism	metabolism_carbohydrate	Sorbitol dehydrogenase [Malus domestica (Apple) (Malus sylvestris)]
3	MdUI19626	gi|55855428|gb|CV880220.1|CV880220	metabolism/catabolism	metabolism_carbohydrate	Putative invertase [Arabidopsis thaliana (Mouse-ear cress)]
3	MdUI27480	gi|54681858|gb|CV655828.1|CV655828	metabolism/catabolism	metabolism_galactose	Galacturonosyltransferase 5 [Arabidopsis thaliana (Mouse-ear cress)]
3	MdUI13674	gi|50891931|gb|CO756684.1|CO756684	metabolism/catabolism	pentose phosphate pathway/glutathione production	Glucose-6-phosphate 1-dehydrogenase precursor [Solanum tuberosum (Potato)]
3	MdUI15071	gi|48117174|gb|CN860956.1|CN860956	metabolism/catabolism	secondary metabolism_biosynthesis_flavonoid	Leucoanthocyanidin reductase 1 [Malus domestica (Apple) (Malus sylvestris)]
3	MdUI04705	gi|49635458|gb|CO419210.1|CO419210	metabolism/catabolism	secondary metabolism_biosynthesis_flavonoid	Dihydroflavonol reductase [Malus domestica (Apple) (Malus sylvestris)]
3	MdUI26187	gi|48485063|gb|CN993173.1|CN993173	metabolism/catabolism	sulfur_assimilation	Sulfite reductase [Arabidopsis thaliana (Mouse-ear cress)]
3	MdUI34601	gi|48379977|gb|CN907476.1|CN907476	protein synthesis/ribosome/tRNA/chaperone	amino acid_biosynthesis_aromatic_chloroplast	Phospho-2-dehydro-3-deoxyheptonate aldolase 2, chloroplast precursor [Lycopersicon esculentum (Tomato)]
3	MdUI28347	gi|54465629|gb|CV567824.1|CV567824	protein synthesis/ribosome/tRNA/chaperone	amino acid_biosynthesis_Val-Leu-Isoleu_chloroplast	Acetolactate synthase II, chloroplast precursor [Nicotiana tabacum (Common tobacco)]
3	MdUI32703	gi|51293923|gb|CO903620.1|CO903620	protein synthesis/ribosome/tRNA/chaperone	protein synthesis_regulation_polyamine biosynthesisesis	S-adenosylmethionine decarboxylase [Malus domestica (Apple) (Malus sylvestris)]
3	MdUI01973	gi|51293923|gb|CO903620.1|CO903620	protein synthesis/ribosome/tRNA/chaperone	protein synthesis_regulation_polyamine biosynthesisesis	S-adenosylmethionine decarboxylase [Malus domestica (Apple) (Malus sylvestris)]
3	MdUI18828	gi|52862717|gb|CV467787.1|CV467787	protein synthesis/ribosome/tRNA/chaperone	protein synthesis_ribosome	Ribosomal protein S6-like protein [Solanum tuberosum (Potato)]
3	MdUI15952	gi|54685935|gb|CV657842.1|CV657842	protein synthesis/ribosome/tRNA/chaperone	protein synthesis_ribosome_L12	60S ribosomal protein L12 [Prunus armeniaca (Apricot)]
3	MdUI18391	gi|54687877|gb|CV658814.1|CV658814	protein synthesis/ribosome/tRNA/chaperone	protein synthesis_ribosome_L27	60S ribosomal protein L27a-2 [Arabidopsis thaliana (Mouse-ear cress)]
3	MdUI20200	gi|50703569|gb|CO723485.1|CO723485	protein synthesis/ribosome/tRNA/chaperone	stress_heat shock TF	70 kDa heat shock protein 2 [Rhizopus stolonifer (Rhizopus nigricans)]
3	MdUI12059	gi|50406794|gb|CO576558.1|CO576558	protein synthesis/ribosome/tRNA/chaperone	stress_heat shock TF	DNAJ heat shock N-terminal domain-containing protein [Arabidopsis thaliana (Mouse-ear cress)]
3	MdUI15992	gi|55856828|gb|CV881620.1|CV881620	proteolysis/protease/proteasome	protease_inhibitor	Cysteine protease inhibitor cystatin [Malus domestica (Apple) (Malus sylvestris)]
3	MdUI15873	gi|54622875|gb|CV630011.1|CV630011	proteolysis/protease/proteasome	protease_inhibitor	Cysteine protease inhibitor cystatin [Malus domestica (Apple) (Malus sylvestris)]
3	MdUI31906	gi|71813427|gb|DR990818.1|DR990818	proteolysis/protease/proteasome	protein degradation_ubiquitin	Ubiquitin-specific protease 15 [Arabidopsis thaliana (Mouse-ear cress)]
3	MdUI27874	gi|55857660|gb|CV882452.1|CV882452	proteolysis/protease/proteasome	protein degradation_ubiquitin	Ubiquitin carboxyl-terminal hydrolase family protein [Arabidopsis thaliana (Mouse-ear cress)]
3	MdUI16702	gi|46606161|gb|CN490610.1|CN490610	proteolysis/protease/proteasome	protein degradation_ubiquitin	Ubiquitin-specific protease 12 [Oryza sativa (japonica cultivar-group)]
3	MdUI03526	gi|48279350|gb|CN893108.1|CN893108	signal transduction/unknown	kinase_protein	Putative serine/threonine kinase [Oryza sativa (japonica cultivar-group)]
3	MdUI19474	gi|54621641|gb|CV628777.1|CV628777	signal transduction/unknown	protein_dephosphorylation	Protein phosphatase 2C, putative [Arabidopsis thaliana (Mouse-ear cress)]
3	MdUI19949	gi|48418000|gb|CN945187.1|CN945187	stress/pathogenesis	pathogenesis_EDS1	Enhanced disease susceptibility 1 protein [Solanum tuberosum (Potato)]
3	MdUI11929	gi|51238877|gb|CO899087.1|CO899087	transcription factor/unknown	transcription factor_B3	Transcriptional factor B3 family protein [Arabidopsis thaliana (Mouse-ear cress)]
3	MdUI25545	gi|46990132|gb|CN578582.1|CN578582	transcription factor/unknown	transcription factor_bZip	BZIP transcription factor [Nicotiana tabacum (Common tobacco)]
3	MdUI16189	gi|46424972|gb|CN445708.1|CN445708	transcription factor/unknown	transcription factor_MADS	C-type MADS box protein [Malus domestica (Apple) (Malus sylvestris)]
3	MdUI06648	gi|49634737|gb|CO418489.1|CO418489	transcription factor/unknown	transcription factor_MADS	MADS-box protein 3 [Malus domestica (Apple) (Malus sylvestris)]
3	MdUI30654	gi|91028132|gb|EB138550.1|EB138550	transcription factor/unknown	transcription factor_myb	MYB19 [Malus domestica (Apple) (Malus sylvestris)]
3	MdUI28801	gi|56433334|gb|CX024297.1|CX024297	transcription factor/unknown	transcription factor_myb	MYB7 [Malus domestica (Apple) (Malus sylvestris)]
3	MdUI13857	gi|51098469|gb|CO868319.1|CO868319	unknown	unknown_domain_14-3-3	14-3-3 family protein [Malus domestica (Apple) (Malus sylvestris)]
3	MdUI18903	gi|53858829|gb|CV525155.1|CV525155	unknown	unknown_domain_FH2	FH2 domain-containing protein [Arabidopsis thaliana (Mouse-ear cress)]
1 (doo)	MdUI27357	gi|48388787|gb|CN916287.1|CN916287	cell cycle	cell cycle_cyclin	Cyclin D3 [Malus domestica (Apple) (Malus sylvestris)]
1	MdUI21342	gi|51563560|gb|CV084296.1|CV084296	cell cycle	cell cycle_cyclin	Putative D-type cyclin [Arabidopsis thaliana (Mouse-ear cress)]
1	MdUI24636	gi|46606400|gb|CN490711.1|CN490711	cell wall	cell wall_biosynthesis_cellulose	Cellulose synthase, putative [Arabidopsis thaliana (Mouse-ear cress)]
1	MdUI18578	gi|55857169|gb|CV881961.1|CV881961	cell wall	cell wall_biosynthesis_polysaccharide	Reversibly glycosylated polypeptide [Triticum aestivum (Wheat)]
1	MdUI15881	gi|54624028|gb|CV631164.1|CV631164	chloroplast/light response/photosynthesis	chloroplast_calvin cycle_rubisco activase	Major allergen Mal d 1.03F [Malus domestica (Apple) (Malus sylvestris)]
1	MdUI07288	gi|46423526|gb|CN444262.1|CN444262	chloroplast/light response/photosynthesis	chloroplast_calvin cycle_rubisco activase	Ribulose bisphosphate carboxylase/oxygenase activase, chloroplast precursor [Spinacia oleracea (Spinach)]
1	MdUI38953	gi|50407153|gb|CO576865.1|CO576865	chloroplast/light response/photosynthesis	chloroplast_calvin cycle_rubisco large subunit	Ribulose bisphosphate carboxylase large subunit [Chrysosplenium ramosum]
1	MdUI05113	gi|50407028|gb|CO576758.1|CO576758	chloroplast/light response/photosynthesis	chloroplast_calvin cycle_rubisco large subunit	Ribulose-1,5 bisphosphate carboxylase/oxygenase large subunit N-methyltransferase, chloroplast precursor [Arabidopsis thaliana (Mouse-ear cress)]
1	MdUI28864	gi|56434010|gb|CX024657.1|CX024657	chloroplast/light response/photosynthesis	chloroplast_calvin cycle_rubisco small subunit	Ribulose 1,5-bisphosphate carboxylase small subunit precursor [Malus x domestica x Pyrus communis]
1	MdUI19042	gi|56435446|gb|CX025309.1|CX025309	chloroplast/light response/photosynthesis	chloroplast_light harvesting_CAB	Light harvesting chlorophyll a /b binding protein of PSII [Euglena gracilis]
1	MdUI18347	gi|54681700|gb|CV655753.1|CV655753	chloroplast/light response/photosynthesis	chloroplast_light harvesting_CAB	Light harvesting chlorophyll a/b-binding protein precursor [Nicotiana sylvestris (Wood tobacco)]
1	MdUI18886	gi|52861366|gb|CV465928.1|CV465928	chloroplast/light response/photosynthesis	chloroplast_photosynthesis_PSI	Lhcb5 protein [Pinus sylvestris (Scots pine)]
1	MdUI18207	gi|52023711|gb|CV186474.1|CV186474	chloroplast/light response/photosynthesis	electron transport chain_cytochrome b6/f complex-->P700	Plastocyanin [Lactuca sativa (Garden lettuce)]
1	MdUI17431	gi|46993082|gb|CN581532.1|CN581532	chloroplast/light response/photosynthesis	electron transport chain_pheophytin-->cytochrome b6/f	NAD(P)H:plastoquinone dehydrogenase complex subunit o [Arabidopsis thaliana (Mouse-ear cress)]
1	MdUI39050	gi|71823878|gb|DT001270.1|DT001270	cytochrome p450	cytochrome p450	Cytochrome P450 [Capsicum annuum (Bell pepper)]
1	MdUI10955	gi|46423746|gb|CN444482.1|CN444482	DNA binding/histone/chromatin folding/repair	DNA_binding_histone_nucleosome assembly	Histone H2B [Capsicum annuum (Bell pepper)]
1	MdUI17575	gi|48488020|gb|CN996130.1|CN996130	energy/mitochondria	mitochondria_energy_carrier	AAA-type ATPase [Arabidopsis thaliana (Mouse-ear cress)]
1	MdUI15590	gi|51564046|gb|CV084714.1|CV084714	hormone response	auxin_response	Auxin-responsive protein IAA12 [Arabidopsis thaliana (Mouse-ear cress)]
1	MdUI17714	gi|48485732|gb|CN993842.1|CN993842	hormone response	auxin_response_Aux/IAA	Aux/IAA protein [Lycopersicon esculentum (Tomato)]
1	MdUI14741	gi|51237997|gb|CO898207.1|CO898207	hormone response	auxin_response_GH3-like	Auxin and ethylene responsive GH3-like protein [Capsicum chinense (Scotch bonnet) (Bonnet pepper)]
1	MdUI14638	gi|48941171|gb|CO069342.2|CO069342	hormone response	auxin_response_repressed	Auxin-repressed protein like-protein [Malus domestica (Apple) (Malus sylvestris)]
1	MdUI27895	gi|55857775|gb|CV882567.1|CV882567	hormone response	metabolism_biosynthesis_polyamine	Putative ornithine decarboxylase [Oryza sativa (japonica cultivar-group)]
1	MdUI22055	gi|51237936|gb|CO898146.1|CO898146	hormone response	metabolism_biosynthesis_polyamine	Spermidine synthase / Spermidine aminopropyltransferase [Arabidopsis thaliana (Mouse-ear cress)]
1	MdUI37791	gi|71818357|gb|DR995748.1|DR995748	membrane/cytoskeleton/intracellular transport	intracellular protein_transport, vesicle-mediated	Epsilon-adaptin, putative [Arabidopsis thaliana (Mouse-ear cress)]
1	MdUI31824	gi|71825326|gb|DT002718.1|DT002718	membrane/cytoskeleton/intracellular transport	microtubule	Tubulin gamma-2 chain [Arabidopsis thaliana (Mouse-ear cress)]
1	MdUI08293	gi|49633254|gb|CO417006.1|CO417006	membrane/cytoskeleton/intracellular transport	microtubule	Alpha tubulin [Cocos nucifera (Coconut)]
1	MdUI13366	gi|48280906|gb|CN894664.1|CN894664	membrane/cytoskeleton/intracellular transport	transport	Clathrin binding [Arabidopsis thaliana (Mouse-ear cress)]
1	MdUI31968	gi|71825808|gb|DT003200.1|DT003200	membrane/cytoskeleton/intracellular transport	transport_AA	Bidirectional amino acid transporter 1 [Arabidopsis thaliana (Mouse-ear cress)]
1	MdUI15165	gi|50406874|gb|CO576626.1|CO576626	membrane/cytoskeleton/intracellular transport	transporter_polypeptide	Proton-dependent oligopeptide transport (POT) family protein [Arabidopsis thaliana (Mouse-ear cress)]
1	MdUI26331	gi|48485910|gb|CN994020.1|CN994020	membrane/cytoskeleton/intracellular transport	transporter_sodium	Cation/H+ exchanger 17, putative Na+/H+ antiporter [Arabidopsis thaliana (Mouse-ear cress)]
1	MdUI20047	gi|53857440|gb|CV523766.1|CV523766	membrane/cytoskeleton/intracellular transport	transport_sucrose	Sucrose transporter [Malus domestica (Apple) (Malus sylvestris)]
1	MdUI19340	gi|51561857|gb|CV082883.1|CV082883	metabolism/catabolism	metabolism_auxin	Putative auxin-amidohydrolase precursor [Populus alba x Populus tremula]
1	MdUI09733	gi|51295148|gb|CO904845.1|CO904845	metabolism/catabolism	metabolism_auxin	Putative auxin-amidohydrolase precursor [Populus alba x Populus tremula]
1	MdUI23542	gi|51864600|gb|CV129081.1|CV129081	metabolism/catabolism	metabolism_biosynthesis_fatty acid	Fatty acid desaturase 2 [Arabidopsis thaliana (Mouse-ear cress)]
1	MdUI23350	gi|51564254|gb|CV084905.1|CV084905	metabolism/catabolism	metabolism_biosynthesis_stachyose	Stachyose synthetase, putative [Arabidopsis thaliana (Mouse-ear cress)]
1	MdUI28435	gi|55768649|gb|CV825532.1|CV825532	metabolism/catabolism	metabolism_carbohydrate	Putative alkaline/neutral invertase [Oryza sativa (japonica cultivar-group)]
1	MdUI28093	gi|56162161|gb|CV986287.1|CV986287	metabolism/catabolism	metabolism_carbohydrate	NADP-dependent D-sorbitol-6-phosphate dehydrogenase [Malus domestica (Apple) (Malus sylvestris)]
1	MdUI27911	gi|55857796|gb|CV882588.1|CV882588	metabolism/catabolism	metabolism_carbohydrate	Putative alkaline/neutral invertase [Arabidopsis thaliana (Mouse-ear cress)]
1	MdUI20050	gi|56162257|gb|CV986383.1|CV986383	metabolism/catabolism	metabolism_carbohydrate	Sorbitol dehydrogenase [Malus domestica (Apple) (Malus sylvestris)]
1	MdUI18837	gi|52862293|gb|CV467363.1|CV467363	metabolism/catabolism	metabolism_carbohydrate	Alkaline/neutral invertase-like [Oryza sativa (japonica cultivar-group)]
1	MdUI21482	gi|48939227|gb|CO066299.2|CO066299	metabolism/catabolism	metabolism_galactose	Galactoside 2-alpha-L-fucosyltransferase (EC 2.4.1.69) (Xyloglucan alpha-(1,2)-fucosyltransferase)
1	MdUI28230	gi|51712922|gb|CV121827.1|CV121827	metabolism/catabolism	metabolism_glutamate	Glutamate-ammonia-ligase adenylyl transferase [Pseudomonas fluorescens (strain Pf-5 / ATCC BAA-477)]
1	MdUI16795	gi|46596889|gb|CN495503.1|CN495503	metabolism/catabolism	pentose phosphate pathway	Putative ribulokinase [Oryza sativa (japonica cultivar-group)]
1	MdUI05835	gi|48120276|gb|CN863645.1|CN863645	protein synthesis/ribosome/tRNA/chaperone	amino acid_biosynthesis_Asp/Asn	Asparagine synthetase [Elaeagnus umbellata (Autumn olive)]
1	MdUI39662	gi|48398445|gb|CN925632.1|CN925632	protein synthesis/ribosome/tRNA/chaperone	protein synthesis_chaperone	Chaperonin CPN60-like 2, mitochondrial precursor [Arabidopsis thaliana (Mouse-ear cress)]
1	MdUI15929	gi|54685086|gb|CV657422.1|CV657422	protein synthesis/ribosome/tRNA/chaperone	protein synthesis_regulation_polyamine biosynthesisesis	S-adenosylmethionine decarboxylase [Malus domestica (Apple) (Malus sylvestris)]
1	MdUI22602	gi|50353134|gb|CO541085.1|CO541085	protein synthesis/ribosome/tRNA/chaperone	protein synthesis_ribosome_L14	60S ribosomal protein L14 [Drosophila virilis (Fruit fly)]
1	MdUI19983	gi|48273593|gb|CN887351.1|CN887351	protein synthesis/ribosome/tRNA/chaperone	stress_heat shock TF	High molecular weight heat shock protein [Malus domestica (Apple) (Malus sylvestris)]
1	MdUI13794	gi|51096679|gb|CO866529.1|CO866529	protein synthesis/ribosome/tRNA/chaperone	stress_heat shock TF	Heat shock protein 70 [Cucumis sativus (Cucumber)]
1	MdUI28611	gi|56429977|gb|CX022614.1|CX022614	proteolysis/protease/proteasome	apoptosis	Cysteine proteinase, putative / thiol protease, putative [Arabidopsis thaliana (Mouse-ear cress)]
1	MdUI21770	gi|49633415|gb|CO417167.1|CO417167	proteolysis/protease/proteasome	protein degradation_ubiquitin	Ubiquitin-specific protease, putative [Oryza sativa (japonica cultivar-group)]
1	MdUI21576	gi|49631756|gb|CO415508.1|CO415508	RNA binding/synthesis/modification	mRNA processing	DEAD-box protein abstrakt [Arabidopsis thaliana (Mouse-ear cress)]
1	MdUI15152	gi|50352858|gb|CO540809.1|CO540809	signal transduction/unknown	kinase_protein	CBL-interacting protein kinase 9 [Arabidopsis thaliana (Mouse-ear cress)]
1	MdUI04701	gi|46993776|gb|CN582053.1|CN582053	signal transduction/unknown	kinase_protein_CK1	Casein kinase II subunit alpha-2 [Arabidopsis thaliana (Mouse-ear cress)]
1	MdUI18769	gi|51713290|gb|CV122195.1|CV122195	signal transduction/unknown	kinase_protein_MAPK	Putative mitogen-activated protein kinase 1 [Medicago sativa (Alfalfa)]
1	MdUI38733	gi|71815302|gb|DR992693.1|DR992693	signal transduction/unknown	kinase_protein_RLK	ATP binding / kinase/ protein kinase/ protein serine/threonine kinase/ protein-tyrosine kinase [Arabidopsis thaliana]
1	MdUI17505	gi|49631346|gb|CO415098.1|CO415098	signal transduction/unknown	kinase_protein_RLK	Elicitor-inducible LRR receptor-like protein EILP [Nicotiana tabacum (Common tobacco)]
1	MdUI20912	gi|51239561|gb|CO899771.1|CO899771	stress/pathogenesis	pathogenesis_R gene	Putative CC-NBS-LRR resistance protein [Malus domestica (Apple) (Malus sylvestris)]
1	MdUI13104	gi|46608650|gb|CN491644.1|CN491644	transcription factor/unknown	transcription factor_MADS	Pistillata MADS-box protein [Malus domestica (Apple) (Malus sylvestris)]
1	MdUI01630	gi|48488051|gb|CN996161.1|CN996161	unknown	unknown_domain_FAT	FAT domain-containing protein / phosphatidylinositol 3- and 4-kinase family protein [Arabidopsis thaliana (Mouse-ear cress)]
5 (uuo)	MdUI31379	gi|71815908|gb|DR993299.1|DR993299	cell wall	cell wall_catabolism_cellulose/hemicellulose	Glycosyl hydrolase family 3 protein [Arabidopsis thaliana (Mouse-ear cress)]
5	MdUI15238	gi|50891109|gb|CO755860.1|CO755860	cell wall	cell wall_loosening	Expansin [Malus domestica (Apple) (Malus sylvestris)]
5	MdUI32704	gi|54681731|gb|CV655765.1|CV655765	chloroplast/light response/photosynthesis	chloroplast_calvin cycle_CO2-->HCO3-/H+	Carbonic anhydrase isoform 1 [Pyrus pyrifolia (Japanese pear) (Pyrus serotina)]
5	MdUI21679	gi|48417016|gb|CN944203.1|CN944203	energy/mitochondria	electron transport chain_complexes III-->IV	Cytochrome c biogenesis 452 [Arabidopsis thaliana (Mouse-ear cress)]
5	MdUI22849	gi|50891055|gb|CO755806.1|CO755806	energy/mitochondria	electron transport chain_NADH-->ubiquinone	NADH-ubiquinone oxidoreductase 20 kDa subunit [Arabidopsis thaliana (Mouse-ear cress)]
5	MdUI21943	gi|48939100|gb|CO065897.2|CO065897	membrane/cytoskeleton/intracellular transport	membrane_plasma membrane	Plasma membrane H+-ATPase [Lycopersicon esculentum (Tomato)]
5	MdUI18689	gi|56163025|gb|CV987151.1|CV987151	membrane/cytoskeleton/intracellular transport	potassium ion_transport	Potassium channel 2 [Populus tremula x Populus tremuloides]
5	MdUI15955	gi|54681155|gb|CV655488.1|CV655488	membrane/cytoskeleton/intracellular transport	transport_nitrate	Nitrate transporter 2.3 [Arabidopsis thaliana (Mouse-ear cress)]
5	MdUI19260	gi|56434230|gb|CX024743.1|CX024743	metabolism/catabolism	glycolysis	Alcohol acyltransferase [Malus domestica (Apple) (Malus sylvestris)]
5	MdUI13328	gi|51098204|gb|CO868054.1|CO868054	metabolism/catabolism	glycolysis_PEP->pyruvate	Putative pyruvate kinase [Zea mays (Maize)]
5	MdUI06961	gi|51864310|gb|CV128791.1|CV128791	metabolism/catabolism	metabolism_auxin	IAA-amido synthases, putative [Arabidopsis thaliana (Mouse-ear cress)]
5	MdUI28745	gi|56432029|gb|CX023645.1|CX023645	metabolism/catabolism	metabolism_biosynthesis_ubiquinone	Naphthoate synthase [Arabidopsis thaliana (Mouse-ear cress)]
5	MdUI19958	gi|54687771|gb|CV658761.1|CV658761	metabolism/catabolism	metabolism_carbohydrate	NADP-dependent D-sorbitol-6-phosphate dehydrogenase [Malus domestica (Apple) (Malus sylvestris)]
5	MdUI19788	gi|47966416|gb|CN849125.1|CN849125	metabolism/catabolism	metabolism_catabolism_lipid/fatty acid	Geranylgeranyl reductase [Prunus persica (Peach)]
5	MdUI11866	gi|51239828|gb|CO900038.1|CO900038	metabolism/catabolism	metabolism_catabolism_lipid/fatty acid	GDSL-motif lipase/hydrolase-like protein [Arabidopsis thaliana (Mouse-ear cress)]
5	MdUI26553	gi|48486521|gb|CN994631.1|CN994631	metabolism/catabolism	metabolism_fatty acid_β-oxidation_JA biosynthesis	Lipoxygenase [Corylus avellana (European hazel)]
5	MdUI21360	gi|48940187|gb|CN995445.2|CN995445	metabolism/catabolism	metabolism_nucleotide	Inosine-uridine preferring nucleoside hydrolase family protein [Arabidopsis thaliana (Mouse-ear cress)]
5	MdUI39144	gi|71825401|gb|DT002793.1|DT002793	metabolism/catabolism	metabolism_sucrose	Sucrose phosphate phosphatase [Malus domestica (Apple) (Malus sylvestris)]
5	MdUI19210	gi|56433032|gb|CX024146.1|CX024146	metabolism/catabolism	metabolism_sulfur	Adenylyl-sulfate reductase precursor [Lycopersicon esculentum (Tomato)]
5	MdUI27404	gi|53858503|gb|CV524829.1|CV524829	metabolism/catabolism	secondary metabolism_biosynthesis_flavonoid	UDP-glucosyltransferase 73B2 [Arabidopsis thaliana (Mouse-ear cress)]
5	MdUI07798	gi|48381642|gb|CN909141.1|CN909141	metabolism/catabolism	secondary metabolism_biosynthesis_flavonoid	Anthocyanidin reductase [Malus domestica (Apple) (Malus sylvestris)]
5	MdUI20000	gi|48117084|gb|CN860880.1|CN860880	metabolism/catabolism	secondary metabolism_biosynthesis_phenylpropanoid	Putative cinnamyl alcohol dehydrogenase [Malus domestica (Apple) (Malus sylvestris)]
5	MdUI21200	gi|51239990|gb|CO900200.1|CO900200	metabolism/catabolism	secondary metabolism_biosynthesis_steroid	Farnesyltransferase A
5	MdUI04959	gi|46423799|gb|CN444535.1|CN444535	metabolism/catabolism	syncytium formation	Inositol oxygenase 5 [Arabidopsis thaliana (Mouse-ear cress)]
5	MdUI38783	gi|71813640|gb|DR991031.1|DR991031	oxidation/reduction	oxidation_flavodoxin	Flavodoxin family protein [Arabidopsis thaliana (Mouse-ear cress)]
5	MdUI15522	gi|51295400|gb|CO905097.1|CO905097	oxidation/reduction	oxidation_glutaredoxin	Glutaredoxin-like protein [Arabidopsis thaliana (Mouse-ear cress)]
5	MdUI18383	gi|54681973|gb|CV655886.1|CV655886	protein synthesis/ribosome/tRNA/chaperone	amino acid_biosynthesis_AdoMet	S-adenosyl-methionine synthetase 1 [Daucus carota (Carrot)]
5	MdUI31334	gi|48422147|gb|CN949337.1|CN949337	protein synthesis/ribosome/tRNA/chaperone	protein synthesis_processing_signal peptidase	Peptidase M28 family protein [Arabidopsis thaliana (Mouse-ear cress)]
5	MdUI28961	gi|51562178|gb|CV083146.1|CV083146	protein synthesis/ribosome/tRNA/chaperone	protein synthesis_processing_signal peptidase	Peptidase/ protein binding / zinc ion binding [Arabidopsis thaliana (Mouse-ear cress)]
5	MdUI23429	gi|51571136|gb|CV091797.1|CV091797	protein synthesis/ribosome/tRNA/chaperone	protein synthesis_ribosome_L2	Ribosomal protein L2 [Arabidopsis thaliana (Mouse-ear cress)]
5	MdUI19024	gi|55769221|gb|CV826107.1|CV826107	proteolysis/protease/proteasome	amino acid_catabolism	H-protein [Flaveria palmeri (Yellowtops)]
5	MdUI39114	gi|71824684|gb|DT002076.1|DT002076	proteolysis/protease/proteasome	autophagy/apoptosis	Autophagy 9 [Arabidopsis thaliana (Mouse-ear cress)]
5	MdUI21659	gi|49632224|gb|CO415976.1|CO415976	proteolysis/protease/proteasome	protein degradation_SMT3	Ubiquitin-like protein SMT3 [Arabidopsis thaliana (Mouse-ear cress)]
5	MdUI25032	gi|46595264|gb|CN494383.1|CN494383	signal transduction	ethylene response	Ethylene receptor ERS [Malus domestica (Apple) (Malus sylvestris)]
5	MdUI26592	gi|48486807|gb|CN994917.1|CN994917	signal transduction/unknown	kinase_protein	Protein kinase-like protein [Arabidopsis thaliana (Mouse-ear cress)]
5	MdUI21839	gi|48938660|gb|CO168122.1|CO168122	signal transduction/unknown	kinase_protein	Protein kinase family protein [Arabidopsis thaliana (Mouse-ear cress)]
5	MdUI29013	gi|51913210|gb|CV150889.1|CV150889	signal transduction/unknown	kinase_protein_CaMK	Calmodulin-binding heat-shock protein [Nicotiana tabacum (Common tobacco)]
5	MdUI23370	gi|51564794|gb|CV085445.1|CV085445	signal transduction/unknown	kinase_protein_CaMK	Calmodulin 4 [Arabidopsis thaliana (Mouse-ear cress)]
5	MdUI29951	gi|71812485|gb|DR989876.1|DR989876	signal transduction/unknown	protein_dephosphorylation	Protein phosphatase 2C [Nicotiana tabacum (Common tobacco)]
5	MdUI16464	gi|46611570|gb|CN492697.1|CN492697	signal transduction/unknown	protein_N-terminal myristoylation	60S acidic ribosomal protein [Prunus dulcis (Almond) (Prunus amygdalus)]
5	MdUI07930	gi|49635406|gb|CO419158.1|CO419158	stress	dark_induced	Dark inducible 10 [Arabidopsis thaliana (Mouse-ear cress)]
5	MdUI39548	gi|71925092|gb|DT043196.1|DT043196	stress	dehydration_induced	Early-responsive to dehydration 3 [Arabidopsis thaliana (Mouse-ear cress)]
5	MdUI19964	gi|51913154|gb|CV150833.1|CV150833	stress	dehydration_induced	Aldehyde dehydrogenase family 7 member A1 [Malus domestica (Apple) (Malus sylvestris)]
5	MdUI02525	gi|50888253|gb|CO753000.1|CO753000	stress	dehydration_induced	Early-responsive to dehydration 2 (ERD2) [Arabidopsis thaliana (Mouse-ear cress)]
5	MdUI13574	gi|46602871|gb|CN489229.1|CN489229	stress	rapid alkalinization	Rapid alkalinization factor (RALF) 2 [Solanum chacoense (Chaco potato)]
5	MdUI19621	gi|55855241|gb|CV880033.1|CV880033	stress	stress_induced	Universal stress protein (USP) family protein [Arabidopsis thaliana (Mouse-ear cress)]
5	MdUI10686	gi|53857945|gb|CV524271.1|CV524271	stress/pathogenesis	pathogenesis_PR gene	Pathogenesis-related protein [Pyrus pyrifolia (Japanese pear) (Pyrus serotina)]
5	MdUI15233	gi|50891183|gb|CO755934.1|CO755934	transcription factor/unknown	transcription factor_AP2	Transcription factor AHAP2 [Malus domestica (Apple) (Malus sylvestris)]
5	MdUI19271	gi|56433996|gb|CX024650.1|CX024650	transcription factor/unknown	transcription factor_AP2/ERF	ERF (ethylene response factor) subfamily B-6 of ERF/AP2 transcription factor family [Arabidopsis thaliana (Mouse-ear cress)]
5	MdUI36612	gi|91018154|gb|EB128572.1|EB128572	transcription factor/unknown	transcription factor_myb	MYB-like protein [Nicotiana tabacum (Common tobacco)]
5	MdUI30681	gi|48265220|gb|CN878980.1|CN878980	transcription factor/unknown	transcription factor_myb	MYB24 [Malus domestica (Apple) (Malus sylvestris)]
5	MdUI26921	gi|48738334|gb|CO068853.1|CO068853	transcription factor/unknown	transcription factor_WRKY	WRKY Transcription Factor; Group II-d, interacting with calmodulin [Arabidopsis thaliana (Mouse-ear cress)]
5	MdUI14029	gi|51241443|gb|CO901653.1|CO901653	transcription factor/unknown	transcription factor_WRKY	WRKY transcription factor 71 [Arabidopsis thaliana (Mouse-ear cress)]
5	MdUI15508	gi|51294532|gb|CO904229.1|CO904229	unknown	unknown_domain_ankyrin repeat	Ankyrin-like protein [Arabidopsis thaliana (Mouse-ear cress)]
5	MdUI29819	gi|71918929|gb|DT040357.1|DT040357	unknown	unknown_hydrolase	Hydrolase-like [Oryza sativa (japonica cultivar-group)]
5	MdUI18336	gi|53858612|gb|CV524938.1|CV524938	unknown	unknown_hydrolase	Hydrolase [Hyacinthus orientalis (Common hyacinth)]
5	MdUI16597	gi|46598807|gb|CN496403.1|CN496403	vacuole function	vacuole_energy_ATP_synthase_V type	Vacuolar ATP synthase subunit D [Arabidopsis thaliana (Mouse-ear cress)]
5	MdUI03444	gi|46423475|gb|CN444211.1|CN444211	vacuole function	vacuole_energy_ATP_synthase_V type	Vacuolar proton ATPase subunit E [Lycopersicon esculentum (Tomato)]
4 (uoo)	MdUI16047	gi|55858230|gb|CV883022.1|CV883022	cytochrome p450	cytochrome p450	Cytochrome P450 monooxygenase CYP716A [Medicago truncatula (Barrel medic)]
4	MdUI18240	gi|52024869|gb|CV187016.1|CV187016	energy/mitochondria	mitochondria_catabolism_glycine	Glycine dehydrogenase [decarboxylating], mitochondrial precursor [Pisum sativum (Garden pea)]
4	MdUI19926	gi|55698622|gb|CV793708.1|CV793708	energy/mitochondria	mitochondria_energy_ATP_carrier	ADP,ATP carrier protein 1, mitochondrial precursor [Gossypium hirsutum (Upland cotton)]
4	MdUI15383	gi|47967379|gb|CN850088.1|CN850088	hormone response	auxin_response	Auxin-responsive family protein [Arabidopsis thaliana (Mouse-ear cress)]
4	MdUI13563	gi|46423833|gb|CN444569.1|CN444569	hormone response	auxin_response	Auxin-regulated protein [Lycopersicon esculentum (Tomato)]
4	MdUI38588	gi|48282817|gb|CN896575.1|CN896575	hormone response	auxin_response_ABP	Auxin binding protein [Malus domestica (Apple) (Malus sylvestris)]
4	MdUI06083	gi|51863944|gb|CV128425.1|CV128425	hormone response	auxin_response_induced	Putative auxin-induced SAUR-like protein [Capsicum annuum (Bell pepper)]
4	MdUI20216	gi|50703932|gb|CO723666.1|CO723666	membrane/cytoskeleton/intracellular transport	calcium/potassium ion transport	Cyclic nucleotide gated channel 1 [Arabidopsis thaliana (Mouse-ear cress)]
4	MdUI18564	gi|48126781|gb|CN869175.1|CN869175	membrane/cytoskeleton/intracellular transport	membrane_plasma membrane	Plasma membrane intrinsic protein 2-1 [Pyrus communis (Pear)]
4	MdUI09566	gi|49634317|gb|CO418069.1|CO418069	membrane/cytoskeleton/intracellular transport	microtubule	Tubulin gamma-1 chain [Arabidopsis thaliana (Mouse-ear cress)]
4	MdUI09709	gi|51292931|gb|CO902628.1|CO902628	membrane/cytoskeleton/intracellular transport	potassium ion_transport	Outward rectifying potassium channel [Populus tremula x Populus tremuloides]
4	MdUI10020	gi|49634967|gb|CO418719.1|CO418719	membrane/cytoskeleton/intracellular transport	transport_iron-regulated	Iron-regulated transporter 1 [Arabidopsis thaliana (Mouse-ear cress)]
4	MdUI17576	gi|48488021|gb|CN996131.1|CN996131	membrane/cytoskeleton/intracellular transport	transport_potassium ion	K+ uptake permease 6, KUP6 [Arabidopsis thaliana (Mouse-ear cress)]
4	MdUI29802	gi|71922528|gb|DT042069.1|DT042069	metabolism/catabolism	glycolysis	Short chain alcohol dehydrogenase [Nicotiana tabacum (Common tobacco)]
4	MdUI17704	gi|48485479|gb|CN993589.1|CN993589	metabolism/catabolism	metabolism_carbohydrate	10-hydroxygeraniol oxidoreductase [Camptotheca acuminata]
4	MdUI27805	gi|55858946|gb|CV883738.1|CV883738	metabolism/catabolism	metabolism_catabolism_lipid/fatty acid	Triacylglycerol/steryl ester lipase-like protein [Medicago truncatula (Barrel medic)]
4	MdUI10630	gi|50406257|gb|CO576109.1|CO576109	metabolism/catabolism	metabolism_catabolism_lipid/fatty acid	GDSL-motif lipase hydrolase-like protein [Arabidopsis thaliana (Mouse-ear cress)]
4	MdUI19023	gi|55769134|gb|CV826020.1|CV826020	metabolism/catabolism	metabolism_glutamate	Glutamate decarboxylase 1 [Arabidopsis thaliana (Mouse-ear cress)]
4	MdUI09662	gi|48416896|gb|CN944083.1|CN944083	metabolism/catabolism	metabolism_sulfur	Adenylyl-sulfate reductase precursor [Lycopersicon esculentum (Tomato)]
4	MdUI38523	gi|116980085|gb|EG631252.1|EG631252	metabolism/catabolism	metabolism_zeatin	Zeatin O-xylosyltransferase [Phaseolus vulgaris (Kidney bean) (French bean)]
4	MdUI30177	gi|71922277|gb|DT041936.1|DT041936	metabolism/catabolism	metabollism_biosynthesis_glutathione	Glutathione synthetase GSHS1 [Medicago truncatula (Barrel medic)]
4	MdUI19729	gi|55856196|gb|CV880988.1|CV880988	metabolism/catabolism	secondary metabolism_biosynthesis_flavonoid	Phenylalanine ammonia-lyase [Quercus suber (Cork oak)]
4	MdUI23159	gi|48379829|gb|CN907328.1|CN907328	oxidation/reduction	oxidation_glutaredoxin	Glutaredoxin-like [Oryza sativa (japonica cultivar-group)]
4	MdUI14048	gi|51239643|gb|CO899853.1|CO899853	protein synthesis/ribosome/tRNA/chaperone	protein synthesis_processing_signal peptidase	Peptidase family-like protein [Arabidopsis thaliana (Mouse-ear cress)]
4	MdUI06346	gi|51562984|gb|CV083809.1|CV083809	protein synthesis/ribosome/tRNA/chaperone	protein synthesis_processing_signal peptidase	Peptidyl-tRNA hydrolase [Arabidopsis thaliana (Mouse-ear cress)]
4	MdUI20807	gi|51559750|gb|CV081231.1|CV081231	protein synthesis/ribosome/tRNA/chaperone	protein synthesis_ribosome_L4	60S ribosomal protein L4 [Prunus armeniaca (Apricot)]
4	MdUI15858	gi|54624457|gb|CV631593.1|CV631593	protein synthesis/ribosome/tRNA/chaperone	protein synthesis_ribosome_S4	40S ribosomal protein S4 [Prunus armeniaca (Apricot)]
4	MdUI20048	gi|53858195|gb|CV524521.1|CV524521	protein synthesis/ribosome/tRNA/chaperone	stress_heat shock TF	18.5 kDa class I heat shock protein [Glycine max (Soybean)]
4	MdUI20721	gi|51095328|gb|CO865178.1|CO865178	proteolysis/protease/proteasome	protein degradation_E2	Ubiquitin-conjugating enzyme E2-17 kDa [Lycopersicon esculentum (Tomato)]
4	MdUI01162	gi|46602799|gb|CN489198.1|CN489198	proteolysis/protease/proteasome	protein degradation_SUMO	SUMO E2 conjugating enzyme SCE1 [Nicotiana benthamiana]
4	MdUI19179	gi|56432230|gb|CX023745.1|CX023745	RNA binding/synthesis/modification	rRNA modification	Dimethyladenosine transferase, putative [Arabidopsis thaliana (Mouse-ear cress)]
4	MdUI39124	gi|71824810|gb|DT002202.1|DT002202	signal transduction/unknown	kinase_protein_CaMK	Putative small calcium-binding mitochondrial carrier 2 [Oryza sativa (japonica cultivar-group)]
4	MdUI24424	gi|46610797|gb|CN492417.1|CN492417	signal transduction/unknown	kinase_protein_CaMK	Calmodulin-binding family protein [Arabidopsis thaliana (Mouse-ear cress)]
4	MdUI36403	gi|48417860|gb|CN945047.1|CN945047	signal transduction/unknown	kinase_protein_LRR	Leucine-rich repeat transmembrane protein kinase, putative [Arabidopsis thaliana (Mouse-ear cress)]
4	MdUI24353	gi|46612279|gb|CN492974.1|CN492974	signal transduction/unknown	kinase_protein_LRR	Putative leucine-rich repeat transmembrane protein kinase [Arabidopsis thaliana (Mouse-ear cress)]
4	MdUI10694	gi|51561234|gb|CV082385.1|CV082385	signal transduction/unknown	kinase_protein_LRR	Leucine-rich receptor-like protein kinase [Malus domestica (Apple) (Malus sylvestris)]
4	MdUI16980	gi|46601009|gb|CN488455.1|CN488455	signal transduction/unknown	kinase_protein_RLK	Putative receptor-like protein kinase 2 [Glycine max (Soybean)]
4	MdUI14911	gi|48737361|gb|CO067880.1|CO067880	signal transduction/unknown	kinase_protein_RLK	Receptor-kinase isolog [Arabidopsis thaliana (Mouse-ear cress)]
4	MdUI22058	gi|51237871|gb|CO898081.1|CO898081	signal transduction/unknown	protein_dephosphorylation	Serine/threonine protein phosphatase 2A 57 kDa regulatory subunit B' iota isoform [Arabidopsis thaliana (Mouse-ear cress)]
4	MdUI14033	gi|51241530|gb|CO901740.1|CO901740	signal transduction/unknown	protein_dephosphorylation	Ser/thr protein phosphatase catalytic subunit-like protein [Arabidopsis thaliana (Mouse-ear cress)]
4	MdUI14385	gi|48940758|gb|CN996032.2|CN996032	stress	dehydration_induced	Dehydration-responsive protein [Malus domestica (Apple) (Malus sylvestris)]
4	MdUI19975	gi|48485542|gb|CN993652.1|CN993652	stress	stress_induced	Defender against cell death 1 [Malus domestica (Apple) (Malus sylvestris)]
4	MdUI21695	gi|49632387|gb|CO416139.1|CO416139	stress/pathogenesis	pathogenesis_R gene	Putative disease resistance complex protein I2C-1, 5'-partial [Solanum demissum (Wild potato)]
4	MdUI20244	gi|50886908|gb|CO751654.1|CO751654	stress/pathogenesis	pathogenesis_R gene	Disease resistance protein (TIR-NBS-LRR class), putative [Arabidopsis thaliana (Mouse-ear cress)]
4	MdUI17609	gi|48488456|gb|CN996566.1|CN996566	stress/pathogenesis	pathogenesis_R gene	TIR-NBS-LRR type R protein 7 [Malus baccata]
4	MdUI08736	gi|51865656|gb|CV130136.1|CV130136	transcription factor/unknown	transcription factor_AP2	Putative AP2 domain transcription factor [Arabidopsis thaliana (Mouse-ear cress)]
4	MdUI28896	gi|56434406|gb|CX024832.1|CX024832	unknown	unknown_hydrolase	Hydrolase, alpha/beta fold family protein [Arabidopsis thaliana (Mouse-ear cress)]
6 (ouo)	MdUI06425	gi|54684254|gb|CV657008.1|CV657008	cell wall	cell wall_catabolism_glucanase	Beta-1,3-glucanase [Fragaria ananassa (Strawberry)]
6	MdUI21405	gi|48940129|gb|CN994420.2|CN994420	cell wall	cell wall_degradation	Glucan endo-1,3-beta-glucosidase A precursor (EC 3.2.1.39) ((1->3)- beta-glucan endohydrolase A) ((1->3)-beta-glucanase A) [Lycopersicon esculentum (Tomato)]
6	MdUI08030	gi|48939199|gb|CO066003.2|CO066003	cell wall	cell wall_degradation	Beta-D-glucan exohydrolase [Triticum aestivum (Wheat)]
6	MdUI19970	gi|51564731|gb|CV085382.1|CV085382	cell wall	cell wall_loosening	Expansin 3 [Malus domestica (Apple) (Malus sylvestris)]
6	MdUI08973	gi|48486488|gb|CN994598.1|CN994598	cell wall	cell wall_loosening	Expansin-related protein precursor [Arabidopsis thaliana (Mouse-ear cress)]
6	MdUI20288	gi|51097028|gb|CO866878.1|CO866878	cell wall	cell wall_modification	Pectinesterase family protein [Arabidopsis thaliana (Mouse-ear cress)]
6	MdUI01483	gi|46993762|gb|CN582039.1|CN582039	chloroplast/light response/photosynthesis	chloroplast_calvin cycle_CO2-->HCO3-/H+	Carbonic anhydrase [Zea mays (Maize)]
6	MdUI01482	gi|48737613|gb|CO068132.1|CO068132	chloroplast/light response/photosynthesis	chloroplast_calvin cycle_CO2-->HCO3-/H+	Carbonic anhydrase [Zea mays (Maize)]
6	MdUI20617	gi|51095829|gb|CO865679.1|CO865679	cytochrome p450	cytochrome p450	Cytochrome P450, FAMILY 87, SUBFAMILY A, POLYPEPTIDE 2 [Arabidopsis thaliana (Mouse-ear cress)]
6	MdUI06238	gi|48386676|gb|CN914176.1|CN914176	cytochrome p450	cytochrome p450	Cytochrome P450 72C1 [Arabidopsis thaliana (Mouse-ear cress)]
6	MdUI01457	gi|51912874|gb|CV150553.1|CV150553	DNA binding/histone/chromatin folding/repair	histone deacetylation	MYBR2 [Malus domestica (Apple) (Malus sylvestris)]
6	MdUI00579	gi|46423376|gb|CN444112.1|CN444112	DNA binding/synthesis/modification	DNA_helicase	ATP-dependent DNA helicase, putative [Arabidopsis thaliana (Mouse-ear cress)]
6	MdUI18510	gi|54621274|gb|CV628410.1|CV628410	energy/mitochondria	mitochondria_energy_carrier	ATP binding [Arabidopsis thaliana (Mouse-ear cress)]
6	MdUI19939	gi|55698641|gb|CV793727.1|CV793727	hormone response	auxin_response	IAA16 protein [Gossypium hirsutum (Upland cotton)]
6	MdUI13759	gi|51096523|gb|CO866373.1|CO866373	hormone response	auxin_response	Cullin-associated and neddylation dissociated 1 [Arabidopsis thaliana (Mouse-ear cress)]
6	MdUI28681	gi|56430842|gb|CX023047.1|CX023047	hormone response	auxin_response_ARF	Auxin response factor 1 [Gossypium barbadense (Sea-island cotton) (Egyptian cotton)]
6	MdUI28120	gi|56162329|gb|CV986455.1|CV986455	hormone response	auxin_response_ARF	Auxin response factor-like protein [Mangifera indica (Mango)]
6	MdUI04707	gi|51293270|gb|CO902967.1|CO902967	hormone response	auxin_response_ARF	Auxin response factor 2 [Gossypium arboreum (Tree cotton)]
6	MdUI00945	gi|55857442|gb|CV882234.1|CV882234	hormone response	auxin_response_influx	Putative auxin influx carrier protein [Prunus avium (Cherry)]
6	MdUI00944	gi|55857442|gb|CV882234.1|CV882234	hormone response	auxin_response_influx	Putative auxin influx carrier protein [Prunus avium (Cherry)]
6	MdUI19979	gi|46615502|gb|CN494194.1|CN494194	hormone response	ethylene biosynthesis_ACC synthase	1-aminocyclopropane-1-carboxylate synthase [Malus domestica (Apple) (Malus sylvestris)]
6	MdUI19978	gi|46615502|gb|CN494194.1|CN494194	hormone response	ethylene biosynthesis_ACC synthase	1-aminocyclopropane-1-carboxylate synthase 5 [Malus domestica (Apple) (Malus sylvestris)]
6	MdUI24905	gi|46599323|gb|CN496592.1|CN496592	hormone response	ethylene_response	Ethylene-responsive transcription factor 12 [Arabidopsis thaliana (Mouse-ear cress)]
6	MdUI04761	gi|55855253|gb|CV880045.1|CV880045	hormone response	ethylene_response	Myb transcription factor LHY-CCA1-like3 [Arabidopsis thaliana (Mouse-ear cress)]
6	MdUI29466	gi|56162791|gb|CV986917.1|CV986917	membrane/cytoskeleton/intracellular transport	intracellular protein_transport, vesicle-mediated	Putative adapter-related protein complex 4 epsilon 1 subunit [Oryza sativa (japonica cultivar-group)]
6	MdUI27155	gi|48274598|gb|CN888356.1|CN888356	membrane/cytoskeleton/intracellular transport	intracellular protein_transport, vesicle-mediated	Beta-adaptin-like protein [Arabidopsis thaliana (Mouse-ear cress)]
6	MdUI21815	gi|49633747|gb|CO417499.1|CO417499	membrane/cytoskeleton/intracellular transport	transport_lipid	Lipid transfer protein precursor [Malus domestica (Apple) (Malus sylvestris)]
6	MdUI15341	gi|50890562|gb|CO755311.1|CO755311	membrane/cytoskeleton/intracellular transport	transport_lipid	Acyl-CoA-binding protein [Ricinus communis (Castor bean)]
6	MdUI19933	gi|56200585|gb|CV997546.1|CV997546	membrane/cytoskeleton/intracellular transport	transport_nitrate	Secretory carrier membrane protein, putative [Arabidopsis thaliana (Mouse-ear cress)]
6	MdUI07791	gi|48264903|gb|CN878663.1|CN878663	membrane/cytoskeleton/intracellular transport	transport_phospholipid	Putative phospholipid-transporting ATPase 12 [Arabidopsis thaliana (Mouse-ear cress)]
6	MdUI37771	gi|71818094|gb|DR995485.1|DR995485	membrane/cytoskeleton/intracellular transport	transport_sulfate	Sulphate transporter 2 [Arabidopsis thaliana (Mouse-ear cress)]
6	MdUI26394	gi|48487143|gb|CN995253.1|CN995253	membrane/cytoskeleton/intracellular transport	transporter_ABC	ABC transporter transmembrane protein [Oryza sativa (japonica cultivar-group)]
6	MdUI24631	gi|46606570|gb|CN490772.1|CN490772	membrane/cytoskeleton/intracellular transport	transporter_ABC	ABC transporter family protein [Arabidopsis thaliana (Mouse-ear cress)]
6	MdUI06791	gi|56431645|gb|CX023453.1|CX023453	membrane/cytoskeleton/intracellular transport	transporter_polypeptide	Proton-dependent oligopeptide transport (POT) family protein [Arabidopsis thaliana (Mouse-ear cress)]
6	MdUI25343	gi|46992370|gb|CN580820.1|CN580820	metabolism/catabolism	glycolysis	Phosphoglycerate/bisphosphoglycerate mutase family protein [Arabidopsis thaliana (Mouse-ear cress)]
6	MdUI19550	gi|54683483|gb|CV656628.1|CV656628	metabolism/catabolism	glycolysis	Phosphoglycerate/bisphosphoglycerate mutase family protein [Arabidopsis thaliana (Mouse-ear cress)]
6	MdUI00803	gi|56163168|gb|CV987294.1|CV987294	metabolism/catabolism	glycolysis/pentose phosphate pathway	Fructose-bisphosphate aldolase, putative [Arabidopsis thaliana (Mouse-ear cress)]
6	MdUI06254	gi|51240086|gb|CO900296.1|CO900296	metabolism/catabolism	glycolysis_2-phosphoglycerate-->PEP	Enolase [Ricinus communis (Castor bean)]
6	MdUI05314	gi|49632418|gb|CO416170.1|CO416170	metabolism/catabolism	glycolysis_2-phosphoglycerate-->PEP	Enolase 2 [Zea mays (Maize)]
6	MdUI01229	gi|46596828|gb|CN495486.1|CN495486	metabolism/catabolism	glycolysis_DHAP-->G-3-P	Glycerol-3-phosphate dehydrogenase [NAD+] [Cuphea lanceolata]
6	MdUI16765	gi|46603648|gb|CN489575.1|CN489575	metabolism/catabolism	metabolism_auxin	Indole-3-acetic acid-amido synthetase GH3.5 [Oryza sativa (Rice)]
6	MdUI02050	gi|56162761|gb|CV986887.1|CV986887	metabolism/catabolism	metabolism_biosynthesis_galactose	Galactinol synthase [Glycine max (Soybean)]
6	MdUI00712	gi|51563823|gb|CV084516.1|CV084516	metabolism/catabolism	metabolism_biosynthesis_riboflavin	Riboflavin synthase alpha chain [Arabidopsis thaliana (Mouse-ear cress)]
6	MdUI19589	gi|48420125|gb|CN947312.1|CN947312	metabolism/catabolism	metabolism_biosynthesis_serine	Phosphoglycerate dehydrogenase-like protein [Arabidopsis thaliana (Mouse-ear cress)]
6	MdUI37732	gi|48404533|gb|CN931720.1|CN931720	metabolism/catabolism	metabolism_biosynthesis_trehalose	Trehalose-phosphatase synthase 7 [Arabidopsis thaliana (Mouse-ear cress)]
6	MdUI06159	gi|54620427|gb|CV627563.1|CV627563	metabolism/catabolism	metabolism_biosynthesis_trehalose	Trehalose-phosphatase synthase 7 [Arabidopsis thaliana (Mouse-ear cress)]
6	MdUI27866	gi|48418388|gb|CN945575.1|CN945575	metabolism/catabolism	metabolism_carbohydrate	Carbohydrate kinase family [Arabidopsis thaliana (Mouse-ear cress)]
6	MdUI26951	gi|48738530|gb|CO069049.1|CO069049	metabolism/catabolism	metabolism_carbohydrate	Hexokinase 6 [Nicotiana tabacum (Common tobacco)]
6	MdUI23525	gi|51865205|gb|CV129686.1|CV129686	metabolism/catabolism	metabolism_carbohydrate	Hexokinase-related protein 1 [Solanum tuberosum (Potato)]
6	MdUI22975	gi|50891583|gb|CO756335.1|CO756335	metabolism/catabolism	metabolism_carbohydrate	BETA GLUCOSIDASE 17 (BGLU17) [Arabidopsis thaliana (Mouse-ear cress)]
6	MdUI20053	gi|52862710|gb|CV467780.1|CV467780	metabolism/catabolism	metabolism_carbohydrate	NADP-dependent D-sorbitol-6-phosphate dehydrogenase [Malus domestica (Apple) (Malus sylvestris)]
6	MdUI05115	gi|48694372|gb|CO052907.1|CO052907	metabolism/catabolism	metabolism_carbohydrate	Neutral invertase [Daucus carota (Carrot)]
6	MdUI00962	gi|51240887|gb|CO901097.1|CO901097	metabolism/catabolism	metabolism_carbohydrate	Beta-galactosidase 1 [Arabidopsis thaliana (Mouse-ear cress)]
6	MdUI21616	gi|49632048|gb|CO415800.1|CO415800	metabolism/catabolism	metabolism_catabolism_lipid/fatty acid	Patatin-like phospholipase family [Pseudomonas fluorescens (strain Pf-5 / ATCC BAA-477)]
6	MdUI21124	gi|51294117|gb|CO903814.1|CO903814	metabolism/catabolism	metabolism_catabolism_lipid/fatty acid	Lysophospholipase isolog; 25331-24357 [Arabidopsis thaliana (Mouse-ear cress)]
6	MdUI20523	gi|51097771|gb|CO867621.1|CO867621	metabolism/catabolism	metabolism_catabolism_lipid/fatty acid	Dihydrolipoamide dehydrogenase [Aspergillus fumigatus (Sartorya fumigata)]
6	MdUI08352	gi|46609589|gb|CN491977.1|CN491977	metabolism/catabolism	metabolism_catabolism_lipid/fatty acid	Putative GDSL-motif lipase/acylhydrolase [Arabidopsis thaliana (Mouse-ear cress)]
6	MdUI05546	gi|54688025|gb|CV658888.1|CV658888	metabolism/catabolism	metabolism_catabolism_lipid/fatty acid	Epoxide hydrolase, putative [Arabidopsis thaliana (Mouse-ear cress)]
6	MdUI05202	gi|48487276|gb|CN995386.1|CN995386	metabolism/catabolism	metabolism_catabolism_lipid/fatty acid	Lipase family protein [Arabidopsis thaliana (Mouse-ear cress)]
6	MdUI01100	gi|48489518|gb|CN997628.1|CN997628	metabolism/catabolism	metabolism_catabolism_lipid/fatty acid	GDSL-motif lipase/hydrolase-like protein [Arabidopsis thaliana (Mouse-ear cress)]
6	MdUI04156	gi|51571010|gb|CV091671.1|CV091671	metabolism/catabolism	metabolism_catabolism_polysaccharide	Beta-amylase [Castanea crenata (Japanese chestnut)]
6	MdUI03201	gi|46596173|gb|CN495197.1|CN495197	metabolism/catabolism	metabolism_catabolism_starch	Limit dextrinase [Arabidopsis thaliana (Mouse-ear cress)]
6	MdUI02414	gi|51564190|gb|CV084841.1|CV084841	metabolism/catabolism	metabolism_fatty acid_β-oxidation	AIM1(Abnormal inflorescence meristem 1) protein [Arabidopsis thaliana (Mouse-ear cress)]
6	MdUI39405	gi|48119776|gb|CN863212.1|CN863212	metabolism/catabolism	metabolism_fatty acid_β-oxidation	Lipoxygenase [Prunus dulcis (Almond) (Prunus amygdalus)]
6	MdUI13055	gi|46991417|gb|CN579867.1|CN579867	metabolism/catabolism	metabolism_fatty acid_β-oxidation	Lipoxygenase [Fragaria ananassa (Strawberry)]
6	MdUI00227	gi|46603553|gb|CN489529.1|CN489529	metabolism/catabolism	metabolism_fatty acid_β-oxidation	Lipoxygenase [Prunus dulcis (Almond) (Prunus amygdalus)]
6	MdUI05503	gi|46606358|gb|CN490699.1|CN490699	metabolism/catabolism	metabolism_long chain fatty acid_β-oxidation	Long chain fatty acyl-CoA synthetase [Arabidopsis thaliana (Mouse-ear cress)]
6	MdUI26780	gi|48693932|gb|CO052467.1|CO052467	metabolism/catabolism	metabolism_nucleotide	Cytosolic IMP-GMP specific 5'-nucleotidase, putative; 41097- 37373 [Arabidopsis thaliana (Mouse-ear cress)]
6	MdUI20831	gi|51241163|gb|CO901373.1|CO901373	metabolism/catabolism	metabolism_zeatin	Cytokinin-O-glucosyltransferase 1 [Arabidopsis thaliana (Mouse-ear cress)]
6	MdUI32470	gi|48269651|gb|CN883409.1|CN883409	metabolism/catabolism	secondary metabolism_biosynthesis_flavonoid	Chalcone synthase 2 [Solanum tuberosum (Potato)]
6	MdUI32173	gi|46605518|gb|CN490345.1|CN490345	metabolism/catabolism	secondary metabolism_biosynthesis_flavonoid	Leucoanthocyanidin dioxygenase [Malus domestica (Apple) (Malus sylvestris)]
6	MdUI31343	gi|71815493|gb|DR992884.1|DR992884	metabolism/catabolism	secondary metabolism_biosynthesis_flavonoid	Glycerol dehydrogenase, putative [Aspergillus fumigatus (Sartorya fumigata)]
6	MdUI19989	gi|32898006|gb|AU301410.1|AU301410	metabolism/catabolism	secondary metabolism_biosynthesis_flavonoid	Flavonol synthase [Malus domestica (Apple) (Malus sylvestris)]
6	MdUI18686	gi|56163019|gb|CV987145.1|CV987145	metabolism/catabolism	secondary metabolism_biosynthesis_flavonoid	Phenylalanine ammonia-lyase 1 [Rubus idaeus (Raspberry)]
6	MdUI06043	gi|46424457|gb|CN445193.1|CN445193	metabolism/catabolism	secondary metabolism_biosynthesis_flavonoid	Chalcone isomerase [Arabidopsis thaliana (Mouse-ear cress)]
6	MdUI11856	gi|49631788|gb|CO415540.1|CO415540	metabolism/catabolism	secondary metabolism_biosynthesis_isoflavone	Chalcone isomerase [Arabidopsis thaliana (Mouse-ear cress)]
6	MdUI22615	gi|50353158|gb|CO541109.1|CO541109	metabolism/catabolism	secondary metabolism_biosynthesis_isoflavone	Isoflavone reductase-like protein 1 [Vitis vinifera (Grape)]
6	MdUI21802	gi|49633646|gb|CO417398.1|CO417398	metabolism/catabolism	secondary metabolism_biosynthesis_isoprenoid/sterol	3-hydroxy-3-methylglutaryl coenzyme A reductase [Malus domestica (Apple) (Malus sylvestris)]
6	MdUI24659	gi|46602824|gb|CN489209.1|CN489209	metabolism/catabolism	secondary metabolism_biosynthesis_monoterpene	Myrcene/ocimene synthase, putative [Arabidopsis thaliana (Mouse-ear cress)]
6	MdUI15852	gi|54622164|gb|CV629300.1|CV629300	metabolism/catabolism	secondary metabolism_biosynthesis_steroid	Farnesyl pyrophosphate synthase [Malus domestica (Apple) (Malus sylvestris)]
6	MdUI09775	gi|52860803|gb|CV466211.1|CV466211	metabolism/catabolism	secondary metabolism_biosynthesis_steroid	Farnesyl pyrophosphate synthase [Malus domestica (Apple) (Malus sylvestris)]
6	MdUI19520	gi|54622951|gb|CV630087.1|CV630087	metabolism/catabolism	secondary metabolism_biosynthesis_terpene	Beta-amyrin synthase [Arabidopsis thaliana (Mouse-ear cress)]
6	MdUI37821	gi|71819499|gb|DR996890.1|DR996890	metabolism/catabolism	sulfur_assimilation	Ferredoxin:sulfite reductase precursor [Glycine max (Soybean)]
6	MdUI04359	gi|48264459|gb|CN878219.1|CN878219	oxidation/reduction	oxidation_catalase	Catalase [Soldanella alpina (Alpine snowbell)]
6	MdUI13148	gi|46604914|gb|CN490121.1|CN490121	oxidation/reduction	oxidation_peroxidase	Peroxidase 18 precursor [Arabidopsis thaliana (Mouse-ear cress)]
6	MdUI06750	gi|48488532|gb|CN996642.1|CN996642	oxidation/reduction	oxidation_thioredoxin_peroxidase	2-cys peroxiredoxin [Arabidopsis thaliana (Mouse-ear cress)]
6	MdUI14093	gi|51239740|gb|CO899950.1|CO899950	oxidation/reduction	oxidation_thioredoxin_reductase	NADPH thioredoxin reductase [Arabidopsis thaliana (Mouse-ear cress)]
6	MdUI21198	gi|48126122|gb|CN868601.1|CN868601	protein synthesis/ribosome/tRNA/chaperone	amino acid_biosynthesis_Cys	Serine acetyltransferase [Citrullus lanatus (Watermelon) (Citrullus vulgaris)]
6	MdUI14441	gi|49631620|gb|CO415372.1|CO415372	protein synthesis/ribosome/tRNA/chaperone	protein synthesis_chaperone	Chaperonin-60 beta subunit precursor [Solanum tuberosum (Potato)]
6	MdUI03898	gi|51293096|gb|CO902793.1|CO902793	protein synthesis/ribosome/tRNA/chaperone	protein synthesis_ribosome_L17	60S ribosomal protein L17 [Zea mays (Maize)]
6	MdUI28037	gi|56162006|gb|CV986132.1|CV986132	protein synthesis/ribosome/tRNA/chaperone	protein synthesis_ribosome_L3	60S ribosomal protein L3 [Neurospora crassa]
6	MdUI24746	gi|46603355|gb|CN489442.1|CN489442	protein synthesis/ribosome/tRNA/chaperone	protein synthesis_tRNA	Asparaginyl-tRNA synthetase, putative [Brassica oleracea (Wild cabbage)]
6	MdUI19981	gi|48123501|gb|CN866375.1|CN866375	protein synthesis/ribosome/tRNA/chaperone	stress_heat shock TF	High molecular weight heat shock protein [Malus domestica (Apple) (Malus sylvestris)]
6	MdUI03540	gi|49631636|gb|CO415388.1|CO415388	protein synthesis/ribosome/tRNA/chaperone	stress_heat shock TF	17.9 kDa class II heat shock protein [Glycine max (Soybean)]
6	MdUI09535	gi|46992801|gb|CN581251.1|CN581251	protein synthesis/ribosome/tRNA/chaperone	tRNA processing	tRNA pseudouridine synthase family protein [Arabidopsis thaliana (Mouse-ear cress)]
6	MdUI18598	gi|48271456|gb|CN885214.1|CN885214	proteolysis/protease/proteasome	amino acid_catabolism_branch-chain	Dihydrolipoamide S-acetyltransferase [Arabidopsis thaliana (Mouse-ear cress)]
6	MdUI17009	gi|46602116|gb|CN488899.1|CN488899	proteolysis/protease/proteasome	apoptosis	Protease Do-like 9 [Arabidopsis thaliana (Mouse-ear cress)]
6	MdUI01388	gi|50890431|gb|CO755180.1|CO755180	proteolysis/protease/proteasome	apoptosis	N-acetylornithine deacetylase-like protein, [Arabidopsis thaliana (Mouse-ear cress)]
6	MdUI23971	gi|46608948|gb|CN491752.1|CN491752	proteolysis/protease/proteasome	protein degradation_E3	RING-box protein [Arachis hypogaea (Peanut)]
6	MdUI23612	gi|54684234|gb|CV656999.1|CV656999	proteolysis/protease/proteasome	protein degradation_E3	Ubiquitin-like protein (UBL5) [Arabidopsis thaliana (Mouse-ear cress)]
6	MdUI23281	gi|51240727|gb|CO900937.1|CO900937	proteolysis/protease/proteasome	protein degradation_E3	RING-H2 finger protein ATL3I [Arabidopsis thaliana (Mouse-ear cress)]
6	MdUI21262	gi|48400050|gb|CN927237.1|CN927237	proteolysis/protease/proteasome	protein ubiquitination	Cullin 1C [Nicotiana tabacum (Common tobacco)]
6	MdUI28136	gi|56162353|gb|CV986479.1|CV986479	proteolysis/protease/proteasome	serine protease_apoptosis	Serine carboxypeptidase S28 family protein [Arabidopsis thaliana (Mouse-ear cress)]
6	MdUI19542	gi|54683172|gb|CV656472.1|CV656472	proteolysis/protease/proteasome	serine protease_apoptosis	Serine protease-like protein [Nicotiana tabacum (Common tobacco)]
6	MdUI19973	gi|46605352|gb|CN490272.1|CN490272	RNA binding/synthesis/modification	RNA degradation_aging/senescence	Ribonuclease [Malus domestica (Apple) (Malus sylvestris)]
6	MdUI21319	gi|48273747|gb|CN887505.1|CN887505	RNA binding/synthesis/modification	RNA interference_post-transcriptional gene silencing	AGO4-2 [Nicotiana benthamiana]
6	MdUI20698	gi|51095306|gb|CO865156.1|CO865156	RNA binding/synthesis/modification	RNA interference_post-transcriptional gene silencing	RNA-dependent RNA polymerase 6 [Arabidopsis thaliana (Mouse-ear cress)]
6	MdUI26490	gi|48489348|gb|CN997458.1|CN997458	RNA binding/synthesis/modification	RNA_helicase	DEAD-box ATP-dependent RNA helicase [Arabidopsis thaliana (Mouse-ear cress)]
6	MdUI00330	gi|46601808|gb|CN488759.1|CN488759	RNA binding/synthesis/modification	RNA_helicase	DEAD/DEAH box helicase, putative (RH10) [Arabidopsis thaliana (Mouse-ear cress)]
6	MdUI19814	gi|55699042|gb|CV794128.1|CV794128	signal transduction	ethylene response	Ethylene receptor ETR1 [Malus domestica (Apple) (Malus sylvestris)]
6	MdUI00643	gi|49633934|gb|CO417686.1|CO417686	signal transduction/unknown	brassinosteroid mediated	Brassinazole-resistant 1 protein [Arabidopsis thaliana (Mouse-ear cress)]
6	MdUI26682	gi|48693582|gb|CO052117.1|CO052117	signal transduction/unknown	GTP_binding	GTP-binding protein [Capsicum annuum (Bell pepper)]
6	MdUI26088	gi|48488062|gb|CN996172.1|CN996172	signal transduction/unknown	kinase_protein	Protein kinase family protein [Arabidopsis thaliana (Mouse-ear cress)]
6	MdUI25248	gi|46595818|gb|CN494937.1|CN494937	signal transduction/unknown	kinase_protein	EREBP-4 like protein [Oryza sativa (japonica cultivar-group)]
6	MdUI22951	gi|51096420|gb|CO866270.1|CO866270	signal transduction/unknown	kinase_protein_LRR	Putative LRR receptor protein kinase [Arabidopsis thaliana (Mouse-ear cress)]
6	MdUI21073	gi|51293781|gb|CO903478.1|CO903478	signal transduction/unknown	kinase_protein_RLK	Putative small calcium-binding mitochondrial carrier 2 [Oryza sativa (japonica cultivar-group)]
6	MdUI07207	gi|54623712|gb|CV630848.1|CV630848	signal transduction/unknown	kinase_protein_RLK	Cysteine-rich receptor-like protein kinase 3 [Arabidopsis thaliana (Mouse-ear cress)]
6	MdUI00706	gi|55769088|gb|CV825974.1|CV825974	signal transduction/unknown	kinase_protein_RLK	Cysteine-rich receptor-like protein kinase 34 [Arabidopsis thaliana (Mouse-ear cress)]
6	MdUI30110	gi|71823577|gb|DT000969.1|DT000969	signal transduction/unknown	protein_dephosphorylation	BTH-induced protein phosphatase 1 [Oryza sativa (indica cultivar-group)]
6	MdUI09812	gi|51098365|gb|CO868215.1|CO868215	signal transduction/unknown	regulation of ARF protein signal transduction	Guanine nucleotide exchange family protein [Arabidopsis thaliana (Mouse-ear cress)]
6	MdUI18565	gi|55858068|gb|CV882860.1|CV882860	stress	dehydration_induced	Dehydration-responsive protein RD22 [Prunus persica (Peach)]
6	MdUI06488	gi|46600148|gb|CN496934.1|CN496934	stress	dehydration_induced	Dehydration-responsive element binding protein 3 [Lycopersicon esculentum (Tomato)]
6	MdUI02498	gi|48265058|gb|CN878818.1|CN878818	stress	dehydration_induced	Early-responsive to dehydration 4 (ERD4) [Arabidopsis thaliana (Mouse-ear cress)]
6	MdUI04570	gi|48269739|gb|CN883497.1|CN883497	stress	oxidative stress_induced	Methionine sulfoxide reductase B 1 (MSRB1) [Arabidopsis thaliana (Mouse-ear cress)]
6	MdUI11022	gi|51559728|gb|CV081214.1|CV081214	stress	wound_induced	Wound-inducible carboxypeptidase [Lycopersicon esculentum (Tomato)]
6	MdUI09926	gi|46990030|gb|CN578480.1|CN578480	stress	wound_induced	Wound-responsive protein, putative [Arabidopsis thaliana (Mouse-ear cress)]
6	MdUI39312	gi|149780189|gb|ES789976.1|ES789976	stress/pathogenesis	pathogenesis_R gene	NBS-LRR resistance gene-like protein ARGH08 [Malus domestica (Apple) (Malus sylvestris)]
6	MdUI36528	gi|91041094|gb|EB151512.1|EB151512	stress/pathogenesis	pathogenesis_R gene	NBS-LRR type disease resistance protein [Poncirus trifoliata]
6	MdUI28599	gi|56429941|gb|CX022596.1|CX022596	stress/pathogenesis	pathogenesis_R gene	NBS-LRR resistance gene-like protein ARGH08 [Malus domestica (Apple) (Malus sylvestris)]
6	MdUI28052	gi|56163142|gb|CV987268.1|CV987268	stress/pathogenesis	pathogenesis_R gene	Putative disease resistance protein 4 [Solanum demissum (Wild potato)]
6	MdUI20555	gi|51098662|gb|CO868512.1|CO868512	stress/pathogenesis	pathogenesis_R gene	ATP binding / nucleoside-triphosphatase/ nucleotide binding / protein binding / transmembrane receptor [Arabidopsis thaliana (Mouse-ear cress)]
6	MdUI19783	gi|55698700|gb|CV793786.1|CV793786	stress/pathogenesis	pathogenesis_R gene	Putative disease resistance protein 4 [Solanum demissum (Wild potato)]
6	MdUI17177	gi|46990565|gb|CN579015.1|CN579015	stress/pathogenesis	pathogenesis_R gene	Disease resistance protein (TIR-NBS-LRR class), putative [Arabidopsis thaliana (Mouse-ear cress)]
6	MdUI09442	gi|48486635|gb|CN994745.1|CN994745	stress/pathogenesis	pathogenesis_R gene	Thaumatin-like protein precursor [Malus domestica (Apple) (Malus sylvestris)]
6	MdUI09441	gi|46424285|gb|CN445021.1|CN445021	stress/pathogenesis	pathogenesis_R gene	Thaumatin-like protein precursor [Malus domestica (Apple) (Malus sylvestris)]
6	MdUI06044	gi|54622785|gb|CV629921.1|CV629921	stress/pathogenesis	pathogenesis_R gene	Disease resistance protein (TIR-NBS-LRR class), putative [Arabidopsis thaliana (Mouse-ear cress)]
6	MdUI04715	gi|54683309|gb|CV656541.1|CV656541	stress/pathogenesis	pathogenesis_R gene	Zinc finger protein LSD2 [Brassica oleracea (Wild cabbage)]
6	MdUI00231	gi|46609808|gb|CN492056.1|CN492056	stress/pathogenesis	pathogenesis_R gene	Disease resistance protein (NBS-LRR class), putative [Arabidopsis thaliana (Mouse-ear cress)]
6	MdUI22555	gi|51098049|gb|CO867899.1|CO867899	transcription factor/unknown	transcription factor_AP2/EREBP	Putative AP2/EREBP transcription factor [Arabidopsis thaliana (Mouse-ear cress)]
6	MdUI28398	gi|53859219|gb|CV525545.1|CV525545	transcription factor/unknown	transcription factor_AP2/ERF	ERF (ethylene response factor) subfamily B-4 of ERF/AP2 transcription factor family [Arabidopsis thaliana (Mouse-ear cress)]
6	MdUI19525	gi|54623048|gb|CV630184.1|CV630184	transcription factor/unknown	transcription factor_B3	Transcriptional factor B3 family protein [Arabidopsis thaliana (Mouse-ear cress)]
6	MdUI06006	gi|54620661|gb|CV627797.1|CV627797	transcription factor/unknown	transcription factor_bHLH	Basic helix-loop-helix (bHLH) family protein [Arabidopsis thaliana (Mouse-ear cress)]
6	MdUI19436	gi|54620068|gb|CV627204.1|CV627204	transcription factor/unknown	transcription factor_leucine zipper_homeobox	Homeobox-leucine zipper protein HAT14 [Arabidopsis thaliana (Mouse-ear cress)]
6	MdUI26048	gi|48489038|gb|CN997148.1|CN997148	transcription factor/unknown	transcription factor_MADS	JOINTLESS [Malus domestica (Apple) (Malus sylvestris)]
6	MdUI02653	gi|48488645|gb|CN996755.1|CN996755	transcription factor/unknown	transcription factor_WRKY	WRKY Transcription Factor; Group II-e [Arabidopsis thaliana (Mouse-ear cress)]
6	MdUI22950	gi|50891471|gb|CO756223.1|CO756223	transcription factor/unknown	transcription factor_zinc finger_C3HC4-type RING finger	Zinc finger (C3HC4-type RING finger) family protein [Arabidopsis thaliana (Mouse-ear cress)]
6	MdUI22740	gi|50406946|gb|CO576688.1|CO576688	transcription factor/unknown	transcription factor_zinc finger_C3HC4-type RING finger	Zinc finger (C3HC4-type RING finger) family protein [Arabidopsis thaliana (Mouse-ear cress)]
6	MdUI17521	gi|48488691|gb|CN996801.1|CN996801	vacuole function	proteolysis	Vacuolar import and degradation protein Vid24 [Arabidopsis thaliana (Mouse-ear cress)]
6	MdUI19368	gi|51562013|gb|CV083015.1|CV083015	vacuole function	vacuole protein sorting	Vacuolar protein sorting-associated like protein [Arabidopsis thaliana (Mouse-ear cress)]
7 (ouu)	MdUI07061	gi|51097477|gb|CO867327.1|CO867327	cell wall	cell wall_catabolism_glucanase	Beta-1,3-glucanase [Prunus persica (Peach)]
7	MdUI20004	gi|45438899|gb|CK900654.1|CK900654	cell wall	cell wall_degradation	Polygalacturonase precursor [Malus domestica (Apple) (Malus sylvestris)]
7	MdUI20985	gi|51239880|gb|CO900090.1|CO900090	cell wall	cell wall_loosening	Expansin [Pinus taeda (Loblolly pine)]
7	MdUI38962	gi|116981080|gb|EG631289.1|EG631289	cytochrome p450	cytochrome p450	Cytochrome P450 85A1 [Lycopersicon esculentum (Tomato)]
7	MdUI20979	gi|51293240|gb|CO902937.1|CO902937	cytochrome P450	cytochrome P450	Putative cytochrome P450 [Arabidopsis thaliana (Mouse-ear cress)]
7	MdUI03640	gi|46603856|gb|CN489671.1|CN489671	development	senescence	Putative senescence-associated protein SAG102 [Malus domestica (Apple) (Malus sylvestris)]
7	MdUI01625	gi|51239688|gb|CO899898.1|CO899898	development	senescence	Putative senescence-associated protein SAG102 [Malus domestica (Apple) (Malus sylvestris)]
7	MdUI28191	gi|51713213|gb|CV122118.1|CV122118	DNA binding/histone/chromatin folding/repair	histone deacetylation	Histone deacetylase superfamily [Pseudomonas fluorescens (strain PfO-1)]
7	MdUI30847	gi|48406304|gb|CN933491.1|CN933491	energy/mitochondria	electron transport chain_complexes III-->IV	Cytochrome c maturation protein CcmC [Nicotiana tabacum (Common tobacco)]
7	MdUI20634	gi|51095862|gb|CO865712.1|CO865712	energy/mitochondria	electron transport chain_complexes III-->IV	Cytochrome c oxidase subunit I [Arabidopsis thaliana (Mouse-ear cress)]
7	MdUI04185	gi|53857625|gb|CV523951.1|CV523951	energy/mitochondria	electron transport chain_complexes III-->IV	Cytochrome c oxidase subunit 2 [Neurospora crassa]
7	MdUI38811	gi|71814213|gb|DR991604.1|DR991604	energy/mitochondria	electron transport chain_NADH-->ubiquinone	NADH-ubiquinone oxidoreductase 24 kDa subunit, mitochondrial precursor [Arabidopsis thaliana (Mouse-ear cress)]
7	MdUI29238	gi|54687319|gb|CV658535.1|CV658535	energy/mitochondria	electron transport chain_NADH-->ubiquinone	NADH dehydrogenase (ubiquinone) subunit 5 [Aspergillus tubingensis]
7	MdUI21874	gi|48940955|gb|CO067663.2|CO067663	energy/mitochondria	electron transport chain_NADH-->ubiquinone	UbiE/COQ5 methyltransferase family protein [Arabidopsis thaliana (Mouse-ear cress)]
7	MdUI03267	gi|51293071|gb|CO902768.1|CO902768	energy/mitochondria	mitochondria_catabolism_glycine	Glycine decarboxylase complex H-protein [Populus tremuloides (Quaking aspen)]
7	MdUI13742	gi|51097219|gb|CO867069.1|CO867069	energy/mitochondria	mitochondria_energy_carrier	Mitochondrial basic amino acid carrier [Arabidopsis thaliana (Mouse-ear cress)]
7	MdUI11413	gi|51238534|gb|CO898744.1|CO898744	hormone response	auxin_response	MYB domain protein 16 [Arabidopsis thaliana (Mouse-ear cress)]
7	MdUI39580	gi|71925433|gb|DT043361.1|DT043361	hormone response	auxin_response_ARF	Auxin response factor 11 [Arabidopsis thaliana (Mouse-ear cress)]
7	MdUI18681	gi|56162994|gb|CV987120.1|CV987120	hormone response	auxin_response_ARF	ARF1, Auxin response factor 1 [Arabidopsis thaliana (Mouse-ear cress)]
7	MdUI03717	gi|55856422|gb|CV881214.1|CV881214	hormone response	auxin_response_induced	Auxin-induced protein 12 [Arabidopsis thaliana (Mouse-ear cress)]
7	MdUI21641	gi|49633074|gb|CO416826.1|CO416826	hormone response	biosynthesis_ABA	9-cis-epoxycarotenoid dioxygenase 9 [Arabidopsis thaliana (Mouse-ear cress)]
7	MdUI11667	gi|48487228|gb|CN995338.1|CN995338	hormone response	biosynthesis_ABA	9-cis-epoxycarotenoid dioxygenase [Phaseolus vulgaris (Kidney bean) (French bean)]
7	MdUI01929	gi|56162305|gb|CV986431.1|CV986431	hormone response	biosynthesis_ABA	9-cis-epoxycarotenoid dioxygenase [Malus domestica (Apple) (Malus sylvestris)]
7	MdUI15847	gi|54624831|gb|CV631967.1|CV631967	hormone response	ethylene biosynthesis_ACC oxidase	1-aminocyclopropane-1-carboxylate oxidase 1 [Malus domestica (Apple) (Malus sylvestris)]
7	MdUI15113	gi|50353416|gb|CO541367.1|CO541367	hormone response	ethylene biosynthesis_ACC oxidase	1-aminocyclopropane-1-carboxylate oxidase 1 [Malus domestica (Apple) (Malus sylvestris)]
7	MdUI21252	gi|51240435|gb|CO900645.1|CO900645	membrane/cytoskeleton/intracellular transport	potassium ion_transport	Potassium transporter, putative [Oryza sativa (japonica cultivar-group)]
7	MdUI36150	gi|149780239|gb|ES790019.1|ES790019	metabolism/catabolism	glycolysis	Alcohol dehydrogenase [Solanum tuberosum (Potato)]
7	MdUI28240	gi|51712948|gb|CV121853.1|CV121853	metabolism/catabolism	glycolysis	Plastidial pyruvate kinase [Arabidopsis thaliana (Mouse-ear cress)]
7	MdUI16061	gi|46424283|gb|CN445019.1|CN445019	metabolism/catabolism	glycolysis	Phosphoglucomutase, putative [Arabidopsis thaliana (Mouse-ear cress)]
7	MdUI00526	gi|46424058|gb|CN444794.1|CN444794	metabolism/catabolism	glyoxylate cycle	Acyl-activating enzyme 7 [Arabidopsis thaliana (Mouse-ear cress)]
7	MdUI25523	gi|46991130|gb|CN579580.1|CN579580	metabolism/catabolism	metabolism_carbohydrate	Catalytic/ cation binding / hydrolase, hydrolyzing O-glycosyl compounds [Arabidopsis thaliana (Mouse-ear cress)]
7	MdUI20060	gi|56162802|gb|CV986928.1|CV986928	metabolism/catabolism	metabolism_carbohydrate	NADP-dependent D-sorbitol-6-phosphate dehydrogenase [Malus domestica (Apple) (Malus sylvestris)]
7	MdUI19959	gi|50703523|gb|CO723462.1|CO723462	metabolism/catabolism	metabolism_carbohydrate	NADP-dependent D-sorbitol-6-phosphate dehydrogenase [Malus domestica (Apple) (Malus sylvestris)]
7	MdUI29859	gi|71920595|gb|DT041134.1|DT041134	metabolism/catabolism	metabolism_catabolism_lipid/fatty acid	GDSL-motif lipase/hydrolase-like protein [Arabidopsis thaliana (Mouse-ear cress)]
7	MdUI23252	gi|48262501|gb|CN876261.1|CN876261	metabolism/catabolism	metabolism_catabolism_lipid/fatty acid	Phospholipase PLDb2 [Lycopersicon esculentum (Tomato)]
7	MdUI18322	gi|53858705|gb|CV525031.1|CV525031	metabolism/catabolism	metabolism_catabolism_lipid/fatty acid	Phospholipase A1 [Nicotiana tabacum (Common tobacco)]
7	MdUI17777	gi|48392207|gb|CN919394.1|CN919394	metabolism/catabolism	metabolism_catabolism_lipid/fatty acid	Lipase [Arabidopsis thaliana (Mouse-ear cress)]
7	MdUI13107	gi|49635612|gb|CO419364.1|CO419364	metabolism/catabolism	metabolism_catabolism_lipid/fatty acid	Lipase [Ricinus communis (Castor bean)]
7	MdUI23891	gi|46423984|gb|CN444720.1|CN444720	metabolism/catabolism	metabolism_catabolism_polysaccharide	Beta-amylase PCT-BMYI [Solanum tuberosum (Potato)]
7	MdUI09947	gi|48738540|gb|CO069059.1|CO069059	metabolism/catabolism	metabolism_catabolism_polysaccharide	Alpha-amylase [Malus domestica (Apple) (Malus sylvestris)]
7	MdUI16879	gi|46599927|gb|CN496836.1|CN496836	metabolism/catabolism	metabolism_galactose	Galacturonosyltransferase [Arabidopsis thaliana (Mouse-ear cress)]
7	MdUI14804	gi|50887845|gb|CO752592.1|CO752592	metabolism/catabolism	metabolism_glycerophospholipid	Phosphoethanolamine N-methyltransferase [Atriplex nummularia (Old man saltbush)]
7	MdUI27785	gi|47966022|gb|CN848731.1|CN848731	metabolism/catabolism	metabolism_long chain fatty acid_β-oxidation	Long chain acyl-CoA synthase 1 [Arabidopsis thaliana (Mouse-ear cress)]
7	MdUI14801	gi|50887832|gb|CO752579.1|CO752579	metabolism/catabolism	pentose phosphate pathway	Sedoheptulose-1,7-bisphosphatase [Oryza sativa (indica cultivar-group)]
7	MdUI13929	gi|51096245|gb|CO866095.1|CO866095	metabolism/catabolism	pentose phosphate pathway	Sedoheptulose-1,7-bisphosphatase (SBPase) (SED(1,7)P2ase) [Arabidopsis thaliana (Mouse-ear cress)]
7	MdUI28456	gi|55769444|gb|CV826332.1|CV826332	metabolism/catabolism	secondary metabolism_biosynthesis_flavonoid	Flavanone 3-hydroxylase [Malus domestica (Apple) (Malus sylvestris)]
7	MdUI24864	gi|46598178|gb|CN496109.1|CN496109	metabolism/catabolism	secondary metabolism_biosynthesis_flavonoid	Flavin containing monooxygenase 3-like [Oryza sativa (japonica cultivar-group)]
7	MdUI15668	gi|51570957|gb|CV091618.1|CV091618	metabolism/catabolism	secondary metabolism_biosynthesis_flavonoid	Anthocyanidin reductase [Malus domestica (Apple) (Malus sylvestris)]
7	MdUI04636	gi|53858193|gb|CV524519.1|CV524519	metabolism/catabolism	secondary metabolism_biosynthesis_flavonoid	Chalcone synthase [Malus domestica (Apple) (Malus sylvestris)]
7	MdUI03409	gi|48417679|gb|CN944866.1|CN944866	metabolism/catabolism	secondary metabolism_biosynthesis_flavonoid	Phenylalanine ammonia-lyase [Malus domestica (Apple) (Malus sylvestris)]
7	MdUI01242	gi|55858746|gb|CV883538.1|CV883538	metabolism/catabolism	secondary metabolism_biosynthesis_flavonoid	Cinnamic acid hydroxylase [Malus domestica (Apple) (Malus sylvestris)]
7	MdUI18143	gi|49630904|gb|CO414656.1|CO414656	metabolism/catabolism	secondary metabolism_biosynthesis_isoprenoid/sterol	3-hydroxy-3-methylglutaryl coenzyme A reductase [Tilia miqueliana]
7	MdUI30965	gi|149780299|gb|ES790076.1|ES790076	metabolism/catabolism	secondary metabolism_biosynthesis_phenylpropanoid	Cinnamoyl-CoA reductase-like protein [Solanum tuberosum (Potato)]
7	MdUI09785	gi|48693927|gb|CO052462.1|CO052462	metabolism/catabolism	secondary metabolism_biosynthesis_phenylpropanoid	Cinnamyl alcohol dehydrogenase [Fragaria ananassa (Strawberry)]
7	MdUI13396	gi|46610837|gb|CN492436.1|CN492436	metabolism/catabolism	secondary metabolism_biosynthesis_steroid	Steroid sulfotransferase-like protein [Arabidopsis thaliana (Mouse-ear cress)]
7	MdUI19265	gi|56433980|gb|CX024642.1|CX024642	oxidation/reduction	oxidation_catalase	Catalase-2 [Arabidopsis thaliana (Mouse-ear cress)]
7	MdUI24158	gi|46607438|gb|CN491121.1|CN491121	oxidation/reduction	oxidation_glutaredoxin	Glutaredoxin family protein [Arabidopsis thaliana (Mouse-ear cress)]
7	MdUI18736	gi|56162315|gb|CV986441.1|CV986441	oxidation/reduction	oxidation_glutathione_peroxidase	Glutathione peroxidase [Malus domestica (Apple) (Malus sylvestris)]
7	MdUI19161	gi|56431403|gb|CX023333.1|CX023333	protein synthesis/ribosome/tRNA/chaperone	amino acid_biosynthesis_AdoMet	S-adenosylmethionine synthetase 2 [Lycopersicon esculentum (Tomato)]
7	MdUI14303	gi|48123236|gb|CN866150.1|CN866150	protein synthesis/ribosome/tRNA/chaperone	amino acid_biosynthesis_Asp/Asn	Asparagine synthetase [glutamine-hydrolyzing] [Asparagus officinalis (Garden asparagus)]
7	MdUI21872	gi|48940783|gb|CO067491.2|CO067491	protein synthesis/ribosome/tRNA/chaperone	amino acid_biosynthesis_Met	Methionine synthase 3 [Arabidopsis thaliana (Mouse-ear cress)]
7	MdUI21624	gi|49632873|gb|CO416625.1|CO416625	protein synthesis/ribosome/tRNA/chaperone	phenylalanyl-tRNA aminoacylation	tRNA synthetase beta subunit family protein [Arabidopsis thaliana (Mouse-ear cress)]
7	MdUI12002	gi|48385341|gb|CN912841.1|CN912841	protein synthesis/ribosome/tRNA/chaperone	protein synthesis_chaperone	DnaK protein, putative [Oryza sativa (japonica cultivar-group)]
7	MdUI01950	gi|48126923|gb|CN869300.1|CN869300	protein synthesis/ribosome/tRNA/chaperone	protein synthesis_chaperone	DnaJ-like protein [Glycine max (Soybean)]
7	MdUI21078	gi|51293853|gb|CO903550.1|CO903550	protein synthesis/ribosome/tRNA/chaperone	protein synthesis_ribosome_P2	Ribosomal protein P2, putative [Cryptococcus neoformans (Filobasidiella neoformans)]
7	MdUI22464	gi|49634522|gb|CO418274.1|CO418274	proteolysis/protease/proteasome	apoptosis	Aspartyl protease family protein [Arabidopsis thaliana (Mouse-ear cress)]
7	MdUI19370	gi|51865050|gb|CV129531.1|CV129531	proteolysis/protease/proteasome	apoptosis	Putative zinc dependent protease [Trifolium pratense (Red clover)]
7	MdUI13999	gi|51241251|gb|CO901461.1|CO901461	proteolysis/protease/proteasome	apoptosis	Cysteine protease precursor [Phaseolus vulgaris (Kidney bean) (French bean)]
7	MdUI09619	gi|51864605|gb|CV129086.1|CV129086	proteolysis/protease/proteasome	protein degradation_E3	U-box domain-containing protein [Arabidopsis thaliana (Mouse-ear cress)]
7	MdUI20900	gi|51241475|gb|CO901685.1|CO901685	proteolysis/protease/proteasome	protein ubiquitination	F-box family protein [Arabidopsis thaliana (Mouse-ear cress)]
7	MdUI28510	gi|55769108|gb|CV825994.1|CV825994	signal transduction	ethylene response	Ethylene response sensor 1 [Arabidopsis thaliana (Mouse-ear cress)]
7	MdUI16567	gi|46610712|gb|CN492386.1|CN492386	signal transduction/unknown	kinase_protein_RLK	Cysteine-rich receptor-like protein kinase [Arabidopsis thaliana (Mouse-ear cress)]
7	MdUI04444	gi|46991590|gb|CN580040.1|CN580040	stress	dehydration_induced	Early-responsive to dehydration protein-related / ERD protein-related [Arabidopsis thaliana (Mouse-ear cress)]
7	MdUI10035	gi|46596051|gb|CN495141.1|CN495141	stress	oxidative stress_induced	NAM protein, putative [Arabidopsis thaliana (Mouse-ear cress)]
7	MdUI20221	gi|48266017|gb|CN879777.1|CN879777	stress	starvation_induced	Putative HSP protein [Arabidopsis thaliana (Mouse-ear cress)]
7	MdUI23354	gi|51564710|gb|CV085361.1|CV085361	stress	stress_induced	Microtubule-associated protein 18, MAP18 [Arabidopsis thaliana (Mouse-ear cress)]
7	MdUI01029	gi|51560088|gb|CV081507.1|CV081507	stress	stress_induced	Universal stress protein (USP) family protein [Arabidopsis thaliana (Mouse-ear cress)]
7	MdUI15605	gi|51564663|gb|CV085314.1|CV085314	stress	wound_induced	Metallothionein-like protein type 3 [Malus domestica (Apple) (Malus sylvestris)]
7	MdUI27452	gi|54681415|gb|CV655616.1|CV655616	stress/pathogenesis	pathogenesis_SA binding	Salicylic acid-binding protein 2 [Nicotiana tabacum]
7	MdUI14095	gi|51239743|gb|CO899953.1|CO899953	transcription factor/unknown	flowering time	CONSTANS-like 12 [Arabidopsis thaliana (Mouse-ear cress)]
7	MdUI37802	gi|71818565|gb|DR995956.1|DR995956	transcription factor/unknown	transcription factor_AP2/EREBP	AP2/EREBP transcription factor-like protein [Oryza sativa (japonica cultivar-group)]
7	MdUI29917	gi|71824909|gb|DT002301.1|DT002301	transcription factor/unknown	transcription factor_AP2/ERF	DREB subfamily A-5 of ERF/AP2 transcription factor family protein [Arabidopsis thaliana (Mouse-ear cress)]
7	MdUI24435	gi|46598419|gb|CN496228.1|CN496228	unknown	unknown_hydrolase	Purple acid phosphatase 27 (PAP27) [Arabidopsis thaliana (Mouse-ear cress)]

## Sheet: SHD_KMC Clusters
KMC Cluster	Array_ID	GenBank	Category	Sub-category	Description
2 (ddd)	MdUI07215	gi|46599180|gb|CN496543.1|CN496543	cell cycle	cell cycle_cell division	Yippee-like protein, putative [Oryza sativa (japonica cultivar-group)]
2	MdUI22376	gi|48737819|gb|CO068338.1|CO068338	cell wall	cell wall_biosynthesis_cellulose	Cellulose synthase [Medicago truncatula (Barrel medic)]
2	MdUI29747	gi|48279192|gb|CN892950.1|CN892950	chloroplast/light response/photosynthesis	biosynthesis_chlorophyll	Magnesium-chelatase subunit chlD, chloroplast precursor [Nicotiana tabacum (Common tobacco)]
2	MdUI14713	gi|50701057|gb|CO722237.1|CO722237	chloroplast/light response/photosynthesis	carbon utilization	NADP-dependent malic enzyme [Vitis vinifera (Grape)]
2	MdUI12689	gi|47967668|gb|CN850377.1|CN850377	chloroplast/light response/photosynthesis	chloroplast_calvin cycle_rubisco activase	Ribulose bisphosphate carboxylase/oxygenase activase, chloroplast precursor [Lycopersicon pennellii (Tomato)]
2	MdUI32241	gi|48117503|gb|CN861240.1|CN861240	chloroplast/light response/photosynthesis	chloroplast_DNA_binding	CND41, chloroplast nucleoid DNA binding protein precursor [Nicotiana tabacum (Common tobacco)]
2	MdUI32240	gi|54681895|gb|CV655847.1|CV655847	chloroplast/light response/photosynthesis	chloroplast_DNA_binding	CND41, chloroplast nucleoid DNA binding protein precursor [Nicotiana tabacum (Common tobacco)]
2	MdUI05560	gi|54681895|gb|CV655847.1|CV655847	chloroplast/light response/photosynthesis	chloroplast_DNA_binding	CND41, chloroplast nucleoid DNA binding protein precursor [Nicotiana tabacum (Common tobacco)]
2	MdUI18869	gi|54463870|gb|CV566964.1|CV566964	chloroplast/light response/photosynthesis	chloroplast_light harvesting_PS II	Light harvesting chlorophyll a /b binding protein of PSII [Euglena gracilis]
2	MdUI18896	gi|54464314|gb|CV567186.1|CV567186	chloroplast/light response/photosynthesis	chloroplast_light harvesting_PS II_oxygen evolving complex	10 kDa photosystem II polypeptide [Trifolium pratense (Red clover)]
2	MdUI39035	gi|55768629|gb|CV825512.1|CV825512	chloroplast/light response/photosynthesis	chloroplast_photosynthesis_PS I	Photosystem I P700 chlorophyll A apoprotein A1 [Oryza sativa (japonica cultivar-group)]
2	MdUI21631	gi|49632968|gb|CO416720.1|CO416720	chloroplast/light response/photosynthesis	chloroplast_photosynthesis_PS II	Photosystem II 10 kDa polypeptide, chloroplast precursor [Brassica campestris (Field mustard)]
2	MdUI05031	gi|48379817|gb|CN907316.1|CN907316	chloroplast/light response/photosynthesis	chloroplast_photosynthesis_PS II	Chloroplast photosystem II 10 kDa protein [Arachis hypogaea (Peanut)]
2	MdUI18540	gi|55858854|gb|CV883646.1|CV883646	chloroplast/light response/photosynthesis	thylakoid_related	Thylakoid lumenal 29.8 kDa protein, chloroplast precursor [Arabidopsis thaliana (Mouse-ear cress)]
2	MdUI02460	gi|56162100|gb|CV986226.1|CV986226	cytochrome P450	cytochrome P450	Cytochrome P450 71A1 [Persea americana (Avocado)]
2	MdUI28451	gi|55768729|gb|CV825612.1|CV825612	cytochrome P450	metabolism_ABA	Cytochrome P450 [Arabidopsis thaliana (Mouse-ear cress)]
2	MdUI16309	gi|46609223|gb|CN491870.1|CN491870	development	flowering	Agamous-like protein [Malus domestica (Apple) (Malus sylvestris)]
2	MdUI03522	gi|52024469|gb|CV186832.1|CV186832	development	seed maturation	Seed maturation protein LEA 4 [Glycine tomentella (Woolly glycine)]
2	MdUI18633	gi|55857727|gb|CV882519.1|CV882519	DNA binding/histone/chromatin folding/repair	DNA_chromatin_condensation	Regulator of chromosome condensation-like protein [Arabidopsis thaliana (Mouse-ear cress)]
2	MdUI10615	gi|47969107|gb|CN851816.1|CN851816	DNA binding/histone/chromatin folding/repair	DNA_chromatin_condensation	Regulator of chromosome condensation (RCC1) family protein [Arabidopsis thaliana (Mouse-ear cress)]
2	MdUI09182	gi|51913258|gb|CV150937.1|CV150937	DNA binding/histone/chromatin folding/repair	DNA_chromatin_condensation	UVB-resistance protein-related / regulator of chromosome condensation (RCC1) family protein [Arabidopsis thaliana (Mouse-ear cress)]
2	MdUI37694	gi|71816705|gb|DR994096.1|DR994096	DNA binding/histone/chromatin folding/repair	nucleotide binding	Nucleotide binding protein, putative [Aspergillus fumigatus (Sartorya fumigata)]
2	MdUI07383	gi|46992630|gb|CN581080.1|CN581080	DNA replication	positive regulation of telomerase activity;protein binding;nucleus;regulation of transcription, DNA-dependent	Hypothetical protein [Trifolium pratense (Red clover)]
2	MdUI31272	gi|71822506|gb|DR999897.1|DR999897	hormone response	ABA_response	ABA-responsive protein, putative [Oryza sativa (japonica cultivar-group)]
2	MdUI19939	gi|55698641|gb|CV793727.1|CV793727	hormone response	auxin_response	IAA16 protein [Gossypium hirsutum (Upland cotton)]
2	MdUI23615	gi|54684282|gb|CV657022.1|CV657022	hormone response	auxin_response_repressed	Auxin-repressed protein [Malus domestica (Apple) (Malus sylvestris)]
2	MdUI16035	gi|55699352|gb|CV794438.1|CV794438	hormone response	auxin_response_repressed	Auxin-repressed protein [Malus domestica (Apple) (Malus sylvestris)]
2	MdUI02159	gi|54621614|gb|CV628750.1|CV628750	hormone response	auxin_response_repressed	Auxin-repressed protein [Malus domestica (Apple) (Malus sylvestris)]
2	MdUI01431	gi|51560277|gb|CV081656.1|CV081656	hormone response	cytokinin_signaling	Histidine-containing phosphotransfer protein [Catharanthus roseus (Rosy periwinkle) (Madagascar periwinkle)]
2	MdUI16110	gi|46424452|gb|CN445188.1|CN445188	hormone response	GA_response	Gibberellic acid receptor [Arabidopsis thaliana (Mouse-ear cress)]
2	MdUI14580	gi|49633566|gb|CO417318.1|CO417318	hormone response	GA_response	Gibberellin receptor GID1L2 [Arabidopsis thaliana (Mouse-ear cress)]
2	MdUI19038	gi|48262754|gb|CN876514.1|CN876514	hormone response	JA_response	Jasmonic acid 2 [Lycopersicon esculentum (Tomato)]
2	MdUI31457	gi|50702887|gb|CO723149.1|CO723149	membrane/cytoskeleton/intracellular transport	transport_H2O	Curculin-like (mannose-binding) lectin family protein [Arabidopsis thaliana (Mouse-ear cress)]
2	MdUI20795	gi|51559735|gb|CV081220.1|CV081220	membrane/cytoskeleton/intracellular transport	transport_H2O	Curculin-like (mannose-binding) lectin family protein [Arabidopsis thaliana (Mouse-ear cress)]
2	MdUI19651	gi|48412094|gb|CN939281.1|CN939281	membrane/cytoskeleton/intracellular transport	transport_sorbitol	Sorbitol transporter [Malus domestica (Apple) (Malus sylvestris)]
2	MdUI20047	gi|53857440|gb|CV523766.1|CV523766	membrane/cytoskeleton/intracellular transport	transport_sucrose	Sucrose transporter [Malus domestica (Apple) (Malus sylvestris)]
2	MdUI15376	gi|50889726|gb|CO754475.1|CO754475	membrane/cytoskeleton/intracellular transport	transport_sugar	Sugar transporter 1 [Arabidopsis thaliana (Mouse-ear cress)]
2	MdUI24872	gi|46598193|gb|CN496118.1|CN496118	membrane/cytoskeleton/intracellular transport	transporter_polypeptide	Proton-dependent oligopeptide transport (POT) family protein [Arabidopsis thaliana (Mouse-ear cress)]
2	MdUI03703	gi|55856790|gb|CV881582.1|CV881582	metabolism	amino acid_biosynthesis_tryptophan	Tryptophan synthase alpha 1 chain, putative [Arabidopsis thaliana (Mouse-ear cress)]
2	MdUI29118	gi|54621787|gb|CV628923.1|CV628923	metabolism	metabolism_AA	Amidase, putative [Brassica oleracea (Wild cabbage)]
2	MdUI21760	gi|49633388|gb|CO417140.1|CO417140	metabolism	metabolism_AA	Amidase, putative [Brassica oleracea (Wild cabbage)]
2	MdUI38434	gi|48264382|gb|CN878142.1|CN878142	metabolism	metabolism_AA_lysine	Bifunctional lysine-ketoglutarate reductase/saccharopine dehydrogenase [Gossypium hirsutum (Upland cotton)]
2	MdUI08073	gi|46604173|gb|CN489805.1|CN489805	metabolism	metabolism_AA_lysine	Bifunctional lysine-ketoglutarate reductase/saccharopine dehydrogenase [Gossypium hirsutum (Upland cotton)]
2	MdUI32192	gi|48261499|gb|CN875291.1|CN875291	metabolism	metabolism_biosynthesis_galactose	Galactinol synthase [Xerophyta humilis]
2	MdUI16896	gi|46600027|gb|CN496889.1|CN496889	metabolism	metabolism_biosynthesis_starch	Granule-bound starch synthase 1, chloroplast precursor [Antirrhinum majus (Garden snapdragon)]
2	MdUI11708	gi|51241361|gb|CO901571.1|CO901571	metabolism	metabolism_carbohydrate	Alpha-L-arabinofuranosidase / beta-D-xylosidase [Pyrus pyrifolia (Japanese pear) (Pyrus serotina)]
2	MdUI19955	gi|56163055|gb|CV987181.1|CV987181	metabolism	metabolism_sorbitol	NADP-dependent D-sorbitol-6-phosphate dehydrogenase [Malus domestica (Apple) (Malus sylvestris)]
2	MdUI20053	gi|52862710|gb|CV467780.1|CV467780	metabolism	metabolism_sorbitol	NADP-dependent D-sorbitol-6-phosphate dehydrogenase [Malus domestica (Apple) (Malus sylvestris)]
2	MdUI19962	gi|49631480|gb|CO415232.1|CO415232	metabolism	metabolism_sorbitol	Sorbitol dehydrogenase [Malus domestica (Apple) (Malus sylvestris)]
2	MdUI19959	gi|50703523|gb|CO723462.1|CO723462	metabolism	metabolism_sorbitol	NADP-dependent D-sorbitol-6-phosphate dehydrogenase [Malus domestica (Apple) (Malus sylvestris)]
2	MdUI19958	gi|54687771|gb|CV658761.1|CV658761	metabolism	metabolism_sorbitol	NADP-dependent D-sorbitol-6-phosphate dehydrogenase [Malus domestica (Apple) (Malus sylvestris)]
2	MdUI25863	gi|46993352|gb|CN581802.1|CN581802	metabolism	metabolism_sucrose	Sucrose phosphate phosphatase 3F [Arabidopsis thaliana (Mouse-ear cress)]
2	MdUI23292	gi|51295220|gb|CO904917.1|CO904917	metabolism	metabolism_trehalose_TPS	Trehalose 6-phosphate synthase [Gossypium hirsutum (Upland cotton)]
2	MdUI23171	gi|50889854|gb|CO754603.1|CO754603	metabolism	metabolism_trehalose_TPS	Trehalose-phosphatase [Arabidopsis thaliana]
2	MdUI15162	gi|50406695|gb|CO576473.1|CO576473	metabolism	metabolism_trehalose_TPS	Trehalose 6-phosphate synthase [Gossypium hirsutum (Upland cotton)]
2	MdUI12989	gi|48261510|gb|CN875302.1|CN875302	metabolism	metabolism_trehalose_TPS	Trehalose 6-phosphate synthase [Gossypium hirsutum (Upland cotton)]
2	MdUI20623	gi|48400678|gb|CN927865.1|CN927865	metabolism	pentose-phosphate shunt	Ribose-phosphate pyrophosphokinase 5 [Arabidopsis thaliana (Mouse-ear cress)]
2	MdUI15909	gi|54684077|gb|CV656923.1|CV656923	metabolism	uricase	Urate oxidase [Cicer arietinum (Chickpea) (Garbanzo)]
2	MdUI12767	gi|49633247|gb|CO416999.1|CO416999	metabolism	metabolism_catabolism_lipid/fatty acid	GDSL-motif lipase/hydrolase family protein [Arabidopsis thaliana (Mouse-ear cress)]
2	MdUI38523	gi|116980085|gb|EG631252.1|EG631252	metabolism	metabolism_zeatin	Zeatin O-xylosyltransferase [Phaseolus vulgaris (Kidney bean) (French bean)]
2	MdUI09641	gi|48265787|gb|CN879547.1|CN879547	plastid	pigment formation	Pigment defective 225 [Arabidopsis thaliana (Mouse-ear cress)]
2	MdUI18103	gi|48736454|gb|CO066973.1|CO066973	protein synthesis/ribosome/tRNA/chaperone	protein synthesis_chaperone	DnaJ-like protein [Phaseolus vulgaris (Kidney bean) (French bean)]
2	MdUI12378	gi|48273334|gb|CN887092.1|CN887092	protein synthesis/ribosome/tRNA/chaperone	protein synthesis_chaperone	Chaperone protein dnaJ11, chloroplast precursor [Arabidopsis thaliana (Mouse-ear cress)]
2	MdUI04615	gi|51293721|gb|CO903418.1|CO903418	protein synthesis/ribosome/tRNA/chaperone	protein synthesis_chaperone	DnaJ-like protein [Phaseolus vulgaris (Kidney bean) (French bean)]
2	MdUI18771	gi|51713235|gb|CV122140.1|CV122140	protein synthesis/ribosome/tRNA/chaperone	protein synthesis_ribosome_L37	60S ribosomal protein L37 [Arabidopsis thaliana (Mouse-ear cress)]
2	MdUI22683	gi|51098305|gb|CO868155.1|CO868155	protein synthesis/ribosome/tRNA/chaperone	tRNA synthase	tRNA synthase-like protein [Arabidopsis thaliana (Mouse-ear cress)]
2	MdUI16754	gi|46602995|gb|CN489287.1|CN489287	proteolysis/protease/proteasome	protease_inhibitor	Cystatin-related protein [Arabidopsis thaliana (Mouse-ear cress)]
2	MdUI18246	gi|53857573|gb|CV523899.1|CV523899	proteolysis/protease/proteasome	protein degradation_proteosome	AAA ATPase; 26S proteasome subunit P45 [Medicago truncatula (Barrel medic)]
2	MdUI05239	gi|55699173|gb|CV794259.1|CV794259	RNA binding/synthesis/modification	RNA_helicase	RNA helicase, putative [Oryza sativa (japonica cultivar-group)]
2	MdUI27778	gi|55857091|gb|CV881883.1|CV881883	signal transduction/unknown	flowering	Non-phototropic hypocotyl 3-like protein [Arabidopsis thaliana (Mouse-ear cress)]
2	MdUI30126	gi|71819781|gb|DR997172.1|DR997172	signal transduction/unknown	kinase_protein_LRR	Leucine-rich repeat family protein [Arabidopsis thaliana (Mouse-ear cress)]
2	MdUI23456	gi|51571433|gb|CV092094.1|CV092094	signal transduction/unknown	protein kinase_MAPKK	Mitogen-activated protein kinase kinase kinase 14 [Arabidopsis thaliana (Mouse-ear cress)]
2	MdUI19949	gi|48418000|gb|CN945187.1|CN945187	stress/pathogenesis	pathogenesis_EDS1	Enhanced disease susceptibility 1 protein [Solanum tuberosum (Potato)]
2	MdUI31019	gi|71921495|gb|DT041567.1|DT041567	stress/pathogenesis	pathogenesis_PR gene	Pathogenesis related protein, putative [Oryza sativa (japonica cultivar-group)]
2	MdUI18020	gi|48738192|gb|CO068711.1|CO068711	stress/pathogenesis	pathogenesis_PR gene	Major allergen Mal d 1.03G [Malus domestica (Apple) (Malus sylvestris)]
2	MdUI30983	gi|71918997|gb|DT040390.1|DT040390	transcription factor/unknown	flowering	Agamous-like 65 [Arabidopsis thaliana (Mouse-ear cress)]
2	MdUI19064	gi|56435266|gb|CX025219.1|CX025219	transcription factor/unknown	TF_BTB/TAZ	BTB and TAZ domain protein 1 [Arabidopsis thaliana (Mouse-ear cress)]
2	MdUI07382	gi|48391767|gb|CN918954.1|CN918954	transcription factor/unknown	TF_BTB/TAZ	BTB and TAZ domain protein 1 [Arabidopsis thaliana (Mouse-ear cress)]
2	MdUI22667	gi|50353421|gb|CO541372.1|CO541372	transcription factor/unknown	TF_MADS box	MdMads2.1 protein [Malus domestica (Apple) (Malus sylvestris)]
2	MdUI10621	gi|51098752|gb|CO868602.1|CO868602	transcription factor/unknown	TF_NAC domain	NAC domain protein NAC1 [Glycine max (Soybean)]
2	MdUI10620	gi|48288503|gb|CN902263.1|CN902263	transcription factor/unknown	TF_NAC domain	NAC domain protein NAC1 [Glycine max (Soybean)]
2	MdUI25545	gi|46990132|gb|CN578582.1|CN578582	transcription factor/unknown	transcription factor_bZIP	BZIP transcription factor [Nicotiana tabacum (Common tobacco)]
2	MdUI29485	gi|55698675|gb|CV793761.1|CV793761	transcription factor/unknown	transcription factor_myb	MYB21 [Malus domestica (Apple) (Malus sylvestris)]
2	MdUI28801	gi|56433334|gb|CX024297.1|CX024297	transcription factor/unknown	transcription factor_myb	MYB7 [Malus domestica (Apple) (Malus sylvestris)]
2	MdUI26205	gi|32898047|gb|AU301430.1|AU301430	unknown	unknown	Unknown protein [Arabidopsis thaliana (Mouse-ear cress)]
2	MdUI17197	gi|46990532|gb|CN578982.1|CN578982	unknown	unknown_domain_WD repeat	WD-40 repeat family protein [Arabidopsis thaliana (Mouse-ear cress)]
2	MdUI31065	gi|48276240|gb|CN889998.1|CN889998	vacuole function	vacuole processing	Vacuolar processing enzyme precursor [Glycine max (Soybean)]
5 (dou)	MdUI20006	gi|91004874|gb|EB115295.1|EB115295	cell wall	cell wall degradation	Beta-galactosidase precursor (Lactase) (Acid beta- galactosidase) (Exo-(1-->4)-beta-D-galactanase) [Malus domestica (Apple) (Malus sylvestris)]
5	MdUI18265	gi|53857648|gb|CV523974.1|CV523974	cell wall	cell wall modification	Xyloglucan endotransglucosylase 2 [Rosa x borboniana]
5	MdUI14321	gi|48940313|gb|CN995575.2|CN995575	cell wall	cell wall_degradation	1,3-beta-glucanohydrolase [Solanum tuberosum (Potato)]
5	MdUI12222	gi|46600656|gb|CN497142.1|CN497142	cell wall	cell wall_degradation	Polygalacturonase-like protein [Fragaria ananassa (Strawberry)]
5	MdUI10260	gi|71815419|gb|DR992810.1|DR992810	cell wall	cell wall_degradation	Polygalacturonase non-catalytic subunit JP630 precursor [Arabidopsis thaliana (Mouse-ear cress)]
5	MdUI01453	gi|56200586|gb|CV997547.1|CV997547	cell wall	cell wall_degradation	Glycoside hydrolase family 28 protein / polygalacturonase (pectinase) family protein [Arabidopsis thaliana (Mouse-ear cress)]
5	MdUI27679	gi|54621238|gb|CV628374.1|CV628374	cytochrome P450	metabolism_fatty acid	Cytochrome P450 monooxygenase CYP94A [Glycine max (Soybean)]
5	MdUI03640	gi|46603856|gb|CN489671.1|CN489671	development	senescence	Putative senescence-associated protein SAG102 [Malus domestica (Apple) (Malus sylvestris)]
5	MdUI14916	gi|48269278|gb|CN883036.1|CN883036	energy/mitochondria	electron transport chain_complexes III-->IV	Cytochrome c1, heme protein, mitochondrial precursor [Solanum tuberosum (Potato)]
5	MdUI19910	gi|48262320|gb|CN876080.1|CN876080	energy/mitochondria	electron transport chain_ubiquinone-->Cyt c	Ubiquinol-cytochrome c reductase iron-sulfur subunit 1, mitochondrial precursor [Nicotiana tabacum (Common tobacco)]
5	MdUI08418	gi|48125975|gb|CN868480.1|CN868480	energy/mitochondria	mitochondria	Mitochondrial carrier protein, putative [Fragaria ananassa (Strawberry)]
5	MdUI16386	gi|46607215|gb|CN491029.1|CN491029	hormone response	ABA_induced	ABA-induced protein, putative [Cynodon dactylon (Bermuda grass)]
5	MdUI26615	gi|48693118|gb|CO051653.1|CO051653	hormone response	ABA_signaling_AP2 TF	ABA insensitive 4 [Arabidopsis thaliana (Mouse-ear cress)]
5	MdUI07918	gi|51571199|gb|CV091860.1|CV091860	hormone response	brassinosteroid_signaling	BR-signaling kinase 1 (BSK1) [Arabidopsis thaliana (Mouse-ear cress)]
5	MdUI19585	gi|54686355|gb|CV658053.1|CV658053	hormone response	ethylene response	Ethylene-induced esterase [Citrus sinensis (Sweet orange)]
5	MdUI38923	gi|48264005|gb|CN877765.1|CN877765	membrane/cytoskeleton/intracellular transport	transport_galactose	UDP-galactose transporter 5 [Arabidopsis thaliana (Mouse-ear cress)]
5	MdUI25714	gi|46991808|gb|CN580258.1|CN580258	membrane/cytoskeleton/intracellular transport	transporter_ABC	ABC1 protein-like [Oryza sativa (japonica cultivar-group)]
5	MdUI18962	gi|55768704|gb|CV825587.1|CV825587	metabolism	amino acid_biosynthesis_glutamine	Plastidic glutamine synthetase precursor, putative [Crataegus crus-galli (cockspur hawthorn)]
5	MdUI19965	gi|48281291|gb|CN895049.1|CN895049	metabolism	glycolysis	Aldehyde dehydrogenase family 7 member A1 [Malus domestica (Apple) (Malus sylvestris)]
5	MdUI19963	gi|48278653|gb|CN892411.1|CN892411	metabolism	glycolysis	Aldehyde dehydrogenase family 7 member A1 [Malus domestica (Apple) (Malus sylvestris)]
5	MdUI22819	gi|50890770|gb|CO755521.1|CO755521	metabolism	metabolism_AA	Amine oxidase family protein / SWIRM domain-containing protein [Arabidopsis thaliana (Mouse-ear cress)]
5	MdUI14708	gi|50701029|gb|CO722223.1|CO722223	metabolism	metabolism_catabolism_polysaccharide	Beta-amylase [Prunus armeniaca (Apricot)]
5	MdUI12637	gi|51912748|gb|CV150427.1|CV150427	metabolism	metabolism_catabolism_polysaccharide	Beta-amylase [Prunus armeniaca (Apricot)]
5	MdUI21251	gi|51240359|gb|CO900569.1|CO900569	metabolism	metabolism_fatty acid	Acetyl-CoA acetyltransferase [Aspergillus fumigatus (Sartorya fumigata)]
5	MdUI13228	gi|48737964|gb|CO068483.1|CO068483	metabolism	metabolism_fatty acid	Cytochrome P450-dependent fatty acid hydroxylase, putative [Oryza sativa (japonica cultivar-group)]
5	MdUI21963	gi|50701556|gb|CO722489.1|CO722489	metabolism	metabolism_lipid	Lecithine cholesterol acyltransferase-like protein [Medicago truncatula (Barrel medic)]
5	MdUI06804	gi|54681899|gb|CV655849.1|CV655849	metabolism	secondary metabolism_biosynthesis_flavonoid	Flavonoid 3',5'-hydroxylase, putative [Arabidopsis thaliana (Mouse-ear cress)]
5	MdUI25523	gi|46991130|gb|CN579580.1|CN579580	metabolism	metabolism_carbohydrate	Catalytic/ cation binding / hydrolase, hydrolyzing O-glycosyl compounds [Arabidopsis thaliana (Mouse-ear cress)]
5	MdUI03201	gi|46596173|gb|CN495197.1|CN495197	metabolism	metabolism_catabolism_starch	Pullulanase 1 [Arabidopsis thaliana (Mouse-ear cress)]
5	MdUI02054	gi|48737905|gb|CO068424.1|CO068424	metabolism	secondary metabolism_biosynthesis_carotenoid	Abscisic aldehyde oxidase 3 [Arabidopsis thaliana (Mouse-ear cress)]
5	MdUI20697	gi|51096255|gb|CO866105.1|CO866105	oxidation/reduction	oxidation_peroxidase	Peroxidase 18 precursor [Arabidopsis thaliana (Mouse-ear cress)]
5	MdUI11838	gi|51240039|gb|CO900249.1|CO900249	oxidation/reduction	oxidation_peroxidase	Peroxidase precursor [Quercus suber (Cork oak)]
5	MdUI20005	gi|54623619|gb|CV630755.1|CV630755	oxidation/reduction	oxidation_PPO	Polyphenol oxidase [Prunus salicina var. cordata]
5	MdUI15792	gi|52861067|gb|CV466475.1|CV466475	protein synthesis/ribosome/tRNA/chaperone	protein synthesis_ribosome_L19	60S ribosomal protein L19 [Capsicum annuum (Bell pepper)]
5	MdUI03931	gi|46990298|gb|CN578748.1|CN578748	protein synthesis/ribosome/tRNA/chaperone	protein synthesis_ribosome_S19	40S ribosomal protein S19-3 [Arabidopsis thaliana (Mouse-ear cress)]
5	MdUI15835	gi|52861935|gb|CV467005.1|CV467005	proteolysis/protease/proteasome	apoptosis	Clp amino terminal domain-containing protein [Arabidopsis thaliana (Mouse-ear cress)]
5	MdUI00659	gi|48488882|gb|CN996992.1|CN996992	proteolysis/protease/proteasome	protease	Cysteine protease [Vigna mungo (Rice bean) (Black gram)]
5	MdUI18399	gi|54688288|gb|CV659021.1|CV659021	proteolysis/protease/proteasome	protein degradation_E2	Ubiquitin-conjugating enzyme X [Xenopus laevis (African clawed frog)]
5	MdUI17585	gi|48488122|gb|CN996232.1|CN996232	proteolysis/protease/proteasome	proteolysis	Serine carboxypeptidase [Prunus mume (Japanese flowering apricot)]
5	MdUI24930	gi|46599633|gb|CN496722.1|CN496722	signal transduction/unknown	protein kinase	Protein kinase family protein [Arabidopsis thaliana (Mouse-ear cress)]
5	MdUI22506	gi|49635228|gb|CO418980.1|CO418980	signal transduction/unknown	protein kinase	Protein kinase family protein [Arabidopsis thaliana (Mouse-ear cress)]
5	MdUI39483	gi|48390715|gb|CN918215.1|CN918215	signal transduction/unknown	protein kinase_LRR	LRR XI-23 [Arabidopsis thaliana (Mouse-ear cress)]
5	MdUI22486	gi|49635084|gb|CO418836.1|CO418836	signal transduction/unknown	protein kinase_RLK	Receptor kinase, putative [Malus domestica (Apple) (Malus sylvestris)]
5	MdUI38829	gi|71814545|gb|DR991936.1|DR991936	stress	dark_induced	Dark inducible 3 [Arabidopsis thaliana (Mouse-ear cress)]
5	MdUI15435	gi|50887035|gb|CO751781.1|CO751781	stress	heat shock protein	Heat shock protein [Spinacia oleracea (Spinach)]
5	MdUI20001	gi|49634156|gb|CO417908.1|CO417908	stress/pathogenesis	pathogenesis_PR gene	Ribonuclease-like PR-10c [Malus domestica (Apple) (Malus sylvestris)]
5	MdUI20639	gi|48286111|gb|CN899870.1|CN899870	transcription factor/unknown	TF_NAM	NAM-like protein 6 [Petunia hybrida (Petunia)]
5	MdUI39289	gi|91041032|gb|EB151450.1|EB151450	transcription factor/unknown	TF_WRKY	NAM (No apical meristem)-like protein [Arabidopsis thaliana (Mouse-ear cress)]
5	MdUI18659	gi|55858550|gb|CV883342.1|CV883342	unknown	unknown_domain_ankyrin	Ankyrin repeat-like protein [Oryza sativa (japonica cultivar-group)]
5	MdUI25820	gi|46992941|gb|CN581391.1|CN581391	vacuole function	vacuole ATP synthesis	Vacuolar ATP synthase subunit G 1 [Nicotiana tabacum (Common tobacco)]
5	MdUI19368	gi|51562013|gb|CV083015.1|CV083015	vacuole function	vacuole protein sorting	Vacuolar protein sorting-associated like protein [Arabidopsis thaliana (Mouse-ear cress)]
3 (odo)	MdUI33965	gi|48386781|gb|CN914281.1|CN914281	cell cycle	cell cycle_CDK	Cyclin-dependent kinase C;1 [Arabidopsis thaliana (Mouse-ear cress)]
3	MdUI15663	gi|48420267|gb|CN947454.1|CN947454	cell cycle	cell cycle_CDK	Cyclin-dependent kinase [Populus tremula x Populus tremuloides]
3	MdUI31102	gi|113374507|gb|EE663805.1|EE663805	cell cycle	cell cycle_cyclin	CYCLIN D4;1 [Arabidopsis thaliana (Mouse-ear cress)]
3	MdUI24880	gi|46597918|gb|CN495984.1|CN495984	cell cycle	cell cycle_cyclin	Cyclin d3 [Glycine max (Soybean)]
3	MdUI20016	gi|51865127|gb|CV129608.1|CV129608	cell wall	cell wall degradation	Endo-1,4-beta-glucanase [Malus domestica (Apple) (Malus sylvestris)]
3	MdUI24636	gi|46606400|gb|CN490711.1|CN490711	cell wall	cell wall_biosynthesis_cellulose	Putative cellulose synthase [Arabidopsis thaliana (Mouse-ear cress)]
3	MdUI01105	gi|48264891|gb|CN878651.1|CN878651	chloroplast/light response/photosynthesis	biosynthesis_chlorophyll	Magnesium-protoporphyrin IX monomethyl ester [oxidative] cyclase, chloroplast precursor [Gossypium hirsutum (Upland cotton)]
3	MdUI02471	gi|46614363|gb|CN493755.1|CN493755	chloroplast/light response/photosynthesis	carbon utilization	NADP-dependent isocitrate dehydrogenase [Prunus persica (Peach)]
3	MdUI20347	gi|51097153|gb|CO867003.1|CO867003	chloroplast/light response/photosynthesis	chloroplast_biogenesis	Chloroplast biogenesis 6 [Arabidopsis thaliana (Mouse-ear cress)]
3	MdUI19206	gi|56433132|gb|CX024195.1|CX024195	chloroplast/light response/photosynthesis	chloroplast_calvin cycle_rubisco activase	Ribulose bisphosphate carboxylase/oxygenase activase, chloroplast precursor [Malus domestica (Apple) (Malus sylvestris)]
3	MdUI18916	gi|53858972|gb|CV525298.1|CV525298	chloroplast/light response/photosynthesis	chloroplast_light harvesting_CAB	Chloroplast chlorophyll A/B binding protein [Manihot esculenta (Cassava) (Manioc)]
3	MdUI18455	gi|54621042|gb|CV628178.1|CV628178	chloroplast/light response/photosynthesis	chloroplast_light harvesting_CAB	Chlorophyll a/b-binding protein type I [Malus domestica (Apple) (Malus sylvestris)]
3	MdUI00406	gi|46603972|gb|CN489722.1|CN489722	chloroplast/light response/photosynthesis	chloroplast_light harvesting_CAB	Chlorophyll a-b binding protein 7, chloroplast precursor [Lycopersicon esculentum (Tomato)]
3	MdUI18945	gi|53857324|gb|CV523650.1|CV523650	chloroplast/light response/photosynthesis	chloroplast_light harvesting_PS II	Light harvesting chlorophyll a /b binding protein of PSII [Euglena gracilis]
3	MdUI18842	gi|52862322|gb|CV467392.1|CV467392	chloroplast/light response/photosynthesis	chloroplast_light harvesting_PS II	Light harvesting chlorophyll a /b binding protein of PSII [Euglena gracilis]
3	MdUI18766	gi|51713188|gb|CV122093.1|CV122093	chloroplast/light response/photosynthesis	chloroplast_light harvesting_PS II	Light harvesting chlorophyll a /b binding protein of PSII [Euglena gracilis]
3	MdUI06709	gi|53858999|gb|CV525325.1|CV525325	chloroplast/light response/photosynthesis	chloroplast_light harvesting_PS II	Light harvesting chlorophyll a /b binding protein of PSII [Euglena gracilis]
3	MdUI02312	gi|54465837|gb|CV567918.1|CV567918	chloroplast/light response/photosynthesis	chloroplast_light harvesting_PS II	Light harvesting chlorophyll a /b binding protein of PSII [Euglena gracilis]
3	MdUI05029	gi|50891400|gb|CO756152.1|CO756152	chloroplast/light response/photosynthesis	chloroplast_photosynthesis_PS II	Photosystem II 10 kDa polypeptide, chloroplast precursor [Spinacia oleracea (Spinach)]
3	MdUI20475	gi|51097407|gb|CO867257.1|CO867257	chloroplast/light response/photosynthesis	electron transport chain	Plastocyanin-like domain-containing protein [Arabidopsis thaliana (Mouse-ear cress)]
3	MdUI18955	gi|55768623|gb|CV825506.1|CV825506	chloroplast/light response/photosynthesis	oxygen evoving enhancer	Chloroplast oxygen-evolving enhancer protein [Manihot esculenta (Cassava) (Manioc)]
3	MdUI18980	gi|55768922|gb|CV825808.1|CV825808	chloroplast/light response/photosynthesis	oxygen evoving enhancer	Oxygen-evolving enhancer protein 1, chloroplast precursor [Solanum tuberosum (Potato)]
3	MdUI18425	gi|54682990|gb|CV656384.1|CV656384	chloroplast/light response/photosynthesis	oxygen evoving enhancer	Oxygen evolving enhancer protein 1 precursor [Bruguiera gymnorhiza]
3	MdUI27417	gi|53858668|gb|CV524994.1|CV524994	chloroplast/light response/photosynthesis	protein folding	Peptidyl-prolyl cis-trans isomerase [Arabidopsis thaliana]
3	MdUI02703	gi|50702703|gb|CO723057.1|CO723057	chloroplast/light response/photosynthesis	protein folding	Peptidyl-prolyl cis-trans isomerase 1 [Malus domestica (Apple) (Malus sylvestris)]
3	MdUI28042	gi|56161939|gb|CV986065.1|CV986065	chloroplast/light response/photosynthesis	TF_GAGA-binding	GAGA-binding protein [soybean (Glycine max)]
3	MdUI08005	gi|52860963|gb|CV466371.1|CV466371	chloroplast/light response/photosynthesis	thylakoid_related	Thylakoid lumenal protein-related [Arabidopsis thaliana (Mouse-ear cress)]
3	MdUI01952	gi|52024804|gb|CV186986.1|CV186986	chloroplast/light response/photosynthesis	thylakoid_related	Thylakoid lumenal 25.6 kDa protein, chloroplast precursor [Arabidopsis thaliana (Mouse-ear cress)]
3	MdUI00999	gi|55858722|gb|CV883514.1|CV883514	development	flowering time	CONSTANS-like protein CO1 [Populus deltoides (Poplar)]
3	MdUI02868	gi|54681719|gb|CV655760.1|CV655760	DNA binding/histone/chromatin folding/repair	chromosome maintenance	Structural maintenance of chromosomes (SMC)-like protein [Arabidopsis thaliana (Mouse-ear cress)]
3	MdUI25018	gi|46603851|gb|CN489668.1|CN489668	DNA binding/histone/chromatin folding/repair	DNA_chromatin_condensation	Regulator of chromosome condensation-like protein [Arabidopsis thaliana (Mouse-ear cress)]
3	MdUI18791	gi|51713093|gb|CV121998.1|CV121998	DNA binding/histone/chromatin folding/repair	DNA_chromatin_condensation	Regulator of chromosome condensation-like protein [Arabidopsis thaliana (Mouse-ear cress)]
3	MdUI17352	gi|46991688|gb|CN580138.1|CN580138	DNA binding/histone/chromatin folding/repair	DNA_repair_TF	Transcription factor [Vicia faba var. minor]
3	MdUI22047	gi|51237848|gb|CO898058.1|CO898058	DNA binding/synthesis/modification	DNA_chromatin_condensation	DNA topoisomerase II, putative [Malus domestica (Apple) (Malus sylvestris)]
3	MdUI27536	gi|54687921|gb|CV658836.1|CV658836	DNA binding/synthesis/modification	DNA_helicase	ATP-dependent DNA helicase II 70 kDa subunit, putative [Oryza sativa (japonica cultivar-group)]
3	MdUI25185	gi|46601837|gb|CN488772.1|CN488772	energy/mitochondria	mitochondria_energy_ATPase	AAA-type ATPase family protein [Arabidopsis thaliana (Mouse-ear cress)]
3	MdUI01557	gi|50701648|gb|CO722535.1|CO722535	energy/mitochondria	mitochondria_energy_ATPase	Pyrophosphatase [Beta vulgaris (Sugar beet)]
3	MdUI06540	gi|54624477|gb|CV631613.1|CV631613	hormone response	auxin_response_induced	Auxin-induced saur-like protein [Malus domestica (Apple) (Malus sylvestris)]
3	MdUI32706	gi|54686223|gb|CV657986.1|CV657986	hormone response	auxin_response_repressed	Auxin-repressed protein [Malus domestica (Apple) (Malus sylvestris)]
3	MdUI02160	gi|54686223|gb|CV657986.1|CV657986	hormone response	auxin_response_repressed	Auxin-repressed protein [Malus domestica (Apple) (Malus sylvestris)]
3	MdUI29714	gi|56200412|gb|CV997378.1|CV997378	hormone response	biosynthesis_polyamine	Spermidine synthase, putative [Aspergillus fumigatus (Sartorya fumigata)]
3	MdUI18056	gi|48738568|gb|CO069087.1|CO069087	hormone response	ethylene biosynthesis_ACC synthase repressor	ETO1-like protein 1 [Arabidopsis thaliana (Mouse-ear cress)]
3	MdUI08882	gi|51864518|gb|CV128999.1|CV128999	membrane/cytoskeleton/intracellular transport	microtubule-based movement	125 kDa kinesin-related protein [Arabidopsis thaliana (Mouse-ear cress)]
3	MdUI02019	gi|49633877|gb|CO417629.1|CO417629	membrane/cytoskeleton/intracellular transport	tranport	Plasma membrane polypeptide [Nicotiana tabacum (Common tobacco)]
3	MdUI25405	gi|46990736|gb|CN579186.1|CN579186	membrane/cytoskeleton/intracellular transport	transport_AA	Amino acid transporter, putative [Arabidopsis thaliana (Mouse-ear cress)]
3	MdUI05756	gi|46606811|gb|CN490873.1|CN490873	membrane/cytoskeleton/intracellular transport	transport_AA	Amino acid transporter family protein [Arabidopsis thaliana (Mouse-ear cress)]
3	MdUI27286	gi|53857387|gb|CV523713.1|CV523713	membrane/cytoskeleton/intracellular transport	transport_ammonium	Amt2-like protein [Medicago truncatula (Barrel medic)]
3	MdUI32715	gi|48283850|gb|CN897609.1|CN897609	membrane/cytoskeleton/intracellular transport	transport_annexin	Annexin-like protein (Chinese cabbage)]
3	MdUI27000	gi|48736497|gb|CO067016.1|CO067016	membrane/cytoskeleton/intracellular transport	transport_carbohydrate	Carbohydrate transporter/ organic anion transporter/ sugar porter [Arabidopsis thaliana]
3	MdUI01648	gi|48116974|gb|CN860778.1|CN860778	membrane/cytoskeleton/intracellular transport	transport_H2O	Aquaporin PIP1b2 [Brassica oleracea (Wild cabbage)]
3	MdUI02819	gi|46601885|gb|CN488798.1|CN488798	membrane/cytoskeleton/intracellular transport	transport_sorbitol	Sorbitol transporter [Malus domestica (Apple) (Malus sylvestris)]
3	MdUI02268	gi|48270331|gb|CN884089.1|CN884089	membrane/cytoskeleton/intracellular transport	transport_sorbitol	Sorbitol transporter [Malus domestica (Apple) (Malus sylvestris)]
3	MdUI01726	gi|55857209|gb|CV882001.1|CV882001	membrane/cytoskeleton/intracellular transport	transport_sorbitol	Sorbitol transporter [Malus domestica (Apple) (Malus sylvestris)]
3	MdUI34747	gi|91004703|gb|EB115124.1|EB115124	membrane/cytoskeleton/intracellular transport	transport_sucrose	Sucrose transporter 7 [Arabidopsis thaliana (Mouse-ear cress)]
3	MdUI10038	gi|51564144|gb|CV084799.1|CV084799	membrane/cytoskeleton/intracellular transport	transport_sucrose	Sucrose transporter 3 [Arabidopsis thaliana (Mouse-ear cress)]
3	MdUI24232	gi|46607508|gb|CN491154.1|CN491154	membrane/cytoskeleton/intracellular transport	transport_sugar	Sugar transport protein 13 [Arabidopsis thaliana (Mouse-ear cress)]
3	MdUI24053	gi|46609827|gb|CN492066.1|CN492066	membrane/cytoskeleton/intracellular transport	transport_sugar	Sugar transport protein 1 [Arabidopsis thaliana (Mouse-ear cress)]
3	MdUI17990	gi|48694078|gb|CO052613.1|CO052613	membrane/cytoskeleton/intracellular transport	transport_sugar	Sugar transporter 13 [Arabidopsis thaliana (Mouse-ear cress)]
3	MdUI17702	gi|48485692|gb|CN993802.1|CN993802	membrane/cytoskeleton/intracellular transport	transport_sugar	Sugar transporter 13 [Arabidopsis thaliana (Mouse-ear cress)]
3	MdUI16819	gi|46597980|gb|CN496017.1|CN496017	membrane/cytoskeleton/intracellular transport	transport_sugar	Hexose transporter protein [Lycopersicon esculentum (Tomato)]
3	MdUI01271	gi|46598403|gb|CN496220.1|CN496220	metabolism	gluconeogenesis	Phosphoenolpyruvate carboxykinase [Flaveria pringlei]
3	MdUI11250	gi|46611306|gb|CN492610.1|CN492610	metabolism	metabolism_AA	Aminopeptidase-like protein [Arabidopsis thaliana (Mouse-ear cress)]
3	MdUI19613	gi|55855224|gb|CV880016.1|CV880016	metabolism	metabolism_AA_leucine	Biotin-containing subunit of methylcrotonyl-CoA carboxylase [Lycopersicon esculentum (Tomato)]
3	MdUI08072	gi|50702675|gb|CO723043.1|CO723043	metabolism	metabolism_AA_lysine	Bifunctional lysine-ketoglutarate reductase/saccharopine dehydrogenase [Gossypium hirsutum (Upland cotton)]
3	MdUI23542	gi|51864600|gb|CV129081.1|CV129081	metabolism	metabolism_biosynthesis_fatty acid	Fatty acid desaturase 2 [Arabidopsis thaliana (Mouse-ear cress)]
3	MdUI02050	gi|56162761|gb|CV986887.1|CV986887	metabolism	metabolism_biosynthesis_galactose	Galactinol synthase [Glycine max (Soybean)]
3	MdUI32191	gi|54620354|gb|CV627490.1|CV627490	metabolism	metabolism_biosynthesis_galactose	Galactinol synthase, isoform GolS-1 [Ajuga reptans (Bugle)]
3	MdUI00723	gi|51565689|gb|CV086340.1|CV086340	metabolism	metabolism_biosynthesis_L-ascorbic acid	L-galactose dehydrogenase [Malus domestica (Apple) (Malus sylvestris)]
3	MdUI15988	gi|55856791|gb|CV881583.1|CV881583	metabolism	metabolism_biosynthesis_starch	Starch synthase, isoform V [Vigna unguiculata (Cowpea)]
3	MdUI15786	gi|52860949|gb|CV466357.1|CV466357	metabolism	metabolism_biosynthesis_starch	ADP-glucose pyrophosphorylase large subunit [Metroxylon sagu]
3	MdUI06895	gi|48118648|gb|CN862252.1|CN862252	metabolism	metabolism_biosynthesis_starch	ADP-glucose pyrophosphorylase large subunit [Lycopersicon esculentum (Tomato)]
3	MdUI03456	gi|46609769|gb|CN492036.1|CN492036	metabolism	metabolism_biosynthesis_starch	ADP-glucose pyrophosphorylase [Cicer arietinum (Chickpea) (Garbanzo)]
3	MdUI01640	gi|48399992|gb|CN927179.1|CN927179	metabolism	metabolism_biosynthesis_starch	ADP-glucose pyrophosphorylase small subunit CagpS1 [Cicer arietinum (Chickpea) (Garbanzo)]
3	MdUI00033	gi|48694199|gb|CO052734.1|CO052734	metabolism	metabolism_biosynthesis_starch	ADP-glucose pyrophosphorylase family protein [Arabidopsis thaliana (Mouse-ear cress)]
3	MdUI22545	gi|51098038|gb|CO867888.1|CO867888	metabolism	metabolism_biosynthesis_sucrose	Sucrose synthase [Citrus unshiu (Satsuma orange)]
3	MdUI14778	gi|50888533|gb|CO753281.1|CO753281	metabolism	metabolism_biosynthesis_sucrose	Sucrose synthase [Citrus unshiu (Satsuma orange)]
3	MdUI07090	gi|48940886|gb|CO067594.2|CO067594	metabolism	metabolism_carbohydrate	Neutral/alkaline invertase, putative [Lotus japonicus]
3	MdUI03725	gi|51295118|gb|CO904815.1|CO904815	metabolism	metabolism_carbohydrate	Alpha-galactosidase, putative [Arabidopsis thaliana (Mouse-ear cress)]
3	MdUI01890	gi|46607986|gb|CN491344.1|CN491344	metabolism	metabolism_fructose	Fructokinase [Lycopersicon esculentum (Tomato)]
3	MdUI00132	gi|48485859|gb|CN993969.1|CN993969	metabolism	metabolism_fructose	Fructokinase [Citrus unshiu (Satsuma orange)]
3	MdUI20049	gi|54688246|gb|CV659000.1|CV659000	metabolism	metabolism_sorbitol	NADP-dependent D-sorbitol-6-phosphate dehydrogenase [Malus domestica (Apple) (Malus sylvestris)]
3	MdUI19957	gi|56432316|gb|CX023788.1|CX023788	metabolism	metabolism_sorbitol	NADP-dependent D-sorbitol-6-phosphate dehydrogenase [Malus domestica (Apple) (Malus sylvestris)]
3	MdUI03025	gi|51713393|gb|CV122298.1|CV122298	metabolism	metabolism_sorbitol	NAD-dependent sorbitol dehydrogenase 7 [Malus domestica (Apple) (Malus sylvestris)]
3	MdUI20057	gi|51912802|gb|CV150481.1|CV150481	metabolism	metabolism_sorbitol	Sorbitol dehydrogenase [Malus domestica (Apple) (Malus sylvestris)]
3	MdUI12009	gi|49633984|gb|CO417736.1|CO417736	metabolism	metabolism_sucrose	Sucrose phosphate phosphatase [Malus domestica (Apple) (Malus sylvestris)]
3	MdUI01943	gi|46599566|gb|CN496687.1|CN496687	metabolism	metabolism_sucrose	Sucrose phosphate phosphatase [Malus domestica (Apple) (Malus sylvestris)]
3	MdUI39144	gi|71825401|gb|DT002793.1|DT002793	metabolism	metabolism_sucrose	Sucrose phosphate phosphatase [Malus domestica (Apple) (Malus sylvestris)]
3	MdUI01875	gi|48127812|gb|CN870079.1|CN870079	metabolism	metabolism_synthesis_stachyose	Stachyose synthase, putative [Arabidopsis thaliana (Mouse-ear cress)]
3	MdUI10495	gi|46601606|gb|CN488683.1|CN488683	metabolism	metabolism_trehalose_TPS	ATTPS6; trehalose-phosphatase [Arabidopsis thaliana]
3	MdUI03418	gi|48121859|gb|CN864976.1|CN864976	metabolism	metabolism_trehalose_TPS	ATTPS6; trehalose-phosphatase [Arabidopsis thaliana]
3	MdUI25735	gi|46990210|gb|CN578660.1|CN578660	metabolism	metabolism_zeatin	Zeaxanthin epoxidase, chloroplast precursor [Prunus armeniaca (Apricot)]
3	MdUI39380	gi|91018373|gb|EB128791.1|EB128791	metabolism	nitrate assimilation	Nitrate reductase 1 [Arabidopsis thaliana (Mouse-ear cress)]
3	MdUI08519	gi|46424420|gb|CN445156.1|CN445156	metabolism	nitrate assimilation	Glutamate decarboxylase 2 [Arabidopsis thaliana (Mouse-ear cress)]
3	MdUI23258	gi|51292803|gb|CO902500.1|CO902500	metabolism	secondary metabolism_biosynthesis_lignin	Laccase [Liriodendron tulipifera]
3	MdUI10177	gi|46615434|gb|CN494177.1|CN494177	metabolism	sulfur_assimilation	Sulfite reductase [Prunus armeniaca (Apricot)]
3	MdUI04389	gi|55855695|gb|CV880487.1|CV880487	metabolism	unknown	Homocysteine S-methyltransferase 3 [Arabidopsis thaliana (Mouse-ear cress)]
3	MdUI29802	gi|71922528|gb|DT042069.1|DT042069	metabolism	glycolysis/gluconeogenesis	Short chain alcohol dehydrogenase [Nicotiana tabacum (Common tobacco)]
3	MdUI23165	gi|50889924|gb|CO754673.1|CO754673	metabolism	metabolism_auxin	IAA-amino acid hydrolase ILR1-like 6 precursor [Arabidopsis thaliana (Mouse-ear cress)]
3	MdUI03827	gi|48261007|gb|CN874835.1|CN874835	oxidation/reduction	oxidation_PPO	Polyphenol oxidase [Prunus salicina var. cordata]
3	MdUI00707	gi|48378542|gb|CN906041.1|CN906041	protein synthesis	amino acid_biosynthesis_glutamine	Glutamyl-tRNA synthetase [Arabidopsis thaliana (Mouse-ear cress)]
3	MdUI06343	gi|32897895|gb|AU301358.1|AU301358	protein synthesis/ribosome/tRNA/chaperone	protein synthesis_chaperone	DnaJ protein, putative [Malus domestica (Apple) (Malus sylvestris)]
3	MdUI01973	gi|51293923|gb|CO903620.1|CO903620	protein synthesis/ribosome/tRNA/chaperone	protein synthesis_regulation_polyamine biosynthesis	S-adenosylmethionine decarboxylase [Malus domestica (Apple) (Malus sylvestris)]
3	MdUI20048	gi|53858195|gb|CV524521.1|CV524521	protein synthesis/ribosome/tRNA/chaperone	stress_heat shock TF	18.5 kDa class I heat shock protein [Glycine max (Soybean)]
3	MdUI02627	gi|49633071|gb|CO416823.1|CO416823	proteolysis/protease/proteasome	protein degradation_proteosome	26S proteasome AAA-ATPase subunit RPT4a [Solanum tuberosum (Potato)]
3	MdUI39097	gi|71825828|gb|DT003220.1|DT003220	proteolysis/protease/proteasome	protein degradation_ubiquitin	Ubiquitin-specific protease 8 (UBP8) [Arabidopsis thaliana (Mouse-ear cress)]
3	MdUI36403	gi|48417860|gb|CN945047.1|CN945047	signal transduction/unknown	kinase_protein_LRR	Leucine-rich repeat transmembrane protein kinase, putative [Arabidopsis thaliana (Mouse-ear cress)]
3	MdUI21271	gi|48403092|gb|CN930279.1|CN930279	signal transduction/unknown	kinase_SnRK	SNF1 related protein kinase [Solanum tuberosum (Potato)]
3	MdUI20829	gi|51241159|gb|CO901369.1|CO901369	signal transduction/unknown	protein kinase_MAPKK	MAPKK [Lycopersicon esculentum (Tomato)]
3	MdUI10887	gi|48694433|gb|CO052968.1|CO052968	signal transduction/unknown	protein kinase_SnRK	SNF1-related protein kinase 1.3 [Arabidopsis thaliana (Mouse-ear cress)]
3	MdUI11146	gi|48287834|gb|CN901594.1|CN901594	stress/pathogenesis	pathogenesis_PR gene	NDR1/HIN1-like protein 3 [Arabidopsis thaliana (Mouse-ear cress)]
3	MdUI36528	gi|91041094|gb|EB151512.1|EB151512	stress/pathogenesis	pathogenesis_R gene	NBS-LRR type disease resistance protein [Poncirus trifoliata]
3	MdUI06847	gi|49635219|gb|CO418971.1|CO418971	transcription factor/unknown	homeobox protein	Homeodomain leucine zipper protein HDZ2 [Phaseolus vulgaris (Kidney bean) (French bean)]
3	MdUI05947	gi|46597383|gb|CN495736.1|CN495736	transcription factor/unknown	TF_MADS box	MdMads2.1 protein [Malus domestica (Apple) (Malus sylvestris)]
3	MdUI27905	gi|55857850|gb|CV882642.1|CV882642	transcription factor/unknown	TF_myb	Myb family transcription factor [Arabidopsis thaliana (Mouse-ear cress)]
3	MdUI22759	gi|50406898|gb|CO576648.1|CO576648	transcription factor/unknown	TF_myb	MYB6 [Malus domestica (Apple) (Malus sylvestris)]
3	MdUI06648	gi|49634737|gb|CO418489.1|CO418489	transcription factor/unknown	transcription factor_MADS	MADS-box protein 3 [Malus domestica (Apple) (Malus sylvestris)]
3	MdUI11349	gi|51293126|gb|CO902823.1|CO902823	unknown	unknown_domain_ankyrin	Ankyrin repeat family protein [Arabidopsis thaliana (Mouse-ear cress)]
3	MdUI31837	gi|48286650|gb|CN900409.1|CN900409	unknown	unknown_domain_WD repeat	WD repeat protein-like [Arabidopsis thaliana (Mouse-ear cress)]
3	MdUI03058	gi|51237927|gb|CO898137.1|CO898137	unknown	unknown_domain_zinc finger	Zinc finger protein-like [Oryza sativa (japonica cultivar-group)]
7 (uuu)	MdUI29293	gi|55855636|gb|CV880428.1|CV880428	cell wall	cell wall degradation	Beta-galactosidase 2 [Pyrus communis (Pear)]
7	MdUI13137	gi|48485420|gb|CN993530.1|CN993530	cell wall	cell wall degradation	Probable xyloglucan endotransglucosylase/hydrolase protein 32 precursor [Arabidopsis thaliana (Mouse-ear cress)]
7	MdUI06880	gi|51294874|gb|CO904571.1|CO904571	cell wall	cell wall degradation	Pectate lyase family protein [Arabidopsis thaliana (Mouse-ear cress)]
7	MdUI21492	gi|48939406|gb|CO066481.2|CO066481	cell wall	cell wall_degradation	Polygalacturonase [Pisum sativum (Garden pea)]
7	MdUI15716	gi|51864839|gb|CV129320.1|CV129320	cell wall	cell wall_degradation	Glycoside hydrolase family 28 protein / polygalacturonase (pectinase) family protein [Arabidopsis thaliana (Mouse-ear cress)]
7	MdUI19970	gi|51564731|gb|CV085382.1|CV085382	cell wall	cell wall_loosening	Expansin 3 [Malus domestica (Apple) (Malus sylvestris)]
7	MdUI08282	gi|46990284|gb|CN578734.1|CN578734	cell wall	cell wall_modification	Putative pectinacetylesterase [Arabidopsis thaliana (Mouse-ear cress)]
7	MdUI03880	gi|51863981|gb|CV128462.1|CV128462	chloroplast/light response/photosynthesis	oxidation_thioredoxin	Chloroplast thioredoxin M-type [Arachis hypogaea (Peanut)]
7	MdUI09529	gi|50406721|gb|CO576495.1|CO576495	chloroplast/light response/photosynthesis	photoreactive repair	Type II CPD photolyase [Stellaria longipes (Longstalk starwort)]
7	MdUI22931	gi|50891448|gb|CO756200.1|CO756200	cytochrome P450	cytochrome P450	Cytochrome P450 [Hypericum androsaemum (Tutsan)]
7	MdUI13402	gi|46613786|gb|CN493554.1|CN493554	cytochrome P450	cytochrome P450	Cytochrome P450 monooxygenase CYP704B [Medicago truncatula (Barrel medic)]
7	MdUI14672	gi|50701721|gb|CO722570.1|CO722570	cytochrome P450	metabolism_fatty acid	Cytochrome P450 monooxygenase CYP86A [Glycine max (Soybean)]
7	MdUI37923	gi|86590975|gb|DY255345.1|DY255345	hormone response	ABA_biosynthesis	ABA deficient 1 [Arabidopsis thaliana (Mouse-ear cress)]
7	MdUI28385	gi|48419107|gb|CN946294.1|CN946294	hormone response	auxin_response	Putative auxin-regulated protein [Oryza sativa (japonica cultivar-group)]
7	MdUI15653	gi|51565570|gb|CV086221.1|CV086221	hormone response	auxin_response_induced	Auxin-induced SAUR-like protein [Capsicum annuum (Bell pepper)]
7	MdUI15131	gi|48381681|gb|CN909180.1|CN909180	hormone response	ethylene response	Ethylene-responsive transcriptional coactivator, putative [Arabidopsis thaliana (Mouse-ear cress)]
7	MdUI15847	gi|54624831|gb|CV631967.1|CV631967	hormone response	ethylene_biosynthesis	1-aminocyclopropane-1-carboxylate oxidase 1 [Malus domestica (Apple) (Malus sylvestris)]
7	MdUI07331	gi|54622978|gb|CV630114.1|CV630114	hormone response	GA_catabolism	GA 2-oxidase 2 [Nerium oleander (Oleander)]
7	MdUI13068	gi|50353281|gb|CO541232.1|CO541232	membrane/cytoskeleton/intracellular transport	Ca2+ influx	MID1-complementing activity 1 [Arabidopsis thaliana (Mouse-ear cress)]
7	MdUI17599	gi|48488292|gb|CN996402.1|CN996402	membrane/cytoskeleton/intracellular transport	tranport	Plasma membrane intrinsic protein, putative [Populus tremula x Populus tremuloides]
7	MdUI31865	gi|86591815|gb|DY256185.1|DY256185	membrane/cytoskeleton/intracellular transport	transport_lipid	Proline-rich protein [Glycine max (Soybean)]
7	MdUI15165	gi|50406874|gb|CO576626.1|CO576626	membrane/cytoskeleton/intracellular transport	transporte_polypeptide	Proton-dependent oligopeptide transport (POT) family protein [Arabidopsis thaliana (Mouse-ear cress)]
7	MdUI38784	gi|71813643|gb|DR991034.1|DR991034	metabolism	catabolism_polyamine	Polyamine oxidase, 3'-partial, putative [Oryza sativa (japonica cultivar-group)]
7	MdUI26924	gi|48738571|gb|CO069090.1|CO069090	metabolism	glycolysis	Aldehyde dehydrogenase, putative [Oryza sativa (japonica cultivar-group)]
7	MdUI20210	gi|50703597|gb|CO723499.1|CO723499	metabolism	glycolysis	Phosphoglycerate mutase, putative [Oryza sativa (japonica cultivar-group)]
7	MdUI19354	gi|51562042|gb|CV083040.1|CV083040	metabolism	glycolysis	Pyruvate decarboxylase 1[Lotus corniculatus (Bird's-foot trefoil)]
7	MdUI13592	gi|50702755|gb|CO723083.1|CO723083	metabolism	glycolysis	Pyruvate kinase, barrel domain [Oryza sativa (japonica cultivar-group)]
7	MdUI37741	gi|71817715|gb|DR995106.1|DR995106	metabolism	metabolism_carbohydrate	Glycosyl hydrolase family 5 protein / cellulase family protein [Arabidopsis thaliana (Mouse-ear cress)]
7	MdUI37687	gi|71816634|gb|DR994025.1|DR994025	metabolism	metabolism_carbohydrate	Beta-glucosidase like protein [Arabidopsis thaliana (Mouse-ear cress)]
7	MdUI19668	gi|55855951|gb|CV880743.1|CV880743	metabolism	metabolism_carbohydrate	Beta-glucosidase 47 [Arabidopsis thaliana (Mouse-ear cress)]
7	MdUI17569	gi|48487999|gb|CN996109.1|CN996109	metabolism	metabolism_carbohydrate	Beta-D-galactosidase [Pyrus pyrifolia (Japanese pear) (Pyrus serotina)]
7	MdUI06335	gi|48484949|gb|CN993059.1|CN993059	metabolism	metabolism_carbohydrate	Putative glucosyltransferase [Arabidopsis thaliana (Mouse-ear cress)]
7	MdUI18323	gi|53858705|gb|CV525031.1|CV525031	metabolism	metabolism_catabolism_lipid/fatty acid	Phospholipase A1 [Nicotiana tabacum (Common tobacco)]
7	MdUI23252	gi|48262501|gb|CN876261.1|CN876261	metabolism	metabolism_catabolism_lipid/fatty acid	Phospholipase PLDb2 [Lycopersicon esculentum (Tomato)]
7	MdUI22293	gi|48381724|gb|CN909223.1|CN909223	metabolism	metabolism_catabolism_Val-Leu-Isoleu	3-hydroxyisobutyryl-coenzyme A hydrolase [Arabidopsis thaliana (Mouse-ear cress)]
7	MdUI19040	gi|56434948|gb|CX025082.1|CX025082	metabolism	metabolism_fatty acid	Acetyl CoA carboxylase [Camellia sinensis (Tea)]
7	MdUI14804	gi|50887845|gb|CO752592.1|CO752592	metabolism	metabolism_glycerophospholipid	Phosphoethanolamine N-methyltransferase [Atriplex nummularia (Old man saltbush)]
7	MdUI32330	gi|46605518|gb|CN490345.1|CN490345	metabolism	secondary metabolism_biosynthesis_anthocyanidin	Leucoanthocyanidin dioxygenase [Malus domestica (Apple) (Malus sylvestris)]
7	MdUI32174	gi|46601479|gb|CN488632.1|CN488632	metabolism	secondary metabolism_biosynthesis_anthocyanidin	Anthocyanidin synthase [Ipomoea alba (Moonflower)]
7	MdUI22535	gi|49635288|gb|CO419040.1|CO419040	metabolism	secondary metabolism_biosynthesis_anthocyanidin	Anthocyanidin synthase [Ipomoea alba (Moonflower)]
7	MdUI19052	gi|56435468|gb|CX025320.1|CX025320	metabolism	secondary metabolism_biosynthesis_anthocyanidin	Leucoanthocyanidin dioxygenase [Eustoma grandiflorum (Bluebells) (Lisianthus russellianus)]
7	MdUI01410	gi|46605518|gb|CN490345.1|CN490345	metabolism	secondary metabolism_biosynthesis_anthocyanidin	Leucoanthocyanidin dioxygenase [Malus domestica (Apple) (Malus sylvestris)]
7	MdUI27105	gi|49630935|gb|CO414687.1|CO414687	metabolism	secondary metabolism_biosynthesis_cycloartenol	Cycloartenol synthase [Arabidopsis thaliana (Mouse-ear cress)]
7	MdUI23468	gi|51571515|gb|CV092176.1|CV092176	metabolism	secondary metabolism_biosynthesis_flavonoid	Flavonol synthase [Rosa hybrid cultivar 'Kardinal']
7	MdUI22176	gi|50888748|gb|CO753496.1|CO753496	metabolism	secondary metabolism_biosynthesis_flavonoid	Flavanone 3-hydroxylase [Nicotiana tabacum (Common tobacco)]
7	MdUI19266	gi|56434094|gb|CX024699.1|CX024699	metabolism	secondary metabolism_biosynthesis_flavonoid	4-coumarate-CoA ligase [Arabidopsis thaliana (Mouse-ear cress)]
7	MdUI19232	gi|56433688|gb|CX024482.1|CX024482	metabolism	secondary metabolism_biosynthesis_flavonoid	Phenylalanine ammonia-lyase 1 [Prunus avium (Cherry)]
7	MdUI18998	gi|55769076|gb|CV825962.1|CV825962	metabolism	secondary metabolism_biosynthesis_flavonoid	Phenylalanine ammonia-lyase [Medicago sativa (Alfalfa)]
7	MdUI18832	gi|52862435|gb|CV467505.1|CV467505	metabolism	secondary metabolism_biosynthesis_flavonoid	Chalcone synthase 1 [Camellia sinensis (Tea)]
7	MdUI18351	gi|54681743|gb|CV655771.1|CV655771	metabolism	secondary metabolism_biosynthesis_flavonoid	Chalcone synthase [Malus domestica (Apple) (Malus sylvestris)]
7	MdUI15953	gi|54680983|gb|CV655403.1|CV655403	metabolism	secondary metabolism_biosynthesis_flavonoid	Flavanone 3-hydroxylase [Arabidopsis thaliana (Mouse-ear cress)]
7	MdUI14788	gi|50888733|gb|CO753481.1|CO753481	metabolism	secondary metabolism_biosynthesis_flavonoid	Chalcone synthase [Malus domestica (Apple) (Malus sylvestris)]
7	MdUI06703	gi|51713526|gb|CV122431.1|CV122431	metabolism	secondary metabolism_biosynthesis_flavonoid	4-coumarate:CoA ligase [Populus tremuloides (Quaking aspen)]
7	MdUI04863	gi|51864241|gb|CV128722.1|CV128722	metabolism	secondary metabolism_biosynthesis_flavonoid	Chalcone isomerase [Malus sp. (Crab apple)]
7	MdUI03408	gi|48416869|gb|CN944056.1|CN944056	metabolism	secondary metabolism_biosynthesis_flavonoid	Phenylalanine ammonia-lyase 1 [Prunus avium (Cherry)]
7	MdUI03379	gi|54682109|gb|CV655953.1|CV655953	metabolism	secondary metabolism_biosynthesis_flavonoid	Flavonoid 3-hydroxylase [Glycine max (Soybean)]
7	MdUI03111	gi|54620720|gb|CV627856.1|CV627856	metabolism	secondary metabolism_biosynthesis_flavonoid	Chalcone isomerase 4, putative [Glycine max (Soybean)]
7	MdUI32700	gi|46605518|gb|CN490345.1|CN490345	metabolism	secondary metabolism_biosynthesis_flavonoid	Leucoanthocyanidin dioxygenase [Malus domestica (Apple) (Malus sylvestris)]
7	MdUI32470	gi|48269651|gb|CN883409.1|CN883409	metabolism	secondary metabolism_biosynthesis_flavonoid	Chalcone synthase 2 [Solanum tuberosum (Potato)]
7	MdUI32175	gi|46601479|gb|CN488632.1|CN488632	metabolism	secondary metabolism_biosynthesis_flavonoid	Leucoanthocyanidin dioxygenase [Malus domestica (Apple) (Malus sylvestris)]
7	MdUI32173	gi|46605518|gb|CN490345.1|CN490345	metabolism	secondary metabolism_biosynthesis_flavonoid	Leucoanthocyanidin dioxygenase [Malus domestica (Apple) (Malus sylvestris)]
7	MdUI15668	gi|51570957|gb|CV091618.1|CV091618	metabolism	secondary metabolism_biosynthesis_flavonoid	Anthocyanidin 5-aromatic acyltransferase [Malus domestica (Apple) (Malus sylvestris)]
7	MdUI07798	gi|48381642|gb|CN909141.1|CN909141	metabolism	secondary metabolism_biosynthesis_flavonoid	Anthocyanidin 6-aromatic acyltransferase [Malus domestica (Apple) (Malus sylvestris)]
7	MdUI30965	gi|149780299|gb|ES790076.1|ES790076	metabolism	secondary metabolism_biosynthesis_phenylpropanoid	Putative cinnamoyl-CoA reductase-like protein [Solanum tuberosum (Potato)]
7	MdUI09785	gi|48693927|gb|CO052462.1|CO052462	metabolism	secondary metabolism_biosynthesis_phenylpropanoid	Cinnamyl alcohol dehydrogenase [Fragaria ananassa (Strawberry)]
7	MdUI03435	gi|49633094|gb|CO416846.1|CO416846	metabolism	transferase	Transferase family protein [Arabidopsis thaliana (Mouse-ear cress)]
7	MdUI24158	gi|46607438|gb|CN491121.1|CN491121	oxidation/reduction	oxidation_glutaredoxin	Glutaredoxin family protein [Arabidopsis thaliana (Mouse-ear cress)]
7	MdUI20213	gi|50703609|gb|CO723505.1|CO723505	oxidation/reduction	oxidation_glutaredoxin	Glutaredoxin-like protein [Arabidopsis thaliana (Mouse-ear cress)]
7	MdUI23960	gi|46608278|gb|CN491476.1|CN491476	protein synthesis	amino acid_biosynthesis_Val-Leu-Isoleu	2-isopropylmalate synthase 1 [Brassica insularis]
7	MdUI05835	gi|48120276|gb|CN863645.1|CN863645	protein synthesis/ribosome/tRNA/chaperone	amino acid_biosynthesis_Asp/Asn	Asparagine synthetase [Elaeagnus umbellata (Autumn olive)]
7	MdUI31334	gi|48422147|gb|CN949337.1|CN949337	protein synthesis/ribosome/tRNA/chaperone	protein synthesis_processing_signal peptidase	Peptidase M28 family protein [Arabidopsis thaliana (Mouse-ear cress)]
7	MdUI21020	gi|51293549|gb|CO903246.1|CO903246	proteolysis/protease/proteasome	apoptosis	NBS-LRR type disease resistance protein, putative [Prunus persica (Peach)]
7	MdUI18468	gi|51239511|gb|CO899721.1|CO899721	proteolysis/protease/proteasome	apoptosis	Clp amino terminal domain-containing protein [Arabidopsis thaliana (Mouse-ear cress)]
7	MdUI20275	gi|51097069|gb|CO866919.1|CO866919	proteolysis/protease/proteasome	protein degradation_E3 related	Related to ubiquitin-protein ligase HUL4 [Neurospora crassa]
7	MdUI15428	gi|48415699|gb|CN942886.1|CN942886	proteolysis/protease/proteasome	protein degradation_proteosome	Proteasome subunit beta type 6 precursor [Arabidopsis thaliana (Mouse-ear cress)]
7	MdUI20900	gi|51241475|gb|CO901685.1|CO901685	proteolysis/protease/proteasome	protein ubiquitination	F-box family protein [Arabidopsis thaliana (Mouse-ear cress)]
7	MdUI14911	gi|48737361|gb|CO067880.1|CO067880	signal transduction/unknown	kinase_protein_RLK	Receptor-kinase isolog [Arabidopsis thaliana (Mouse-ear cress)]
7	MdUI31805	gi|71825869|gb|DT003261.1|DT003261	signal transduction/unknown	protein kinase	Avr9/Cf-9 induced kinase 1 [Nicotiana tabacum (Common tobacco)]
7	MdUI17088	gi|46596745|gb|CN495452.1|CN495452	signal transduction/unknown	protein kinase	Protein kinase [Medicago truncatula (Barrel medic)]
7	MdUI08824	gi|51564242|gb|CV084893.1|CV084893	signal transduction/unknown	protein kinase	Protein kinase family protein [Arabidopsis thaliana (Mouse-ear cress)]
7	MdUI07930	gi|49635406|gb|CO419158.1|CO419158	stress	dark_induced	Dark inducible 10 [Arabidopsis thaliana (Mouse-ear cress)]
7	MdUI21932	gi|48939148|gb|CO065945.2|CO065945	stress	dehydration_response	Drought-induced 19 [Arabidopsis thaliana (Mouse-ear cress)]
7	MdUI21757	gi|49633384|gb|CO417136.1|CO417136	stress	dehydration_response	Dehydration-responsive family protein [Arabidopsis thaliana (Mouse-ear cress)]
7	MdUI13936	gi|51096258|gb|CO866108.1|CO866108	stress	dehydration_response	Drought-responsive family protein [Arabidopsis thaliana (Mouse-ear cress)]
7	MdUI13267	gi|49633762|gb|CO417514.1|CO417514	stress/pathogenesis	pathogenesis_R gene	Disease resistance-responsive family protein [Arachis hypogaea (Peanut)]
7	MdUI16128	gi|46424628|gb|CN445364.1|CN445364	transcription factor/unknown	TF_basic leucine zipper	RISBZ4 [Oryza sativa (japonica cultivar-group)]
7	MdUI07296	gi|48127437|gb|CN869752.1|CN869752	unknown	unknown_domain_zinc finger	Zinc knuckle (CCHC-type) family protein [Arabidopsis thaliana (Mouse-ear cress)]
6 (uoo)	MdUI37855	gi|71820864|gb|DR998255.1|DR998255	cell wall	cell wall_degradation	Glycoside hydrolase family 28 protein / polygalacturonase (pectinase) family protein [Arabidopsis thaliana (Mouse-ear cress)]
6	MdUI14969	gi|49634385|gb|CO418137.1|CO418137	chloroplast/light response/photosynthesis	electron transport chain	Chloroplastic quinone-oxidoreductase homolog, putative [Arabidopsis thaliana (Mouse-ear cress)]
6	MdUI18839	gi|52862307|gb|CV467377.1|CV467377	DNA binding/histone/chromatin folding/repair	DNA_binding_histone_nucleosome assembly	Histone H2B [Arabidopsis thaliana (Mouse-ear cress)]
6	MdUI30847	gi|48406304|gb|CN933491.1|CN933491	energy/mitochondria	electron transport chain_complexes III-->IV	Cytochrome c maturation protein CcmC [Nicotiana tabacum (Common tobacco)]
6	MdUI38362	gi|91037693|gb|EB148111.1|EB148111	hormone response	ABA_signaling	C-terminal domain phosphatase-like 1 [Arabidopsis thaliana (Mouse-ear cress)]
6	MdUI14662	gi|48939018|gb|CO065815.2|CO065815	membrane/cytoskeleton/intracellular transport	transport_AA	Amino acid transporter-like protein 1 [Arabidopsis thaliana (Mouse-ear cress)]
6	MdUI15442	gi|50887316|gb|CO752062.1|CO752062	membrane/cytoskeleton/intracellular transport	transport_potassium	Potassium channel TORK1 [Nicotiana tabacum (Common tobacco)]
6	MdUI06871	gi|48381787|gb|CN909286.1|CN909286	metabolism	glycolysis	Alcohol dehydrogenase [Nicotiana tabacum (Common tobacco)]
6	MdUI27647	gi|54620932|gb|CV628068.1|CV628068	metabolism	glyoxylate cycle	Isocitrate dehydrogenase [NADP], mitochondrial precursor (EC 1.1.1.42) (Oxalosuccinate decarboxylase) (IDH) (NADP(+)-specific ICDH) [Aspergillus niger]
6	MdUI15529	gi|51559769|gb|CV081247.1|CV081247	metabolism	metabolism_AA_glycine_L-serine_threonine	Phosphatidylserine decarboxylase [Arabidopsis thaliana (Mouse-ear cress)]
6	MdUI19928	gi|55698624|gb|CV793710.1|CV793710	metabolism	metabolism_carbohydrate	Glycosyl hydrolase family protein 43 [Arabidopsis thaliana (Mouse-ear cress)]
6	MdUI19968	gi|53857148|gb|CV523474.1|CV523474	metabolism	metabolism_sorbitol	NAD-dependent sorbitol dehydrogenase 2 [Malus domestica (Apple) (Malus sylvestris)]
6	MdUI30047	gi|71824914|gb|DT002306.1|DT002306	metabolism	metabolism_sucrose	Pyrophosphate-dependent phosphofructo-1-kinase-like protein [Arabidopsis thaliana (Mouse-ear cress)]
6	MdUI16858	gi|46599748|gb|CN496775.1|CN496775	metabolism	secondary metabolism_biosynthesis_isoprenoid/sterol	3-hydroxy-3-methylglutaryl coenzyme A reductase [Camptotheca acuminata]
6	MdUI16347	gi|46613967|gb|CN493627.1|CN493627	metabolism	secondary metabolism_biosynthesis_phytoene	Phytoene synthase [Lycopersicon esculentum (Tomato)]
6	MdUI26553	gi|48486521|gb|CN994631.1|CN994631	metabolism	metabolism_fatty acid_β-oxidation_JA biosynthesis	Lipoxygenase [Corylus avellana (European hazel)]
6	MdUI23062	gi|48390503|gb|CN918003.1|CN918003	oxidation/reduction	oxidation_glutaredoxin	Glutathione S-transferase 31 [Arabidopsis thaliana (Mouse-ear cress)]
6	MdUI18684	gi|56162948|gb|CV987074.1|CV987074	oxidation/reduction	oxidation_glutaredoxin	Glutathione transporter, putative [Oryza sativa (japonica cultivar-group)]
6	MdUI16670	gi|46605739|gb|CN490433.1|CN490433	protein synthesis/ribosome/tRNA/chaperone	amino acid_biosynthesis_Cys	Cysteine synthase [Arabidopsis thaliana (Mouse-ear cress)]
6	MdUI01474	gi|46993288|gb|CN581738.1|CN581738	protein synthesis/ribosome/tRNA/chaperone	protein synthesis_ribosome_L19	60S ribosomal protein L19-2 [Arabidopsis thaliana (Mouse-ear cress)]
6	MdUI15986	gi|55856785|gb|CV881577.1|CV881577	protein synthesis/ribosome/tRNA/chaperone	protein synthesis_ribosome_S16	40S ribosomal protein S16 [Gossypium hirsutum (Upland cotton)]
6	MdUI14914	gi|48737529|gb|CO068048.1|CO068048	proteolysis/protease/proteasome	proteolysis	Aminopeptidase N, putative [Oryza sativa (japonica cultivar-group)]
6	MdUI12837	gi|49630980|gb|CO414732.1|CO414732	signal transduction/unknown	kinase_protein	Adenine phosphoribosyltransferase-like [Solanum tuberosum (Potato)]
6	MdUI17826	gi|48489487|gb|CN997597.1|CN997597	signal transduction/unknown	kinase_protein_CaMK	Calcium-dependent protein kinase 2 [Nicotiana tabacum (Common tobacco)]
6	MdUI38718	gi|71812695|gb|DR990086.1|DR990086	signal transduction/unknown	protein kinase_CaMK	Calcium-dependent protein kinase 2 [Nicotiana benthamiana]
6	MdUI23774	gi|46423185|gb|CN443921.1|CN443921	signal transduction/unknown	protein kinase_RLK	Receptor protein kinase-like protein [Arabidopsis thaliana (Mouse-ear cress)]
6	MdUI13854	gi|51097729|gb|CO867579.1|CO867579	signal transduction/unknown	protein kinase_RLK	Receptor protein kinase-like protein [Arabidopsis thaliana (Mouse-ear cress)]
6	MdUI10687	gi|49633810|gb|CO417562.1|CO417562	stress/pathogenesis	pathogenesis_PR gene	Pathogenesis-related protein [Pyrus pyrifolia (Japanese pear) (Pyrus serotina)]
6	MdUI10686	gi|53857945|gb|CV524271.1|CV524271	stress/pathogenesis	pathogenesis_PR gene	Pathogenesis-related protein [Pyrus pyrifolia (Japanese pear) (Pyrus serotina)]
6	MdUI22064	gi|51096335|gb|CO866185.1|CO866185	stress/pathogenesis	pathogenesis_R gene	Thaumatin-like protein, putative [Arabidopsis thaliana (Mouse-ear cress)]
6	MdUI20244	gi|50886908|gb|CO751654.1|CO751654	stress/pathogenesis	pathogenesis_R gene	Disease resistance protein (TIR-NBS-LRR class), putative [Arabidopsis thaliana (Mouse-ear cress)]
6	MdUI34371	gi|48389545|gb|CN917045.1|CN917045	transcription factor/unknown	TF_myb	MYB4 [Malus domestica (Apple) (Malus sylvestris)]
6	MdUI38321	gi|91022747|gb|EB133165.1|EB133165	transcription factor/unknown	TF_NAM	NAM / CUC2-like protein [Arabidopsis thaliana (Mouse-ear cress)]
6	MdUI04829	gi|49633614|gb|CO417366.1|CO417366	unknown	unknown domain_SET	Nuclear protein SET [Medicago truncatula (Barrel medic)]
6	MdUI24435	gi|46598419|gb|CN496228.1|CN496228	unknown	unknown_hydrolase	Purple acid phosphatase 27 (PAP27) [Arabidopsis thaliana (Mouse-ear cress)]
6	MdUI18147	gi|49632669|gb|CO416421.1|CO416421	unknown	unknown_hydrolase	Hydrolase, alpha/beta fold family-like [Oryza sativa (japonica cultivar-group)]
6	MdUI28286	gi|54465310|gb|CV567667.1|CV567667	unknown	unknown_KH domain	KH domain-containing protein [Arabidopsis thaliana (Mouse-ear cress)]
6	MdUI24963	gi|46599973|gb|CN496860.1|CN496860	vacuole function	vacuole protein sorting	Vacuolar sorting receptor protein PV72-like protein [Solanum tuberosum (Potato)]
4 (ood)	MdUI09625	gi|50701125|gb|CO722271.1|CO722271	cell cycle	cell cycle_CDK	Cyclin-dependent kinase [Populus tremula x Populus tremuloides]
4	MdUI39609	gi|48380101|gb|CN907600.1|CN907600	cell cycle	cell cycle_cell division	Cell division control protein 48 homolog B [Arabidopsis thaliana (Mouse-ear cress)]
4	MdUI12723	gi|49631554|gb|CO415306.1|CO415306	cell cycle	cell cycle_cell division	Cell division cycle protein 48 homolog [Glycine max (Soybean)]
4	MdUI34488	gi|48389545|gb|CN917045.1|CN917045	cell cycle	cell cycle_cyclin	CYCLIN D4;1 [Arabidopsis thaliana (Mouse-ear cress)]
4	MdUI27575	gi|54682812|gb|CV656302.1|CV656302	cell cycle	cell cycle_cyclin	CYCD3;1, putative [Malus domestica (Apple) (Malus sylvestris)]
4	MdUI17662	gi|48485267|gb|CN993377.1|CN993377	cell cycle	cell cycle_cyclin	Cyclin B1-2 [Daucus carota (Carrot)]
4	MdUI19220	gi|56433488|gb|CX024374.1|CX024374	cell wall	cell wall_biosynthesis_cellulose	Cellulose-synthase like C12 [Arabidopsis thaliana (Mouse-ear cress)]
4	MdUI20869	gi|51241423|gb|CO901633.1|CO901633	cell wall	secondary cell wall biosynthesis	Galacturonosyltransferase-like 1 [Arabidopsis thaliana (Mouse-ear cress)]
4	MdUI14415	gi|48939565|gb|CO066642.2|CO066642	chloroplast/light response/photosynthesis	carbon utilization	NADP-dependent malic enzyme [Vitis vinifera (Grape)]
4	MdUI13753	gi|51096512|gb|CO866362.1|CO866362	chloroplast/light response/photosynthesis	carbon utilization	NADP-dependent isocitrate dehydrogenase [Prunus persica (Peach)]
4	MdUI19947	gi|55698657|gb|CV793743.1|CV793743	chloroplast/light response/photosynthesis	chloroplast_calvin cycle_rubisco activase	Ribulose bisphosphate carboxylase/oxygenase activase, chloroplast precursor [Malus domestica (Apple) (Malus sylvestris)]
4	MdUI19237	gi|56433406|gb|CX024333.1|CX024333	chloroplast/light response/photosynthesis	chloroplast_calvin cycle_rubisco small subunit	Ribulose 1,5-bisphosphate carboxylase small subunit precursor [Malus x domestica x Pyrus communis]
4	MdUI19093	gi|56430155|gb|CX022703.1|CX022703	chloroplast/light response/photosynthesis	chloroplast_calvin cycle_rubisco small subunit	Ribulose 1,5-bisphosphate carboxylase small subunit precursor [Malus x domestica x Pyrus communis]
4	MdUI18891	gi|54464473|gb|CV567265.1|CV567265	chloroplast/light response/photosynthesis	chloroplast_calvin cycle_rubisco small subunit	Ribulose bisphosphate carboxylase small chain, chloroplast precursor [Malus sp. (Crab apple)]
4	MdUI03707	gi|50888276|gb|CO753023.1|CO753023	chloroplast/light response/photosynthesis	electron transport chain	Plastocyanin-like domain-containing protein [Arabidopsis thaliana (Mouse-ear cress)]
4	MdUI01958	gi|56162907|gb|CV987033.1|CV987033	chloroplast/light response/photosynthesis	electron transport chain	Ferredoxin, putative [Arabidopsis thaliana (Mouse-ear cress)]
4	MdUI18420	gi|54682965|gb|CV656374.1|CV656374	chloroplast/light response/photosynthesis	electron transport chain	Cytochrome b6-f complex iron-sulfur subunit, chloroplast precursor [Arabidopsis thaliana (Mouse-ear cress)]
4	MdUI30630	gi|91013542|gb|EB123960.1|EB123960	chloroplast/light response/photosynthesis	photoreceptor	Photoreceptor-interacting protein-like [Arabidopsis thaliana (Mouse-ear cress)]
4	MdUI19164	gi|56432126|gb|CX023693.1|CX023693	chloroplast/light response/photosynthesis	chloroplast-related	Chloroplast ribosomal protein L17 [Nicotiana tabacum (Common tobacco)]
4	MdUI06912	gi|46605609|gb|CN490380.1|CN490380	chloroplast/light response/photosynthesis	chloroplast-related	Chloroplast inner envelope protein, 110 kD (IEP110) precursor [Pisum sativum (Garden pea)]
4	MdUI04497	gi|46423611|gb|CN444347.1|CN444347	chloroplast/light response/photosynthesis	chloroplast-related	Chloroplast ferritin [Phaseolus angularis (Adzuki bean) (Vigna angularis)]
4	MdUI28609	gi|56435709|gb|CX025440.1|CX025440	cytochrome P450	cytochrome P450	Cytochrome P450 [Arabidopsis thaliana (Mouse-ear cress)]
4	MdUI20742	gi|51095469|gb|CO865319.1|CO865319	cytochrome P450	cytochrome P450	Cytochrome P450 [Helianthus annuus (Common sunflower)]
4	MdUI20054	gi|56432134|gb|CX023697.1|CX023697	development	flowering time	CONSTANS-like protein 2 [Malus domestica (Apple) (Malus sylvestris)]
4	MdUI19990	gi|71823016|gb|DT000408.1|DT000408	development	flowering time	CONSTANS-like protein 2 [Malus domestica (Apple) (Malus sylvestris)]
4	MdUI15361	gi|50889534|gb|CO754283.1|CO754283	development	flowering time	CONSTANS-like protein CO1 [Populus deltoides (Poplar)]
4	MdUI06112	gi|54620594|gb|CV627730.1|CV627730	development	flowering time	CONSTANS-like protein CO1 [Populus deltoides (Poplar)]
4	MdUI17970	gi|48693752|gb|CO052287.1|CO052287	development	seed maturation	Seed maturation-like protein [Arabidopsis thaliana (Mouse-ear cress)]
4	MdUI21327	gi|51563619|gb|CV084345.1|CV084345	DNA binding/histone/chromatin folding/repair	chromosome maintenance	Chromatin structure remodeling complex protein BSH [Arabidopsis thaliana (Mouse-ear cress)]
4	MdUI29799	gi|71824792|gb|DT002184.1|DT002184	DNA binding/histone/chromatin folding/repair	DNA_repair	Putative DNA-3-methyladenine glycosylase I; 14940-15720 [Arabidopsis thaliana (Mouse-ear cress)]
4	MdUI17575	gi|48488020|gb|CN996130.1|CN996130	energy/mitochondria	mitochondria_energy_ATPase	AAA-type ATPase [Arabidopsis thaliana (Mouse-ear cress)]
4	MdUI09548	gi|46600252|gb|CN496980.1|CN496980	hormone response	ABA_metabolism	ABA 8'-hydroxylase [Solanum tuberosum (Potato)]
4	MdUI32372	gi|54686223|gb|CV657986.1|CV657986	hormone response	auxin_response_repressed	Auxin-repressed protein [Malus domestica (Apple) (Malus sylvestris)]
4	MdUI31565	gi|91027028|gb|EB137446.1|EB137446	hormone response	brassinosteroid_catabolism	Brassinosteroid-6-oxidase [Vitis vinifera (Grape)]
4	MdUI38980	gi|48285696|gb|CN899455.1|CN899455	hormone response	cytokinin_response	Cytokinin receptor [Catharanthus roseus (Rosy periwinkle) (Madagascar periwinkle)]
4	MdUI31816	gi|48275053|gb|CN888811.1|CN888811	hormone response	cytokinin_response	Cytokinin response factor 4 [Arabidopsis thaliana (Mouse-ear cress)]
4	MdUI07653	gi|48265943|gb|CN879703.1|CN879703	hormone response	transport_auxin	PIN1-like auxin transport protein [Populus tremula x Populus tremuloides]
4	MdUI30203	gi|71822304|gb|DR999695.1|DR999695	membrane/cytoskeleton/intracellular transport	membrane_cytoskeleton	Ran-binding protein, putative [Arabidopsis thaliana (Mouse-ear cress)]
4	MdUI20055	gi|56434884|gb|CX025052.1|CX025052	membrane/cytoskeleton/intracellular transport	metal ion binding	Metallothionein-like protein [Pyrus pyrifolia (Japanese pear) (Pyrus serotina)]
4	MdUI20038	gi|55858209|gb|CV883001.1|CV883001	membrane/cytoskeleton/intracellular transport	metal ion binding	Metallothionein-like protein type 3 [Malus domestica (Apple) (Malus sylvestris)]
4	MdUI19320	gi|56434430|gb|CX024844.1|CX024844	membrane/cytoskeleton/intracellular transport	transport_AA	Amino acid transporter family protein [Arabidopsis thaliana (Mouse-ear cress)]
4	MdUI27287	gi|53857387|gb|CV523713.1|CV523713	membrane/cytoskeleton/intracellular transport	transport_ammonium	Amt2-like protein [Medicago truncatula (Barrel medic)]
4	MdUI29558	gi|55699210|gb|CV794296.1|CV794296	membrane/cytoskeleton/intracellular transport	transport_annexin	Annexin-like protein [Medicago sativa (Alfalfa)]
4	MdUI05056	gi|51293861|gb|CO903558.1|CO903558	membrane/cytoskeleton/intracellular transport	transport_annexin	Annexin, putative [Oryza sativa (japonica cultivar-group)]
4	MdUI30157	gi|71820662|gb|DR998053.1|DR998053	membrane/cytoskeleton/intracellular transport	transport_nitrate	TGF-beta receptor, type I/II extracellular region [Medicago truncatula (Barrel medic)]
4	MdUI01647	gi|54623200|gb|CV630336.1|CV630336	membrane/cytoskeleton/intracellular transport	transport_purine	Purine permease [Arabidopsis thaliana (Mouse-ear cress)]
4	MdUI18136	gi|48736863|gb|CO067382.1|CO067382	membrane/cytoskeleton/intracellular transport	transport_sodium/proton	Sodium proton antiporter [Ipomoea nil (Japanese morning glory) (Pharbitis nil)]
4	MdUI31409	gi|48285676|gb|CN899435.1|CN899435	membrane/cytoskeleton/intracellular transport	transport_sorbitol	Sorbitol transporter [Malus domestica (Apple) (Malus sylvestris)]
4	MdUI05686	gi|54622168|gb|CV629304.1|CV629304	membrane/cytoskeleton/intracellular transport	transport_sorbitol	Sorbitol transporter [Malus domestica (Apple) (Malus sylvestris)]
4	MdUI05685	gi|52025017|gb|CV187086.1|CV187086	membrane/cytoskeleton/intracellular transport	transport_sorbitol	Sorbitol transporter [Malus domestica (Apple) (Malus sylvestris)]
4	MdUI13242	gi|49631979|gb|CO415731.1|CO415731	membrane/cytoskeleton/intracellular transport	transport_sucrose	Sucrose-proton symporter 5 [Arabidopsis thaliana (Mouse-ear cress)]
4	MdUI08025	gi|51095923|gb|CO865773.1|CO865773	membrane/cytoskeleton/intracellular transport	transport_sucrose	Sucrose transporter 5 [Arabidopsis thaliana (Mouse-ear cress)]
4	MdUI38048	gi|48391984|gb|CN919171.1|CN919171	membrane/cytoskeleton/intracellular transport	transport_sugar	Hexose transporter HT2 [Vitis vinifera (Grape)]
4	MdUI33798	gi|48390963|gb|CN918457.1|CN918457	membrane/cytoskeleton/intracellular transport	transport_sugar	Sugar transport protein 1 [Arabidopsis thaliana (Mouse-ear cress)]
4	MdUI27040	gi|48288721|gb|CN902481.1|CN902481	membrane/cytoskeleton/intracellular transport	transport_sugar	Monosaccharide-H+ symporter [Datisca glomerata (Durango root)]
4	MdUI25017	gi|46603848|gb|CN489666.1|CN489666	membrane/cytoskeleton/intracellular transport	transport_sugar	Hexose transporter [Lycopersicon esculentum (Tomato)]
4	MdUI10391	gi|46595898|gb|CN495017.1|CN495017	membrane/cytoskeleton/intracellular transport	transport_sugar	Sugar transporter 1 [Arabidopsis thaliana (Mouse-ear cress)]
4	MdUI21562	gi|49631721|gb|CO415473.1|CO415473	membrane/cytoskeleton/intracellular transport	transport_sugar:hydrogen symporter	Membrane transporter, putative [Arabidopsis thaliana (Mouse-ear cress)]
4	MdUI29637	gi|48414349|gb|CN941536.1|CN941536	metabolism	amino acid_biosynthesis_Tryptophan	Tryptophanyl-tRNA synthetase, putative [Arabidopsis thaliana (Mouse-ear cress)]
4	MdUI15006	gi|49634973|gb|CO418725.1|CO418725	metabolism	carbon utilization	Phosphoribulokinase, chloroplast precursor [Mesembryanthemum crystallinum (Common ice plant)]
4	MdUI05093	gi|50353411|gb|CO541362.1|CO541362	metabolism	carbon utilization	Phosphoenolpyruvate carboxylase [Lotus japonicus]
4	MdUI13956	gi|51095403|gb|CO865253.1|CO865253	metabolism	metabolism_AA	Glutamate dehydrogenase 2 [Glycine max (Soybean)]
4	MdUI04547	gi|48274570|gb|CN888328.1|CN888328	metabolism	metabolism_AA	Arginine decarboxylase [Malus domestica (Apple) (Malus sylvestris)]
4	MdUI32193	gi|56162289|gb|CV986415.1|CV986415	metabolism	metabolism_biosynthesis_galactose	Galactinol synthase, isoform GolS-1 [Ajuga reptans (Bugle)]
4	MdUI18421	gi|54682840|gb|CV656316.1|CV656316	metabolism	metabolism_biosynthesis_polysaccharide	Glycosyltransferase 2, putative [Arabidopsis thaliana (Mouse-ear cress)]
4	MdUI39429	gi|48387486|gb|CN914986.1|CN914986	metabolism	metabolism_biosynthesis_starch	UDP-glucose pyrophosphorylase, putative [Trifolium pratense (Red clover)]
4	MdUI27817	gi|48274743|gb|CN888501.1|CN888501	metabolism	metabolism_biosynthesis_starch	ADP-glucose pyrophosphorylase small subunit [Fragaria ananassa (Strawberry)]
4	MdUI22589	gi|50353108|gb|CO541059.1|CO541059	metabolism	metabolism_biosynthesis_starch	ADP-glucose pyrophosphorylase, small subunit [Arabidopsis thaliana (Mouse-ear cress)]
4	MdUI17300	gi|46992128|gb|CN580578.1|CN580578	metabolism	metabolism_biosynthesis_starch	ADP-glucose pyrophosphorylase [Ipomoea batatas (Sweet potato) (Batate)]
4	MdUI06194	gi|54620402|gb|CV627538.1|CV627538	metabolism	metabolism_biosynthesis_starch	UDP-glucose pyrophosphorylase, putative [Trifolium pratense (Red clover)]
4	MdUI02778	gi|50889611|gb|CO754360.1|CO754360	metabolism	metabolism_biosynthesis_starch	ADP-glucose pyrophosphorylase family protein [Arabidopsis thaliana (Mouse-ear cress)]
4	MdUI01641	gi|49634302|gb|CO418054.1|CO418054	metabolism	metabolism_biosynthesis_starch	ADP-glucose pyrophosphorylase small subunit CagpS1 [Cicer arietinum (Chickpea) (Garbanzo)]
4	MdUI31972	gi|71923099|gb|DT042332.1|DT042332	metabolism	metabolism_biosynthesis_sucrose	Sucrose synthase 1 [Pyrus pyrifolia (Japanese pear) (Pyrus serotina)]
4	MdUI21610	gi|49631899|gb|CO415651.1|CO415651	metabolism	metabolism_biosynthesis_sucrose	Sucrose synthase 6 [Arabidopsis thaliana (Mouse-ear cress)]
4	MdUI10188	gi|51564626|gb|CV085277.1|CV085277	metabolism	metabolism_biosynthesis_sucrose	Sucrose synthase 4 [Arabidopsis thaliana (Mouse-ear cress)]
4	MdUI25380	gi|46992774|gb|CN581224.1|CN581224	metabolism	metabolism_biosynthesis_trehalose	Trehalose synthase, putative [Solanum tuberosum (Potato)]
4	MdUI31856	gi|71825871|gb|DT003263.1|DT003263	metabolism	metabolism_carbohydrate	Alpha-L-arabinofuranosidase / beta-D-xylosidase [Pyrus pyrifolia (Japanese pear) (Pyrus serotina)]
4	MdUI30368	gi|91006457|gb|EB116878.1|EB116878	metabolism	metabolism_carbohydrate	Alpha-L-arabinofuranosidase / beta-D-xylosidase [Pyrus pyrifolia (Japanese pear) (Pyrus serotina)]
4	MdUI26261	gi|48485668|gb|CN993778.1|CN993778	metabolism	metabolism_carbohydrate	Neutral/alkaline invertase [Manihot esculenta (Cassava) (Manioc)]
4	MdUI19410	gi|51913016|gb|CV150695.1|CV150695	metabolism	metabolism_carbohydrate	Alpha-galactosidase, putative [Oryza sativa (japonica cultivar-group)]
4	MdUI14044	gi|51239636|gb|CO899846.1|CO899846	metabolism	metabolism_carbohydrate	Alpha-L-arabinofuranosidase / beta-D-xylosidase [Pyrus pyrifolia (Japanese pear) (Pyrus serotina)]
4	MdUI12257	gi|50703326|gb|CO723364.1|CO723364	metabolism	metabolism_catabolism_AA_isoleucine_leucine_valine	Methylmalonate semi-aldehyde dehydrogenase, putative [Arabidopsis thaliana (Mouse-ear cress)]
4	MdUI19854	gi|56200952|gb|CV997912.1|CV997912	metabolism	metabolism_catabolism_lipid/fatty acid	GDSL-motif lipase/hydrolase, putative [Arabidopsis thaliana (Mouse-ear cress)]
4	MdUI04961	gi|48125999|gb|CN868503.1|CN868503	metabolism	metabolism_catabolism_methionine	Methionine gamma-lyase [Arabidopsis thaliana (Mouse-ear cress)]
4	MdUI24565	gi|46605359|gb|CN490276.1|CN490276	metabolism	metabolism_glutamine	Proline dehydrogenase [Glycine max (Soybean)]
4	MdUI19953	gi|54682480|gb|CV656137.1|CV656137	metabolism	metabolism_sorbitol	NADP-dependent D-sorbitol-6-phosphate dehydrogenase [Malus domestica (Apple) (Malus sylvestris)]
4	MdUI20056	gi|51562009|gb|CV083012.1|CV083012	metabolism/catabolism	metabolism_sorbitol	Sorbitol dehydrogenase [Malus domestica (Apple) (Malus sylvestris)]
4	MdUI17732	gi|48485913|gb|CN994023.1|CN994023	metabolism	metabolism_sucrose	Sucrose phosphate phosphatase 2F [Arabidopsis thaliana (Mouse-ear cress)]
4	MdUI12605	gi|50890081|gb|CO754830.1|CO754830	metabolism/catabolism	metabolism_sucrose	Sucrose-phosphate synthase [Actinidia deliciosa (Kiwi)]
4	MdUI16419	gi|46613513|gb|CN493431.1|CN493431	metabolism	metabolism_trehalose_TPP	Trehalose-phosphate phosphatase [Nicotiana tabacum (Common tobacco)]
4	MdUI23509	gi|51864901|gb|CV129382.1|CV129382	metabolism	metabolism_trehalose_TPS	Trehalose-phosphatase [Arabidopsis thaliana]
4	MdUI13769	gi|48264490|gb|CN878250.1|CN878250	metabolism	metabolism_zeatin	Zeaxanthin epoxidase, chloroplast precursor [Prunus armeniaca (Apricot)]
4	MdUI20831	gi|51241163|gb|CO901373.1|CO901373	metabolism/catabolism	metabolism_zeatin	Cytokinin-O-glucosyltransferase 1 [Arabidopsis thaliana (Mouse-ear cress)]
4	MdUI18295	gi|53858175|gb|CV524501.1|CV524501	metabolism/catabolism	metabolism_zeatin	Zeaxanthin epoxidase, chloroplast precursor [Prunus armeniaca (Apricot)]
4	MdUI21178	gi|51294223|gb|CO903920.1|CO903920	metabolism	secondary metabolism_biosynthesis_carotenoid	Lycopene beta-cyclase [Carica papaya (Papaya)]
4	MdUI10424	gi|51295170|gb|CO904867.1|CO904867	metabolism	unknown	Homocysteine S-methyltransferase 3 [Arabidopsis thaliana (Mouse-ear cress)]
4	MdUI28435	gi|55768649|gb|CV825532.1|CV825532	metabolism/catabolism	metabolism_carbohydrate	Alkaline/neutral invertase, putative [Oryza sativa (japonica cultivar-group)]
4	MdUI27911	gi|55857796|gb|CV882588.1|CV882588	metabolism/catabolism	metabolism_carbohydrate	Alkaline/neutral invertase, putative [Arabidopsis thaliana (Mouse-ear cress)]
4	MdUI27798	gi|55857132|gb|CV881924.1|CV881924	metabolism/catabolism	metabolism_carbohydrate	Alkaline/neutral invertase, putative [Oryza sativa (japonica cultivar-group)]
4	MdUI18837	gi|52862293|gb|CV467363.1|CV467363	metabolism/catabolism	metabolism_carbohydrate	Alkaline/neutral invertase-like [Oryza sativa (japonica cultivar-group)]
4	MdUI17827	gi|48489489|gb|CN997599.1|CN997599	oxidation/reduction	oxidation_thioredoxin	Thioredoxin 2 [Plantago major (Common plantain)]
4	MdUI12714	gi|48488563|gb|CN996673.1|CN996673	oxidation/reduction	oxidation_thioredoxin	Thioredoxin 2 [Plantago major (Common plantain)]
4	MdUI27416	gi|53858741|gb|CV525067.1|CV525067	oxidation/reduction	unknown	Monooxygenase family protein [Arabidopsis thaliana (Mouse-ear cress)]
4	MdUI39599	gi|48409600|gb|CN936787.1|CN936787	protein modification	protein_dephosphorylation	Protein phosphatase 2C-like protein [Oryza sativa (japonica cultivar-group)]
4	MdUI37766	gi|71817988|gb|DR995379.1|DR995379	protein modification	protein_dephosphorylation	Protein phosphatase 2C-related / PP2C-related [Arabidopsis thaliana (Mouse-ear cress)]
4	MdUI21727	gi|48260323|gb|CN874165.1|CN874165	protein modification	protein_dephosphorylation	Protein phosphatase 2C, putative / PP2C, putative [Arabidopsis thaliana (Mouse-ear cress)]
4	MdUI19568	gi|54687823|gb|CV658787.1|CV658787	protein modification	protein_dephosphorylation	Protein phosphatase 2C family protein / PP2C family protein [Arabidopsis thaliana (Mouse-ear cress)]
4	MdUI11585	gi|46605463|gb|CN490323.1|CN490323	protein modification	protein_dephosphorylation	Protein phpsphatase 2C [Fagus sylvatica (Beechnut)]
4	MdUI13783	gi|48261506|gb|CN875298.1|CN875298	protein synthesis	amino acid_biosynthesis_Cys	Cysteine synthase [Glycine max (Soybean)]
4	MdUI31450	gi|48279362|gb|CN893120.1|CN893120	protein synthesis/ribosome/tRNA/chaperone	protein synthesis_chaperone	DNAJ heat shock protein, putative [Arabidopsis thaliana (Mouse-ear cress)]
4	MdUI26290	gi|48415685|gb|CN942872.1|CN942872	protein synthesis/ribosome/tRNA/chaperone	protein synthesis_chaperone	DnaJ protein, putative [Malus domestica (Apple) (Malus sylvestris)]
4	MdUI06344	gi|49634531|gb|CO418283.1|CO418283	protein synthesis/ribosome/tRNA/chaperone	protein synthesis_chaperone	Chaperone protein dnaJ8, chloroplast precursor [Arabidopsis thaliana (Mouse-ear cress)]
4	MdUI15929	gi|54685086|gb|CV657422.1|CV657422	protein synthesis/ribosome/tRNA/chaperone	protein synthesis_regulation_polyamine biosynthesis	S-adenosylmethionine decarboxylase [Malus domestica (Apple) (Malus sylvestris)]
4	MdUI19983	gi|48273593|gb|CN887351.1|CN887351	protein synthesis/ribosome/tRNA/chaperone	stress_heat shock TF	High molecular weight heat shock protein [Malus domestica (Apple) (Malus sylvestris)]
4	MdUI19735	gi|55698821|gb|CV793907.1|CV793907	protein synthesis/ribosome/tRNA/chaperone	stress_heat shock TF	Cytosolic class II low molecular weight heat shock protein [Prunus dulcis (Almond) (Prunus amygdalus)]
4	MdUI13750	gi|51096552|gb|CO866402.1|CO866402	protein synthesis/ribosome/tRNA/chaperone	unknown	T-complex protein 1, ETA subunit, putative [Arabidopsis thaliana (Mouse-ear cress)]
4	MdUI16044	gi|55858290|gb|CV883082.1|CV883082	proteolysis/protease/proteasome	protease_inhibitor	Cysteine protease inhibitor cystatin [Malus domestica (Apple) (Malus sylvestris)]
4	MdUI15992	gi|55856828|gb|CV881620.1|CV881620	proteolysis/protease/proteasome	protease_inhibitor	Cysteine protease inhibitor cystatin [Malus domestica (Apple) (Malus sylvestris)]
4	MdUI02907	gi|46599815|gb|CN496787.1|CN496787	proteolysis/protease/proteasome	protease_inhibitor	Cysteine protease inhibitor cystatin [Malus domestica (Apple) (Malus sylvestris)]
4	MdUI21241	gi|51240343|gb|CO900553.1|CO900553	RNA binding/synthesis/modification	mRNA processing	DEAD-box protein abstrakt, putative [Trifolium pratense (Red clover)]
4	MdUI20196	gi|50704018|gb|CO723709.1|CO723709	RNA binding/synthesis/modification	mRNA splicing	Splicing factor PWI domain-containing protein [Arabidopsis thaliana (Mouse-ear cress)]
4	MdUI17881	gi|46873026|gb|CN544870.1|CN544870	RNA binding/synthesis/modification	RNA_helicase	DEAD/DEAH box helicase, putative [Arabidopsis thaliana (Mouse-ear cress)]
4	MdUI18643	gi|55857824|gb|CV882616.1|CV882616	signal transduction/unknown	G-protein signaling	Regulator of G-protein signaling 1 [Arabidopsis thaliana (Mouse-ear cress)]
4	MdUI24353	gi|46612279|gb|CN492974.1|CN492974	signal transduction/unknown	kinase_protein_LRR	Putative leucine-rich repeat transmembrane protein kinase [Arabidopsis thaliana (Mouse-ear cress)]
4	MdUI17505	gi|49631346|gb|CO415098.1|CO415098	signal transduction/unknown	kinase_protein_RLK	Elicitor-inducible LRR receptor-like protein EILP [Nicotiana tabacum (Common tobacco)]
4	MdUI21039	gi|51293575|gb|CO903272.1|CO903272	signal transduction/unknown	protein kinase_SnRK	SNF1 related protein kinase-like protein [Arabidopsis thaliana (Mouse-ear cress)]
4	MdUI24780	gi|46597434|gb|CN495760.1|CN495760	transcription factor/unknown	nucleotide binding	Transducin family protein / WD-40 repeat family protein [Arabidopsis thaliana (Mouse-ear cress)]
4	MdUI05946	gi|51240518|gb|CO900728.1|CO900728	transcription factor/unknown	TF_MADS box	MdMads2.2 protein [Malus domestica (Apple) (Malus sylvestris)]
4	MdUI34919	gi|91029048|gb|EB139466.1|EB139466	transcription factor/unknown	TF_myb	MYB92 [Malus domestica (Apple) (Malus sylvestris)]
4	MdUI31785	gi|71824046|gb|DT001438.1|DT001438	transcription factor/unknown	TF_myb	Typical P-type R2R3 Myb protein [Sorghum bicolor (Sorghum) (Sorghum vulgare)]
4	MdUI05194	gi|53858302|gb|CV524628.1|CV524628	transcription factor/unknown	TF_myb	MYB6 [Malus domestica (Apple) (Malus sylvestris)]
4	MdUI13869	gi|48262601|gb|CN876361.1|CN876361	transcription factor/unknown	TF_NAC domain	NAC domain protein NAC1 [Phaseolus vulgaris (Kidney bean) (French bean)]
4	MdUI28727	gi|56431963|gb|CX023612.1|CX023612	transcription factor/unknown	TF_WRKY	WRKY DNA-binding protein [Nicotiana tabacum (Common tobacco)]
4	MdUI22989	gi|50891764|gb|CO756517.1|CO756517	transcription factor/unknown	TF_WRKY	Transcription factor WRKY1 [Gossypium arboreum (Tree cotton)]
4	MdUI19200	gi|56432718|gb|CX023989.1|CX023989	transcription factor/unknown	transcription factor_myb	MYB domain protein 4 [Arabidopsis thaliana (Mouse-ear cress)]
4	MdUI02146	gi|50889265|gb|CO754013.1|CO754013	unknown	unknown_14-3-3 family	14-3-3 family protein [Malus domestica (Apple) (Malus sylvestris)]
4	MdUI13667	gi|48261132|gb|CN874940.1|CN874940	unknown	unknown_domain_WD repeat	WD-40 repeat family protein [Arabidopsis thaliana (Mouse-ear cress)]
4	MdUI20874	gi|51241428|gb|CO901638.1|CO901638	unknown	unknown_domain_zinc finger	Zinc finger (AN1-like)-like protein [Oryza sativa (japonica cultivar-group)]
4	MdUI17291	gi|46991948|gb|CN580398.1|CN580398	unknown	unknown_domain_zinc finger	Zinc finger (C3HC4-type RING finger) family protein [Arabidopsis thaliana (Mouse-ear cress)]
4	MdUI06766	gi|51912897|gb|CV150576.1|CV150576	unknown	unknown_domain_zinc finger	Zinc finger (C3HC4-type RING finger) family protein [Arabidopsis thaliana (Mouse-ear cress)]
4	MdUI27627	gi|54686822|gb|CV658286.1|CV658286	vacuole function	vacuole protein sorting	Vacuolar protein sorting 55 superfamily [Aspergillus fumigatus (Sartorya fumigata)]
1 (doo)	MdUI29705	gi|56200400|gb|CV997366.1|CV997366	cell cycle	cell cycle_CDK	Cyclin-dependent kinase D1;1 [Arabidopsis thaliana (Mouse-ear cress)]
1	MdUI26928	gi|48738575|gb|CO069094.1|CO069094	cell cycle	cell cycle_CDK	Cyclin-dependent kinase C;2 [Arabidopsis thaliana (Mouse-ear cress)]
1	MdUI10131	gi|46609906|gb|CN492086.1|CN492086	cell cycle	cell cycle_CDK	Cyclin dependent kinase B [Camellia sinensis (Tea)]
1	MdUI02852	gi|52860879|gb|CV466287.1|CV466287	cell cycle	cell cycle_CDK	Cyclin-dependent kinases regulatory subunit [Glycine max (Soybean)]
1	MdUI21181	gi|51294229|gb|CO903926.1|CO903926	cell cycle	cell cycle_cyclin	Cyclin-like F-box [Medicago truncatula (Barrel medic)]
1	MdUI20675	gi|48419664|gb|CN946851.1|CN946851	cell cycle	cell cycle_cyclin	Cyclin D1;1 [Arabidopsis thaliana (Mouse-ear cress)]
1	MdUI16590	gi|46598570|gb|CN496305.1|CN496305	cell cycle	cell cycle_cyclin	Cyclin C-like protein [Arabidopsis thaliana (Mouse-ear cress)]
1	MdUI14358	gi|48940460|gb|CN995727.2|CN995727	cell cycle	cell cycle_cyclin	Cyclin D4;2 [Arabidopsis thaliana (Mouse-ear cress)]
1	MdUI10303	gi|50700992|gb|CO722204.1|CO722204	cell cycle	cell cycle_cyclin	Mitotic cyclin a2-type [Glycine max (Soybean)]
1	MdUI18547	gi|55858868|gb|CV883660.1|CV883660	chloroplast/light response/photosynthesis	biosynthesis_chlorophyll	Protoporphyrin IX:Mg Chelatase [Antirrhinum majus (Garden snapdragon)]
1	MdUI07292	gi|54621423|gb|CV628559.1|CV628559	chloroplast/light response/photosynthesis	chloroplast_calvin cycle_rubisco activase	Ribulose bisphosphate carboxylase/oxygenase activase, chloroplast precursor [Malus domestica (Apple) (Malus sylvestris)]
1	MdUI28375	gi|54464532|gb|CV567290.1|CV567290	chloroplast/light response/photosynthesis	chloroplast_light harvesting_CAB	Chlorophyll a-b binding protein 151, chloroplast precursor [Gossypium hirsutum (Upland cotton)]
1	MdUI06718	gi|51712921|gb|CV121826.1|CV121826	chloroplast/light response/photosynthesis	chloroplast_light harvesting_PS II	Light harvesting chlorophyll a /b binding protein of PSII [Euglena gracilis]
1	MdUI04177	gi|48693622|gb|CO052157.1|CO052157	chloroplast/light response/photosynthesis	chloroplast_light harvesting_PS II	Light harvesting chlorophyll a /b binding protein of PSII [Euglena gracilis]
1	MdUI27282	gi|53857529|gb|CV523855.1|CV523855	chloroplast/light response/photosynthesis	chloroplast_photosynthesis_PS II	Photosystem II phosphoprotein [Eucalyptus globulus subsp. globulus (Tasmanian blue gum)]
1	MdUI19195	gi|56432706|gb|CX023983.1|CX023983	chloroplast/light response/photosynthesis	chloroplast_RNA_binding	Cp33 precursor [Arabidopsis thaliana (Mouse-ear cress)]
1	MdUI05581	gi|46611029|gb|CN492496.1|CN492496	chloroplast/light response/photosynthesis	electron transport chain_chlorophyll-->cytochrome b6f complex	NADH dehydrogenase i subunit n [Arabidopsis thaliana (Mouse-ear cress)]
1	MdUI19019	gi|55769280|gb|CV826166.1|CV826166	chloroplast/light response/photosynthesis	thylakoid_related	Thylakoid formation 1 [Arabidopsis thaliana (Mouse-ear cress)]
1	MdUI17716	gi|48485734|gb|CN993844.1|CN993844	chloroplast/light response/photosynthesis	chloroplast-related	Chloroplast small heat shock protein class I [Capsicum frutescens (Cayenne pepper) (Tabasco pepper)]
1	MdUI25909	gi|49631402|gb|CO415154.1|CO415154	development	circadian regulation	Circadian clock coupling factor ZGT [Nicotiana tabacum (Common tobacco)]
1	MdUI06876	gi|47968978|gb|CN851687.1|CN851687	development	circadian regulation	Circadian clock coupling factor ZGT [Nicotiana tabacum (Common tobacco)]
1	MdUI18883	gi|54464326|gb|CV567192.1|CV567192	DNA binding/histone/chromatin folding/repair	nucleotide binding	Nucleoid DNA-binding protein [Malus domestica (Apple) (Malus sylvestris)]
1	MdUI01485	gi|46602640|gb|CN489121.1|CN489121	DNA binding/histone/chromatin folding/repair	nucleotide binding	Nucleotide-binding protein, putative [Arabidopsis thaliana (Mouse-ear cress)]
1	MdUI12510	gi|46608028|gb|CN491358.1|CN491358	energy/mitochondria	electron transport chain_complexes III-->IV	Cytochrome oxidase subunit II [Thrips imaginis (Plague thrips)]
1	MdUI02161	gi|54622354|gb|CV629490.1|CV629490	hormone response	auxin_response_repressed	Auxin-repressed protein [Malus domestica (Apple) (Malus sylvestris)]
1	MdUI11857	gi|48127794|gb|CN870062.1|CN870062	membrane/cytoskeleton/intracellular transport	transport_sodium/calcium	Sodium/calcium exchanger family protein / calcium-binding EF hand family protein [Arabidopsis thaliana (Mouse-ear cress)]
1	MdUI30300	gi|48398797|gb|CN925984.1|CN925984	membrane/cytoskeleton/intracellular transport	transport_sugar	Sugar transport protein 13 [Arabidopsis thaliana (Mouse-ear cress)]
1	MdUI22303	gi|48406778|gb|CN933965.1|CN933965	membrane/cytoskeleton/intracellular transport	transport_sugar	Monosaccharide-H+ symporter [Datisca glomerata (Durango root)]
1	MdUI02220	gi|48268286|gb|CN882044.1|CN882044	metabolism	biosynthesis_pyridoxin	Pyridoxin biosynthesis PDX1-like protein 3, putative [Arabidopsis thaliana (Mouse-ear cress)]
1	MdUI18682	gi|56162997|gb|CV987123.1|CV987123	metabolism	biosynthesis_wax	Steroid 5 alpha-reductase-like protein [Oryza sativa (japonica cultivar-group)]
1	MdUI29640	gi|56200837|gb|CV997797.1|CV997797	metabolism	glycolysis	Alcohol dehydrogenase class III (S-(hydroxymethyl)glutathione dehydrogenase) [Zea mays (Maize)]
1	MdUI18590	gi|55857202|gb|CV881994.1|CV881994	metabolism	glycolysis	Glycerate dehydrogenase, putative [Arabidopsis thaliana (Mouse-ear cress)]
1	MdUI12678	gi|46599908|gb|CN496825.1|CN496825	metabolism	metabolism_AA	Aminotransferase AGD2, putative [Oryza sativa (japonica cultivar-group)]
1	MdUI29994	gi|71825814|gb|DT003206.1|DT003206	metabolism	metabolism_AA_leucine_isoleucine_valine	Branched-chain-amino-acid aminotransferase 7, putative [Arabidopsis thaliana (Mouse-ear cress)]
1	MdUI28671	gi|56430938|gb|CX023095.1|CX023095	metabolism	metabolism_biosynthesis_starch	ADP-glucose pyrophosphorylase family protein [Arabidopsis thaliana (Mouse-ear cress)]
1	MdUI26148	gi|48488511|gb|CN996621.1|CN996621	metabolism	metabolism_biosynthesis_starch	ADP-glucose pyrophosphorylase family protein [Arabidopsis thaliana (Mouse-ear cress)]
1	MdUI16578	gi|46610782|gb|CN492412.1|CN492412	metabolism	metabolism_biosynthesis_starch	ADP-glucose pyrophosphorylase large subunit [Fragaria ananassa (Strawberry)]
1	MdUI11734	gi|51237909|gb|CO898119.1|CO898119	metabolism	metabolism_biosynthesis_starch	ADP-glucose pyrophosphorylase large subunit 1 [Citrullus lanatus (Watermelon) (Citrullus vulgaris)]
1	MdUI03455	gi|56435041|gb|CX025111.1|CX025111	metabolism	metabolism_biosynthesis_starch	ADP-glucose pyrophosphorylase [Cicer arietinum (Chickpea) (Garbanzo)]
1	MdUI36700	gi|91018154|gb|EB128572.1|EB128572	metabolism	metabolism_biosynthesis_sucrose	Sucrose synthase 4 [Arabidopsis thaliana (Mouse-ear cress)]
1	MdUI15897	gi|54624278|gb|CV631414.1|CV631414	metabolism	metabolism_biosynthesis_sucrose	Sucrose synthase [Glycine max (Soybean)]
1	MdUI04929	gi|50887219|gb|CO751965.1|CO751965	metabolism	metabolism_biosynthesis_sucrose	Sucrose synthase 1 [Pyrus pyrifolia (Japanese pear) (Pyrus serotina)]
1	MdUI19004	gi|55769313|gb|CV826199.1|CV826199	metabolism	metabolism_biotin	Biotin/lipoyl attachment domain-containing protein [Arabidopsis thaliana (Mouse-ear cress)]
1	MdUI29301	gi|55855751|gb|CV880543.1|CV880543	metabolism	metabolism_carbohydrate	Alpha-mannosidase [Arabidopsis thaliana (Mouse-ear cress)]
1	MdUI12166	gi|46610667|gb|CN492364.1|CN492364	metabolism	metabolism_fructose	Fructokinase-like protein [Arabidopsis thaliana (Mouse-ear cress)]
1	MdUI01889	gi|55698737|gb|CV793823.1|CV793823	metabolism	metabolism_fructose	Fructokinase [Citrus unshiu (Satsuma orange)]
1	MdUI19969	gi|48262863|gb|CN876623.1|CN876623	metabolism	metabolism_sorbitol	NAD-dependent sorbitol dehydrogenase 9 [Malus domestica (Apple) (Malus sylvestris)]
1	MdUI20462	gi|51097517|gb|CO867367.1|CO867367	metabolism	metabolism_sucrose	Pyrophosphate-fructose-6-phosphate-1-phosphotransferase, putative [Oryza sativa (japonica cultivar-group)]
1	MdUI17693	gi|48485532|gb|CN993642.1|CN993642	metabolism	metabolism_sucrose	Pyrophosphate-fructose-6-phosphate 1-phosphotransferase-like protein [Arabidopsis thaliana (Mouse-ear cress)]
1	MdUI16304	gi|46610005|gb|CN492116.1|CN492116	metabolism	metabolism_sucrose	Pyrophosphate-fructose-6-phosphate-1-phosphotransferase, putative [Oryza sativa (japonica cultivar-group)]
1	MdUI20550	gi|51098585|gb|CO868435.1|CO868435	metabolism	metabolism_trehalose_TPP	Trehalose-6-phosphate phosphatase [Arabidopsis thaliana (Mouse-ear cress)]
1	MdUI16734	gi|46602885|gb|CN489236.1|CN489236	metabolism	metabolism_trehalose_TPP	Trehalose-phosphate phosphatase [Nicotiana tabacum (Common tobacco)]
1	MdUI39496	gi|71922607|gb|DT042107.1|DT042107	metabolism	metabolism_trehalose_TPS	Trehalose-6-phosphate phosphatase [Arabidopsis thaliana (Mouse-ear cress)]
1	MdUI30873	gi|71812714|gb|DR990105.1|DR990105	metabolism	nitrate assimilation	Nitrate reductase 1 [Arabidopsis thaliana (Mouse-ear cress)]
1	MdUI32014	gi|48389136|gb|CN916636.1|CN916636	metabolism	secondary metabolism_biosynthesis_flavonoid	Biphenyl synthase [Sorbus aucuparia (European mountain ash) (Rowan)]
1	MdUI20474	gi|51097405|gb|CO867255.1|CO867255	metabolism	secondary metabolism_carotenoid	Zeta-carotene desaturase ZDS2 [Malus domestica (Apple) (Malus sylvestris)]
1	MdUI15514	gi|51295234|gb|CO904931.1|CO904931	metabolism	uricase	Uricase [Medicago sativa (Alfalfa)]
1	MdUI19636	gi|55855587|gb|CV880379.1|CV880379	protein modification	protein_dephosphorylation	Protein phosphatase 2C family protein / PP2C family protein [Arabidopsis thaliana (Mouse-ear cress)]
1	MdUI14159	gi|51293621|gb|CO903318.1|CO903318	protein synthesis	amino acid_biosynthesis_glutamine	Glu-tRNA(Gln) amidotransferase subunit C [Arabidopsis thaliana (Mouse-ear cress)]
1	MdUI20251	gi|48379674|gb|CN907173.1|CN907173	protein synthesis/ribosome/tRNA/chaperone	protein synthesis_chaperone	DnaJ [Malus domestica (Apple) (Malus sylvestris)]
1	MdUI23610	gi|54684485|gb|CV657123.1|CV657123	protein synthesis/ribosome/tRNA/chaperone	protein synthesis_ribosome_L19e	60S ribosomal protein L19e, putative [Graphocephala atropunctata]
1	MdUI07988	gi|48118605|gb|CN862213.1|CN862213	protein synthesis/ribosome/tRNA/chaperone	protein synthesis_ribosome_L30	60S ribosomal protein L30 [Euphorbia esula (Leafy spurge)]
1	MdUI19984	gi|48379613|gb|CN907112.1|CN907112	protein synthesis/ribosome/tRNA/chaperone	stress_heat shock TF	17.3 kDa class I heat shock protein [Glycine max (Soybean)]
1	MdUI19981	gi|48123501|gb|CN866375.1|CN866375	protein synthesis/ribosome/tRNA/chaperone	stress_heat shock TF	High molecular weight heat shock protein [Malus domestica (Apple) (Malus sylvestris)]
1	MdUI03540	gi|49631636|gb|CO415388.1|CO415388	protein synthesis/ribosome/tRNA/chaperone	stress_heat shock TF	17.9 kDa class II heat shock protein [Glycine max (Soybean)]
1	MdUI02628	gi|51098523|gb|CO868373.1|CO868373	proteolysis/protease/proteasome	protein degradation_proteosome	26S proteasome AAA-ATPase subunit RPT4a [Solanum tuberosum (Potato)]
1	MdUI31520	gi|86591022|gb|DY255392.1|DY255392	RNA binding/synthesis/modification	mRNA processing	DRH1 DEAD box protein-like [Arabidopsis thaliana (Mouse-ear cress)]
1	MdUI21576	gi|49631756|gb|CO415508.1|CO415508	RNA binding/synthesis/modification	mRNA processing	DEAD-box protein abstrakt [Arabidopsis thaliana (Mouse-ear cress)]
1	MdUI02591	gi|46990205|gb|CN578655.1|CN578655	RNA binding/synthesis/modification	mRNA splicing	ASF/SF2-like pre-mRNA splicing factor SRP31' [Zea mays (Maize)]
1	MdUI21332	gi|48418918|gb|CN946105.1|CN946105	RNA binding/synthesis/modification	RNA helicase	RNA helicase, putative [Oryza sativa (Rice)]
1	MdUI02837	gi|54688304|gb|CV659029.1|CV659029	signal transduction/unknown	protein import into nucleus_GTPase	Small Ras-like GTP-binding protein [Malus domestica (Apple) (Malus sylvestris)]
1	MdUI29654	gi|56200993|gb|CV997953.1|CV997953	stress	heat shock protein	Heat shock 70 kDa protein [Trichophyton rubrum]
1	MdUI23688	gi|55858138|gb|CV882930.1|CV882930	stress	heat shock protein	Heat shock cognate protein 70 [Thellungiella halophila (Salt cress)]
1	MdUI18413	gi|54682778|gb|CV656285.1|CV656285	stress	heat shock protein	Heat shock protein 81-3 [Oryza sativa (Rice)]
1	MdUI16402	gi|46613193|gb|CN493293.1|CN493293	transcription factor/unknown	flowering	Agamous-like protein [Malus domestica (Apple) (Malus sylvestris)]
1	MdUI16246	gi|46608632|gb|CN491638.1|CN491638	transcription factor/unknown	TF_bHLH	Basic helix-loop-helix (bHLH) family protein [Arabidopsis thaliana (Mouse-ear cress)]
1	MdUI15150	gi|50352713|gb|CO540664.1|CO540664	transcription factor/unknown	TF_MADS box	MdMads2.2 protein [Malus domestica (Apple) (Malus sylvestris)]
1	MdUI25142	gi|46600815|gb|CN497198.1|CN497198	transcription factor/unknown	TF_myb	MYB4 [Malus domestica (Apple) (Malus sylvestris)]
1	MdUI18215	gi|48268739|gb|CN882497.1|CN882497	unknown	unknown	Unknown protein [Arabidopsis thaliana (Mouse-ear cress)]
1	MdUI14336	gi|48126763|gb|CN869159.1|CN869159	unknown	unknown	Unknown protein [Arabidopsis thaliana (Mouse-ear cress)]
1	MdUI20479	gi|51097542|gb|CO867392.1|CO867392	unknown	unknown_domain_zinc finger	Zinc finger protein-like [Arabidopsis thaliana (Mouse-ear cress)]
10 (oou)	MdUI21514	gi|48939536|gb|CO066613.2|CO066613	cell cycle	cell cycle_CDK inhibitor	Cyclin dependent kinase inhibitor [Euphorbia esula (Leafy spurge)]
10	MdUI33676	gi|48390963|gb|CN918457.1|CN918457	cell wall	cell wall degradation	Pullulanase 1 [Arabidopsis thaliana (Mouse-ear cress)]
10	MdUI19505	gi|54623087|gb|CV630223.1|CV630223	cell wall	cell wall degradation	Endo-1,4-beta-glucanase [Pisum sativum (Garden pea)]
10	MdUI04352	gi|51913372|gb|CV151051.1|CV151051	cell wall	cell wall degradation	Pectate lyase, putative [Oryza sativa (japonica cultivar-group)]
10	MdUI06431	gi|48485564|gb|CN993674.1|CN993674	cell wall	cell wall modification	Xyloglucan endotransglycosylase [Malus domestica (Apple) (Malus sylvestris)]
10	MdUI01498	gi|56435444|gb|CX025308.1|CX025308	development	senescence associated	Senescence-associated protein 12 [Hemerocallis sp. (Daylily)]
10	MdUI28632	gi|56430231|gb|CX022741.1|CX022741	DNA binding/histone/chromatin folding/repair	DNA_binding_histone_nucleosome assembly	Histone H3, putative [Arabidopsis thaliana (Mouse-ear cress)]
10	MdUI18240	gi|52024869|gb|CV187016.1|CV187016	energy/mitochondria	mitochondria_catabolism_glycine	Glycine dehydrogenase [decarboxylating], mitochondrial precursor [Pisum sativum (Garden pea)]
10	MdUI01930	gi|48486659|gb|CN994769.1|CN994769	hormone response	ABA_biosynthesis	Neoxanthin cleavage enzyme-like protein [Malus domestica (Apple) (Malus sylvestris)]
10	MdUI22565	gi|51098056|gb|CO867906.1|CO867906	hormone response	ABA_response	ABA responsive elements-binding factor 2 [Arabidopsis thaliana (Mouse-ear cress)]
10	MdUI22564	gi|51098056|gb|CO867906.1|CO867906	hormone response	ABA_response	ABA responsive elements-binding factor 2 [Arabidopsis thaliana (Mouse-ear cress)]
10	MdUI31862	gi|71825086|gb|DT002478.1|DT002478	hormone response	ABA_signaling	ABI3-interacting protein 2 [Arabidopsis thaliana (Mouse-ear cress)]
10	MdUI07100	gi|54624206|gb|CV631342.1|CV631342	hormone response	ABA_signaling	ABI3-interacting protein 2 [Arabidopsis thaliana (Mouse-ear cress)]
10	MdUI22986	gi|50891686|gb|CO756438.1|CO756438	hormone response	auxin_response	Auxin-responsive protein [Malus domestica (Apple) (Malus sylvestris)]
10	MdUI04486	gi|51562159|gb|CV083132.1|CV083132	hormone response	auxin_response_efflux	Auxin efflux carrier [Momordica charantia (Bitter gourd) (Balsam pear)]
10	MdUI04485	gi|54686119|gb|CV657934.1|CV657934	hormone response	auxin_response_efflux	Auxin efflux carrier protein [Medicago truncatula (Barrel medic)]
10	MdUI15113	gi|50353416|gb|CO541367.1|CO541367	hormone response	ethylene_biosynthesis	1-aminocyclopropane-1-carboxylate oxidase 1 [Malus domestica (Apple) (Malus sylvestris)]
10	MdUI15053	gi|51097946|gb|CO867796.1|CO867796	hormone response	ethylene_response	Reversion-to-ethylene sensitivity 1, RTE1 [Arabidopsis thaliana (Mouse-ear cress)]
10	MdUI08490	gi|53858068|gb|CV524394.1|CV524394	membrane/cytoskeleton/intracellular transport	Ca-dependent phospholipid binding/membrane targeting	C2 domain-containing protein [Arabidopsis thaliana (Mouse-ear cress)]
10	MdUI03011	gi|46595995|gb|CN495114.1|CN495114	membrane/cytoskeleton/intracellular transport	transport	Permease 1, putative [Arabidopsis thaliana (Mouse-ear cress)]
10	MdUI04019	gi|48737581|gb|CO068100.1|CO068100	membrane/cytoskeleton/intracellular transport	transport_ABC transporter	Multidrug-resistance associated protein, putative [Oryza sativa (japonica cultivar-group)]
10	MdUI27795	gi|55857124|gb|CV881916.1|CV881916	membrane/cytoskeleton/intracellular transport	transport_cation/proton	Cation/H+ exchanger 20 [Arabidopsis thaliana (Mouse-ear cress)]
10	MdUI10875	gi|56431843|gb|CX023552.1|CX023552	membrane/cytoskeleton/intracellular transport	transport_H2O	Small basic membrane integral protein, putative [Oryza sativa (japonica cultivar-group)]
10	MdUI28272	gi|51713448|gb|CV122353.1|CV122353	membrane/cytoskeleton/intracellular transport	transport_multidrug	Multidrug RND efflux transporter, permease protein MdtC [Pseudomonas fluorescens (strain Pf-5 / ATCC BAA-477)]
10	MdUI07632	gi|46598934|gb|CN496447.1|CN496447	membrane/cytoskeleton/intracellular transport	transport_phosphate	PHT6 (phosphate transporter 6) [Arabidopsis thaliana (Mouse-ear cress)]
10	MdUI03723	gi|48412979|gb|CN940166.1|CN940166	membrane/cytoskeleton/intracellular transport	transport_sugar	Sugar transport protein 1 [Arabidopsis thaliana (Mouse-ear cress)]
10	MdUI21108	gi|51293959|gb|CO903656.1|CO903656	metabolism	biosynthesis_rhamnose	Rhamnose biosynthetic enzyme 1, putative [Arabidopsis thaliana (Mouse-ear cress)]
10	MdUI11410	gi|48387691|gb|CN915191.1|CN915191	metabolism	glycolysis	Alcohol dehydrogenase [Malus domestica (Apple) (Malus sylvestris)]
10	MdUI30449	gi|91043734|gb|EB154152.1|EB154152	metabolism	glyoxylate cycle	Isocitrate dehydrogenase-like protein [Arabidopsis thaliana (Mouse-ear cress)]
10	MdUI28349	gi|54465786|gb|CV567894.1|CV567894	metabolism	glyoxylate cycle	Isopropylmalate/homocitrate/citramalate synthases [Brevibacterium linens BL2]
10	MdUI13785	gi|51096663|gb|CO866513.1|CO866513	metabolism	glyoxylate cycle	Isocitrate dehydrogenase, putative [Arabidopsis thaliana (Mouse-ear cress)]
10	MdUI20816	gi|51241149|gb|CO901359.1|CO901359	metabolism	metabolism_AA	Argininosuccinate lyase [Arabidopsis thaliana (Mouse-ear cress)]
10	MdUI18645	gi|55858578|gb|CV883370.1|CV883370	metabolism	metabolism_AA	Glutamate dehydrogenase 1 [Glycine max (Soybean)]
10	MdUI31914	gi|71814018|gb|DR991409.1|DR991409	metabolism	metabolism_carbohydrate	Beta-glucosidase [Prunus avium (Cherry)]
10	MdUI30876	gi|113374369|gb|EE663667.1|EE663667	metabolism	metabolism_carbohydrate	Alpha-hydroxynitrile lyase, putative [Arabidopsis thaliana (Mouse-ear cress)]
10	MdUI17760	gi|48487132|gb|CN995242.1|CN995242	metabolism	metabolism_carbohydrate	Plastid alpha-amylase, putative [Malus domestica (Apple) (Malus sylvestris)]
10	MdUI14085	gi|51239785|gb|CO899995.1|CO899995	metabolism	metabolism_carbohydrate	UDP-glycosyltransferase 91D1 [Stevia rebaudiana (Stevia)]
10	MdUI10752	gi|51294756|gb|CO904453.1|CO904453	metabolism	metabolism_carbohydrate	Beta-xylosidase 3 [Arabidopsis thaliana (Mouse-ear cress)]
10	MdUI08149	gi|51238719|gb|CO898929.1|CO898929	metabolism	metabolism_carbohydrate	Ribokinase-like [Oryza sativa (japonica cultivar-group)]
10	MdUI05727	gi|48415457|gb|CN942644.1|CN942644	metabolism	metabolism_carbohydrate	Beta-D-galactosidase [Pyrus pyrifolia (Japanese pear) (Pyrus serotina)]
10	MdUI03701	gi|48738061|gb|CO068580.1|CO068580	metabolism	metabolism_carbohydrate	Neutral invertase [Daucus carota (Carrot)]
10	MdUI17373	gi|46991576|gb|CN580026.1|CN580026	metabolism	metabolism_catabolism_AA_isoleucine_leucine_valine	Hydroxymethylglutaryl-CoA lyase, putative [Trifolium pratense (Red clover)]
10	MdUI02863	gi|54622794|gb|CV629930.1|CV629930	metabolism	metabolism_catabolism_carbohydrate	Putative 6-phosphogluconolactonase [Oryza sativa (japonica cultivar-group)]
10	MdUI04844	gi|55769415|gb|CV826302.1|CV826302	metabolism	metabolism_catabolism_lipid/fatty acid	Patatin-like protein 9 (PLP9) [Arabidopsis thaliana (Mouse-ear cress)]
10	MdUI21916	gi|48738797|gb|CO069316.1|CO069316	metabolism	metabolism_catabolism_polysaccharide	Alpha-amylase [Solanum tuberosum (Potato)]
10	MdUI18130	gi|48736673|gb|CO067192.1|CO067192	metabolism	metabolism_catabolism_polysaccharide	Alpha-amylase/ hydrolase, hydrolyzing O-glycosyl compounds [Arabidopsis thaliana]
10	MdUI01804	gi|56163199|gb|CV987325.1|CV987325	metabolism	metabolism_catabolism_starch	Starch branching enzyme I [Malus domestica (Apple) (Malus sylvestris)]
10	MdUI07648	gi|46607354|gb|CN491082.1|CN491082	metabolism	metabolism_C-INV	Cytosolic invertase 1 [Arabidopsis thaliana (Mouse-ear cress)]
10	MdUI34206	gi|48413832|gb|CN941019.1|CN941019	metabolism	metabolism_CW-INV	Cell wall invertase 2 [Arabidopsis thaliana (Mouse-ear cress)]
10	MdUI20478	gi|51097588|gb|CO867438.1|CO867438	metabolism	metabolism_CW-INV	Cell wall invertase 6 [Arabidopsis thaliana (Mouse-ear cress)]
10	MdUI13514	gi|48737893|gb|CO068412.1|CO068412	metabolism	metabolism_fatty acid	Lipoxygenase [Prunus dulcis (Almond) (Prunus amygdalus)]
10	MdUI08647	gi|54620697|gb|CV627833.1|CV627833	metabolism	metabolism_fatty acid	Lipoxygenase [Nicotiana attenuata]
10	MdUI08447	gi|48488627|gb|CN996737.1|CN996737	metabolism	metabolism_fatty acid	Electron transfer flavoprotein beta-subunit-like [Arabidopsis thaliana (Mouse-ear cress)]
10	MdUI02163	gi|53857384|gb|CV523710.1|CV523710	metabolism	metabolism_fatty acid	Acetyl-CoA carboxylase [Glycine max (Soybean)]
10	MdUI06603	gi|54622199|gb|CV629335.1|CV629335	metabolism	metabolism_fructose	Fructokinase 3 [Lycopersicon esculentum (Tomato)]
10	MdUI00804	gi|54688156|gb|CV658955.1|CV658955	metabolism	metabolism_fructose	Plastidic aldolase NPALDP1 [Nicotiana paniculata]
10	MdUI12799	gi|48419033|gb|CN946220.1|CN946220	metabolism	metabolism_galactose	Galactokinase [Pisum sativum (Garden pea)]
10	MdUI08467	gi|46991160|gb|CN579610.1|CN579610	metabolism	metabolism_galactose	Galactokinase, putative [Arabidopsis thaliana (Mouse-ear cress)]
10	MdUI08465	gi|48282440|gb|CN896198.1|CN896198	metabolism	metabolism_galactose	Galactokinase, putative [Arabidopsis thaliana (Mouse-ear cress)]
10	MdUI15860	gi|54624750|gb|CV631886.1|CV631886	metabolism	metabolism_lipid	Lipase class 3 family protein [Arabidopsis thaliana (Mouse-ear cress)]
10	MdUI15346	gi|50890496|gb|CO755245.1|CO755245	metabolism	metabolism_mannose	NADPH-dependent mannose 6-phosphate reductase, putative [Arabidopsis thaliana (Mouse-ear cress)]
10	MdUI39978	gi|48265152|gb|CN878912.1|CN878912	metabolism	metabolism_sucrose	Pyrophosphate-fructose-6-phosphate 1-phosphotransferase, putative [Arabidopsis thaliana (Mouse-ear cress)]
10	MdUI18499	gi|54621212|gb|CV628348.1|CV628348	metabolism	metabolism_sucrose	Beta-fructofuranosidase [Arabidopsis thaliana (Mouse-ear cress)]
10	MdUI15969	gi|55698995|gb|CV794081.1|CV794081	metabolism	metabolism_sucrose	Pyrophosphate-fructose-6-phosphate 1-phosphotransferase-like protein [Arabidopsis thaliana (Mouse-ear cress)]
10	MdUI04792	gi|48489248|gb|CN997358.1|CN997358	metabolism	metabolism_sucrose	Pyrophosphate-dependent phosphofructokinase PfpB [Medicago truncatula (Barrel medic)]
10	MdUI27061	gi|48736923|gb|CO067442.1|CO067442	metabolism	metabolism_V-INV	Vacuolar acid invertase [Prunus cerasus]
10	MdUI25777	gi|46992962|gb|CN581412.1|CN581412	metabolism	metabolism_V-INV	Vacuolar acid invertase [Prunus cerasus]
10	MdUI24206	gi|46613726|gb|CN493521.1|CN493521	metabolism	metabolism_V-INV	Vacuolar acid invertase [Prunus cerasus]
10	MdUI16127	gi|46423607|gb|CN444343.1|CN444343	metabolism	metabolism_V-INV	Vacuolar acid invertase [Prunus cerasus]
10	MdUI00391	gi|46607441|gb|CN491123.1|CN491123	metabolism	metabolism_V-INV	Vacuolar acid invertase [Prunus cerasus]
10	MdUI30660	gi|91028132|gb|EB138550.1|EB138550	metabolism	nitrate assimilation	Cofactor of nitrate reductase and xanthine dehydrogenase 3 [Arabidopsis thaliana (Mouse-ear cress)]
10	MdUI28621	gi|56430507|gb|CX022879.1|CX022879	metabolism	nitrate assimilation	Nitrate reductase [NADH] [Lycopersicon esculentum (Tomato)]
10	MdUI24283	gi|46611611|gb|CN492711.1|CN492711	metabolism	nitrate assimilation	Cofactor of nitrate reductase and xanthine dehydrogenase 2 [Arabidopsis thaliana (Mouse-ear cress)]
10	MdUI13628	gi|50703260|gb|CO723330.1|CO723330	metabolism	nitrate assimilation	Nitrate reductase [Prunus persica (Peach)]
10	MdUI03944	gi|54620967|gb|CV628103.1|CV628103	metabolism	nitrate assimilation	Nitrate reductase [Prunus persica (Peach)]
10	MdUI02735	gi|48380992|gb|CN908491.1|CN908491	metabolism	nitrate assimilation	Nitrite reductase [Prunus persica (Peach)]
10	MdUI15974	gi|55856319|gb|CV881111.1|CV881111	metabolism	pentose-phosphate shunt	Ribose-5-phosphate isomerase [Arabidopsis thaliana (Mouse-ear cress)]
10	MdUI07599	gi|46423853|gb|CN444589.1|CN444589	metabolism	phosphorous_mobilization	Acid phosphatase, putative [Arabidopsis thaliana (Mouse-ear cress)]
10	MdUI06562	gi|48401334|gb|CN928521.1|CN928521	metabolism	phosphorous_mobilization	Acid phosphatase, putative [Arabidopsis thaliana (Mouse-ear cress)]
10	MdUI09950	gi|49632127|gb|CO415879.1|CO415879	metabolism	secondary metabolism_biosynthesis_anthocyanidin	Anthocyanidin-3-glucoside rhamnosyltransferase, putative [Arabidopsis thaliana (Mouse-ear cress)]
10	MdUI16909	gi|46603801|gb|CN489647.1|CN489647	metabolism	secondary metabolism_biosynthesis_flavonoid	4-coumarate-CoA ligase-like protein [Arabidopsis thaliana (Mouse-ear cress)]
10	MdUI16200	gi|46423840|gb|CN444576.1|CN444576	metabolism	secondary metabolism_biosynthesis_flavonoid	Flavanone 3-hydroxylase [Arabidopsis thaliana (Mouse-ear cress)]
10	MdUI04705	gi|49635458|gb|CO419210.1|CO419210	metabolism	secondary metabolism_biosynthesis_flavonoid	Dihydroflavonol reductase [Malus domestica (Apple) (Malus sylvestris)]
10	MdUI03409	gi|48417679|gb|CN944866.1|CN944866	metabolism	secondary metabolism_biosynthesis_flavonoid	Phenylalanine ammonia-lyase [Malus domestica (Apple) (Malus sylvestris)]
10	MdUI01244	gi|51095876|gb|CO865726.1|CO865726	metabolism	secondary metabolism_biosynthesis_flavonoid	Cinnamic acid hydroxylase [Malus domestica (Apple) (Malus sylvestris)]
10	MdUI01242	gi|55858746|gb|CV883538.1|CV883538	metabolism	secondary metabolism_biosynthesis_flavonoid	Cinnamic acid hydroxylase [Malus domestica (Apple) (Malus sylvestris)]
10	MdUI19824	gi|55699127|gb|CV794213.1|CV794213	metabolism	secondary metabolism_biosynthesis_lignin	Cinnamoyl-CoA reductase, putative [Arabidopsis thaliana (Mouse-ear cress)]
10	MdUI02289	gi|48404894|gb|CN932081.1|CN932081	metabolism	secondary metabolism_biosynthesis_lignin	Cinnamoyl-CoA reductase, putative [Arabidopsis thaliana (Mouse-ear cress)]
10	MdUI02773	gi|46595815|gb|CN494934.1|CN494934	metabolism	unknown	Methylthioalkylmalate synthase-like 4 [Arabidopsis thaliana (Mouse-ear cress)]
10	MdUI01229	gi|46596828|gb|CN495486.1|CN495486	metabolism	glycolysis_DHAP-->G-3-P	Glycerol-3-phosphate dehydrogenase [NAD+] [Cuphea lanceolata]
10	MdUI09662	gi|48416896|gb|CN944083.1|CN944083	metabolism	metabolism_sulfur	Adenylyl-sulfate reductase precursor [Lycopersicon esculentum (Tomato)]
10	MdUI14691	gi|50702111|gb|CO722764.1|CO722764	oxidation/reduction	oxidation_glutaredoxin	Glutathione S-transferase [Gossypium hirsutum (Upland cotton)]
10	MdUI07562	gi|46597307|gb|CN495700.1|CN495700	oxidation/reduction	oxidation_glutaredoxin	Glutaredoxin, putative [Arabidopsis thaliana (Mouse-ear cress)]
10	MdUI39056	gi|71824402|gb|DT001794.1|DT001794	oxidation/reduction	oxidation_peroxidase	Peroxidase 27 precursor [Arabidopsis thaliana (Mouse-ear cress)]
10	MdUI14773	gi|50888588|gb|CO753336.1|CO753336	oxidation/reduction	oxidation_PPO	Polyphenol oxidase 2 precursor [Malus domestica (Apple) (Malus sylvestris)]
10	MdUI00822	gi|48941065|gb|CO067775.2|CO067775	oxidation/reduction	oxidation_rubredoxin	Rubredoxin, putative [Oryza sativa (japonica cultivar-group)]
10	MdUI09330	gi|48737915|gb|CO068434.1|CO068434	oxidation/reduction	oxidation_thioredoxin	Thioredoxin F-type [Pisum sativum (Garden pea)]
10	MdUI26348	gi|48262318|gb|CN876078.1|CN876078	protein synthesis	amino acid_biosynthesis_Tryptophan-Tyrosine-L-phenylalanine	3-dehydroquinate dehydratase/shikimate dehydrogenase, putative [Fagus sylvatica (Beechnut)]
10	MdUI27510	gi|54682433|gb|CV656115.1|CV656115	protein synthesis	amino acid_biosynthesis_Val-Leu-Isoleu	Methylcrotonoyl-CoA carboxylase subunit alpha, mitochondrial precursor [Glycine max (Soybean)]
10	MdUI05051	gi|51294418|gb|CO904115.1|CO904115	proteolysis/protease/proteasome	protein degradation_E2	Ubiquitin-conjugating enzyme 28 (UBC28) [Arabidopsis thaliana (Mouse-ear cress)]
10	MdUI12665	gi|46604627|gb|CN489999.1|CN489999	proteolysis/protease/proteasome	protein degradation_E3	Ubiquitin protein ligase 6 (UPL6) [Arabidopsis thaliana (Mouse-ear cress)]
10	MdUI23622	gi|54685660|gb|CV657707.1|CV657707	proteolysis/protease/proteasome	protein degradation_proteosome	26S proteasome regulatory particle triple-A ATPase subunit 4, putative [Oryza sativa (japonica cultivar-group)]
10	MdUI06589	gi|48416238|gb|CN943425.1|CN943425	proteolysis/protease/proteasome	protein degradation_proteosome	26S proteasome regulatory subunit S2 [Arabidopsis thaliana (Mouse-ear cress)]
10	MdUI04850	gi|50353208|gb|CO541159.1|CO541159	proteolysis/protease/proteasome	protein degradation_proteosome	26S proteasome regulatory subunit s12, putative [Malus domestica (Apple) (Malus sylvestris)]
10	MdUI02156	gi|55699427|gb|CV794513.1|CV794513	proteolysis/protease/proteasome	protein degradation_proteosome	26S proteasome regulatory subunit, putative (RPN9) [Arabidopsis thaliana (Mouse-ear cress)]
10	MdUI00263	gi|46595518|gb|CN494637.1|CN494637	proteolysis/protease/proteasome	protein degradation_proteosome	26S proteasome regulatory subunit S3, putative (RPN3) [Arabidopsis thaliana (Mouse-ear cress)]
10	MdUI00107	gi|50887387|gb|CO752133.1|CO752133	proteolysis/protease/proteasome	protein degradation_proteosome	26S proteasome subunit RPN12 [Arabidopsis thaliana (Mouse-ear cress)]
10	MdUI12843	gi|46613212|gb|CN493300.1|CN493300	proteolysis/protease/proteasome	protein ubiquitination	Multiubiquitin chain binding protein [Arabidopsis thaliana (Mouse-ear cress)]
10	MdUI10694	gi|51561234|gb|CV082385.1|CV082385	signal transduction/unknown	kinase_protein_LRR	Leucine-rich receptor-like protein kinase [Malus domestica (Apple) (Malus sylvestris)]
10	MdUI11458	gi|46615416|gb|CN494168.1|CN494168	signal transduction/unknown	light response	Phototropic-responsive NPH3 family protein [Arabidopsis thaliana (Mouse-ear cress)]
10	MdUI03777	gi|55699426|gb|CV794512.1|CV794512	signal transduction/unknown	light response	Phototropic-responsive NPH3 family protein [Arabidopsis thaliana (Mouse-ear cress)]
10	MdUI31559	gi|48121790|gb|CN864921.1|CN864921	signal transduction/unknown	protein kinase	Ser/thr protein CTR1 [Malus domestica (Apple) (Malus sylvestris)]
10	MdUI30030	gi|48275323|gb|CN889081.1|CN889081	signal transduction/unknown	protein kinase	Protein kinase [Malus domestica (Apple) (Malus sylvestris)]
10	MdUI28581	gi|48276572|gb|CN890330.1|CN890330	signal transduction/unknown	protein kinase	Serine/threonine-protein kinase SAPK1 [Oryza sativa (Rice)]
10	MdUI19346	gi|51561912|gb|CV082929.1|CV082929	signal transduction/unknown	protein kinase	Kinase [Arabidopsis thaliana (Mouse-ear cress)]
10	MdUI13339	gi|46612124|gb|CN492912.1|CN492912	signal transduction/unknown	protein kinase	Serine/threonine protein kinase, putative [Arabidopsis thaliana (Mouse-ear cress)]
10	MdUI13087	gi|49631609|gb|CO415361.1|CO415361	signal transduction/unknown	protein kinase	Serine/threonine protein kinase, putative [Arabidopsis thaliana (Mouse-ear cress)]
10	MdUI04681	gi|54687626|gb|CV658688.1|CV658688	signal transduction/unknown	protein kinase	Serine/threonine protein kinase like protein [Arabidopsis thaliana (Mouse-ear cress)]
10	MdUI31744	gi|48389501|gb|CN917001.1|CN917001	signal transduction/unknown	protein kinase_CaMK	Calmodulin-binding family protein [Arabidopsis thaliana (Mouse-ear cress)]
10	MdUI26271	gi|48485467|gb|CN993577.1|CN993577	signal transduction/unknown	protein kinase_CaMK	Calcium-binding EF hand family protein [Arabidopsis thaliana (Mouse-ear cress)]
10	MdUI22643	gi|50353456|gb|CO541407.1|CO541407	signal transduction/unknown	protein kinase_CaMK	Calcium-dependent protein kinase SK5 [Glycine max (Soybean)]
10	MdUI22104	gi|50888374|gb|CO753121.1|CO753121	signal transduction/unknown	protein kinase_CaMK	Calcium exchanger 7 (CAX7) [Arabidopsis thaliana (Mouse-ear cress)]
10	MdUI25073	gi|46595516|gb|CN494635.1|CN494635	signal transduction/unknown	protein kinase_LRR	NSP-interacting kinase 2 (NIK2) [Arabidopsis thaliana (Mouse-ear cress)]
10	MdUI01159	gi|55699435|gb|CV794521.1|CV794521	signal transduction/unknown	protein kinase_LRR	LRR receptor protein kinase, putative [Arabidopsis thaliana (Mouse-ear cress)]
10	MdUI28623	gi|56430363|gb|CX022807.1|CX022807	signal transduction/unknown	protein kinase_RLK	Receptor-like protein kinase 3 [Glycine max (Soybean)]
10	MdUI22437	gi|49634258|gb|CO418010.1|CO418010	signal transduction/unknown	protein kinase_RLK	Receptor-protein kinase-like protein [Arabidopsis thaliana (Mouse-ear cress)]
10	MdUI11887	gi|48117871|gb|CN861561.1|CN861561	signal transduction/unknown	protein kinase_RLK	Receptor-protein kinase-like protein [Arabidopsis thaliana (Mouse-ear cress)]
10	MdUI05034	gi|48401070|gb|CN928257.1|CN928257	signal transduction/unknown	red light signaling	Phytochrome e [Medicago truncatula (Barrel medic)]
10	MdUI10922	gi|51240700|gb|CO900910.1|CO900910	stress	dehydration_response	Dehydration-responsive family protein [Malus domestica (Apple) (Malus sylvestris)]
10	MdUI01596	gi|51863893|gb|CV128374.1|CV128374	stress	dehydration_response	Dehydration-responsive family protein [Malus domestica (Apple) (Malus sylvestris)]
10	MdUI13126	gi|46608193|gb|CN491431.1|CN491431	stress/pathogenesis	pathogenesis_PR gene	Pathogenesis-related protein-like protein [Arabidopsis thaliana (Mouse-ear cress)]
10	MdUI00044	gi|46608656|gb|CN491647.1|CN491647	stress/pathogenesis	pathogenesis_R gene	NIM1-like protein 1 [Helianthus annuus (Common sunflower)]
10	MdUI27452	gi|54681415|gb|CV655616.1|CV655616	stress/pathogenesis	pathogenesis_SA binding	Salicylic acid-binding protein 2 [Nicotiana tabacum]
10	MdUI01409	gi|46608439|gb|CN491551.1|CN491551	transcription factor/unknown	Rab GTPase	RAB GTPase activator [Arabidopsis thaliana (Mouse-ear cress)]
10	MdUI05077	gi|56432007|gb|CX023634.1|CX023634	transcription factor/unknown	TF_myb	MYB11 [Malus domestica (Apple) (Malus sylvestris)]
10	MdUI14828	gi|48288376|gb|CN902136.1|CN902136	transcription factor/unknown	TF_NAC domain	NAC domain protein NAC3 [Glycine max (Soybean)]
10	MdUI29917	gi|71824909|gb|DT002301.1|DT002301	transcription factor/unknown	transcription factor_AP2/ERF	DREB subfamily A-5 of ERF/AP2 transcription factor family protein [Arabidopsis thaliana (Mouse-ear cress)]
10	MdUI29677	gi|56200364|gb|CV997331.1|CV997331	unknown	unknown_domain_arm repeat	Arm repeat-containing protein [Nicotiana tabacum (Common tobacco)]
10	MdUI37751	gi|71817906|gb|DR995297.1|DR995297	unknown	unknown_domain_BSD	BSD domain-containing protein [Arabidopsis thaliana (Mouse-ear cress)]
10	MdUI22592	gi|50352876|gb|CO540827.1|CO540827	unknown	unknown_domain_zinc finger	Zinc finger protein [Malus domestica (Apple) (Malus sylvestris)]
10	MdUI09187	gi|50888793|gb|CO753541.1|CO753541	unknown	unknown_domain_zinc finger	Zinc finger homeodomain protein SZF-HD1 [Glycine max (Soybean)]
10	MdUI18634	gi|55857921|gb|CV882713.1|CV882713	vacuole function	vacuole ATP synthesis	Vacuolar ATP synthase subunit B isoform 1 [Gossypium hirsutum (Upland cotton)]
9 (ouu)	MdUI25632	gi|46991425|gb|CN579875.1|CN579875	cell wall	cell wall degradation	Probable xyloglucan endotransglucosylase/hydrolase protein 8 precursor [Arabidopsis thaliana (Mouse-ear cress)]
9	MdUI24449	gi|46598886|gb|CN496427.1|CN496427	cell wall	cell wall degradation	Glycoside hydrolase family 28 protein/polygalacturonase (pectinase) family protein [Arabidopsis thaliana (Mouse-ear cress)]
9	MdUI20033	gi|48737612|gb|CO068131.1|CO068131	cell wall	cell wall degradation	Beta-galactosidase precursor (Lactase) (Acid beta- galactosidase) (Exo-(1-->4)-beta-D-galactanase) [Malus domestica (Apple) (Malus sylvestris)]
9	MdUI18181	gi|49631092|gb|CO414844.1|CO414844	cell wall	cell wall degradation	Endo-beta-1,4-glucanase precursor [Prunus persica (Peach)]
9	MdUI08162	gi|46595825|gb|CN494944.1|CN494944	cell wall	cell wall degradation	Pectate lyase [Gossypium hirsutum (Upland cotton)]
9	MdUI12367	gi|46596063|gb|CN495148.1|CN495148	cell wall	cell wall modification	Xyloglucan endotransglucosylase/hydrolase 2 [Rosa x borboniana]
9	MdUI38736	gi|71815338|gb|DR992729.1|DR992729	cell wall	cell wall_degradation	Polygalacturonase [Lycopersicon esculentum (Tomato)]
9	MdUI24982	gi|46600371|gb|CN497036.1|CN497036	cell wall	cell wall_degradation	Polygalacturonase [Glycine max (Soybean)]
9	MdUI13090	gi|50352911|gb|CO540862.1|CO540862	cell wall	cell wall_degradation	Polygalacturonase [Pisum sativum (Garden pea)]
9	MdUI20562	gi|51098670|gb|CO868520.1|CO868520	cell wall	cell wall_degredation	Beta glucosidase 11 (BGLU11) [Arabidopsis thaliana (Mouse-ear cress)]
9	MdUI08973	gi|48486488|gb|CN994598.1|CN994598	cell wall	cell wall_loosening	Expansin-related protein precursor [Arabidopsis thaliana (Mouse-ear cress)]
9	MdUI27363	gi|53858086|gb|CV524412.1|CV524412	chloroplast/light response/photosynthesis	chloroplast_calvin cycle_rubisco large subunit	Ribulose-bisphosphate carboxylase large subunit [Crataegus columbiana]
9	MdUI29987	gi|91040985|gb|EB151403.1|EB151403	cytochrome P450	cytochrome P450	Cytochrome P450 DDWF1 [Gossypium hirsutum (Upland cotton)]
9	MdUI24617	gi|46606314|gb|CN490684.1|CN490684	cytochrome P450	metabolism_biosynthesis_brassinosteroid	Cytochrome P450 [Vigna radiata]
9	MdUI04951	gi|55769083|gb|CV825969.1|CV825969	cytochrome P450	metabolism_fatty acid	Cytochrome P450 monooxygenase CYP86A [Glycine max (Soybean)]
9	MdUI28493	gi|55769071|gb|CV825957.1|CV825957	development	flowering time	Early flowering 3 [Mesembryanthemum crystallinum (Common ice plant)]
9	MdUI13601	gi|50702643|gb|CO723027.1|CO723027	DNA binding/synthesis/modification	DNA_methylation	DNA cytosine methyltransferase MET2a, putative [Oryza sativa (japonica cultivar-group)]
9	MdUI18155	gi|49632681|gb|CO416433.1|CO416433	energy/mitochondria	electron transport chain in bc1 complex	ABC1 family protein [Arabidopsis thaliana (Mouse-ear cress)]
9	MdUI14015	gi|51241280|gb|CO901490.1|CO901490	energy/mitochondria	mitochondria_energy_ATPase	ATP binding [Arabidopsis thaliana (Mouse-ear cress)]
9	MdUI28181	gi|51713306|gb|CV122211.1|CV122211	hormone response	ABA biosynthesis	Short chain dehydrogenase/reductase SDR [Pseudomonas fluorescens (strain PfO-1)]
9	MdUI05644	gi|46423703|gb|CN444439.1|CN444439	hormone response	ABA biosynthesis	Short-chain dehydrogenase/reductase [Solanum tuberosum (Potato)]
9	MdUI07844	gi|49632878|gb|CO416630.1|CO416630	hormone response	ABA_biosynthesis	9-cis-epoxycarotenoid dioxygenase 6 [Arabidopsis thaliana (Mouse-ear cress)]
9	MdUI05406	gi|49632481|gb|CO416233.1|CO416233	hormone response	ABA_biosynthesis_molybdenum cofactor	ABA deficient 3 [Arabidopsis thaliana (Mouse-ear cress)]
9	MdUI35273	gi|48125747|gb|CN868287.1|CN868287	hormone response	ABA_response	ABA responsive elements-binding factor 1 [Arabidopsis thaliana (Mouse-ear cress)]
9	MdUI16250	gi|46608923|gb|CN491738.1|CN491738	hormone response	ABA_signaling	ABI1 protein phosphatase type 2C [Lotus japonicus]
9	MdUI15498	gi|51239372|gb|CO899582.1|CO899582	hormone response	ABA_signaling	ABI2 protein phosphatase 2C [Arabidopsis thaliana (Mouse-ear cress)]
9	MdUI00067	gi|46601755|gb|CN488742.1|CN488742	hormone response	ABA_signaling	HAB1 (HOMOLOGY TO ABI1); protein phosphatase type 2C [Arabidopsis thaliana (Mouse-ear cress)]
9	MdUI05565	gi|48489837|gb|CN997947.1|CN997947	hormone response	ABA_signaling_bZIP TF	BZIP transcription factor [Malus domestica (Apple) (Malus sylvestris)]
9	MdUI12107	gi|49634196|gb|CO417948.1|CO417948	hormone response	auxin_response	Auxin-responsive family protein [Arabidopsis thaliana (Mouse-ear cress)]
9	MdUI21641	gi|49633074|gb|CO416826.1|CO416826	hormone response	biosynthesis_ABA	9-cis-epoxycarotenoid dioxygenase 9 [Malus domestica (Apple) (Malus sylvestris)]
9	MdUI01929	gi|56162305|gb|CV986431.1|CV986431	hormone response	biosynthesis_ABA	9-cis-epoxycarotenoid dioxygenase [Malus domestica (Apple) (Malus sylvestris)]
9	MdUI19814	gi|55699042|gb|CV794128.1|CV794128	hormone response	ethylene response	Ethylene receptor ETR1 [Malus domestica (Apple) (Malus sylvestris)]
9	MdUI16803	gi|46596925|gb|CN495517.1|CN495517	hormone response	ethylene response	Ethylene-forming-enzyme-like dioxygenase [Prunus armeniaca (Apricot)]
9	MdUI19978	gi|46615502|gb|CN494194.1|CN494194	hormone response	ethylene_biosynthesis	1-aminocyclopropane-1-carboxylate synthase 5 [Malus domestica (Apple) (Malus sylvestris)]
9	MdUI12931	gi|46607265|gb|CN491044.1|CN491044	hormone response	ethylene_biosynthesis	1-aminocyclopropane-1-carboxylate oxidase [Arabidopsis thaliana (Mouse-ear cress)]
9	MdUI02176	gi|55858443|gb|CV883235.1|CV883235	membrane/cytoskeleton/intracellular transport	transport	Permease, putative [Gossypium hirsutum (Upland cotton)]
9	MdUI38459	gi|91036275|gb|EB146693.1|EB146693	membrane/cytoskeleton/intracellular transport	transport_AA	Amino acid transporter-like [Oryza sativa (japonica cultivar-group)]
9	MdUI13779	gi|51096827|gb|CO866677.1|CO866677	membrane/cytoskeleton/intracellular transport	transport_Ca2+	Plasma membrane Ca2+-ATPase [Glycine max (Soybean)]
9	MdUI18784	gi|51713229|gb|CV122134.1|CV122134	membrane/cytoskeleton/intracellular transport	transport_galactose	UDP-galactose/UDP-glucose transporter, putative [Solanum demissum (Wild potato)]
9	MdUI32309	gi|32898101|gb|AU301456.1|AU301456	membrane/cytoskeleton/intracellular transport	transport_lipid	Proline-rich protein [Glycine max (Soybean)]
9	MdUI21815	gi|49633747|gb|CO417499.1|CO417499	membrane/cytoskeleton/intracellular transport	transport_lipid	Lipid transfer protein precursor [Malus domestica (Apple) (Malus sylvestris)]
9	MdUI11989	gi|48489720|gb|CN997830.1|CN997830	membrane/cytoskeleton/intracellular transport	transport_lipid	SEC14 cytosolic factor family protein/phosphoglyceride transfer family protein [Arabidopsis thaliana (Mouse-ear cress)]
9	MdUI00682	gi|32898101|gb|AU301456.1|AU301456	membrane/cytoskeleton/intracellular transport	transport_lipid	Proline-rich protein [Glycine max (Soybean)]
9	MdUI28112	gi|48410714|gb|CN937901.1|CN937901	membrane/cytoskeleton/intracellular transport	transport_oligopeptide	Peptide/amino acid transporter, putative [Arabidopsis thaliana (Mouse-ear cress)]
9	MdUI05542	gi|54688037|gb|CV658894.1|CV658894	membrane/cytoskeleton/intracellular transport	transport_PEP	Phosphoenolpyruvate/phosphate translocator [Oryza sativa (Rice)]
9	MdUI38817	gi|71819105|gb|DR996496.1|DR996496	membrane/cytoskeleton/intracellular transport	transporter_ABC	ABC transporter-like protein [Brassica campestris (Field mustard)]
9	MdUI18204	gi|52023827|gb|CV186527.1|CV186527	membrane/cytoskeleton/intracellular transport	transporter_ABC	ABC transporter-like protein [Arabidopsis thaliana (Mouse-ear cress)]
9	MdUI32645	gi|48283137|gb|CN896895.1|CN896895	metabolism	glycolysis	Apgm protein [Malus domestica (Apple) (Malus sylvestris)]
9	MdUI19966	gi|51241242|gb|CO901452.1|CO901452	metabolism	glycolysis	Aldehyde dehydrogenase family 7 member A1 [Malus domestica (Apple) (Malus sylvestris)]
9	MdUI18687	gi|56162961|gb|CV987087.1|CV987087	metabolism	glycolysis	Aldehyde dehydrogenase [Gossypioides kirkii]
9	MdUI15532	gi|51559966|gb|CV081407.1|CV081407	metabolism	glycolysis	Enolase 2 [Zea mays (Maize)]
9	MdUI15472	gi|51292571|gb|CO902268.1|CO902268	metabolism	glycolysis	Alcohol acyl transferase [Malus domestica (Apple) (Malus sylvestris)]
9	MdUI13746	gi|48411485|gb|CN938672.1|CN938672	metabolism	glycolysis	Aldehyde oxidase 2 [Arabidopsis thaliana (Mouse-ear cress)]
9	MdUI12557	gi|50701727|gb|CO722573.1|CO722573	metabolism	glycolysis	Nodule-enhanced malate dehydrogenase [Pisum sativum (Garden pea)]
9	MdUI05645	gi|48268533|gb|CN882291.1|CN882291	metabolism	glycolysis	Short chain alcohol dehydrogenase, putative [Arabidopsis thaliana (Mouse-ear cress)]
9	MdUI00780	gi|55855985|gb|CV880777.1|CV880777	metabolism	glycolysis	Aldehyde oxidase 1 [Arabidopsis thaliana (Mouse-ear cress)]
9	MdUI21304	gi|51563513|gb|CV084254.1|CV084254	metabolism	glyoxylate cycle	Malate synthase, putative [Arabidopsis thaliana (Mouse-ear cress)]
9	MdUI18579	gi|55857170|gb|CV881962.1|CV881962	metabolism	metabolism_AA	Aspartate aminotransferase, cytoplasmic [Daucus carota (Carrot)]
9	MdUI30097	gi|71814858|gb|DR992249.1|DR992249	metabolism	metabolism_carbohydrate	UDP-glucoronosyl/UDP-glucosyl transferase family protein [Arabidopsis thaliana (Mouse-ear cress)]
9	MdUI29087	gi|54621845|gb|CV628981.1|CV628981	metabolism	metabolism_carbohydrate	UTP-glucose-1-phosphate uridylyltransferase [Pyrus pyrifolia (Japanese pear) (Pyrus serotina)]
9	MdUI28854	gi|56434200|gb|CX024737.1|CX024737	metabolism	metabolism_carbohydrate	Beta-D-galactosidase [Pyrus pyrifolia (Japanese pear) (Pyrus serotina)]
9	MdUI21119	gi|51294108|gb|CO903805.1|CO903805	metabolism	metabolism_carbohydrate	Putative glucosyltransferase [Arabidopsis thaliana (Mouse-ear cress)]
9	MdUI19352	gi|51561941|gb|CV082953.1|CV082953	metabolism	metabolism_carbohydrate	Mannan endo-1,4-beta-mannosidase [Arabidopsis thaliana (Mouse-ear cress)]
9	MdUI14964	gi|49634378|gb|CO418130.1|CO418130	metabolism	metabolism_carbohydrate	Glycosyl hydrolase family protein 17 [Arabidopsis thaliana (Mouse-ear cress)]
9	MdUI14827	gi|50888110|gb|CO752857.1|CO752857	metabolism	metabolism_carbohydrate	UDP-glucosyltransferase [Stevia rebaudiana (Stevia)]
9	MdUI12565	gi|49631820|gb|CO415572.1|CO415572	metabolism	metabolism_carbohydrate	Beta-mannosidase enzyme [Lycopersicon esculentum (Tomato)]
9	MdUI10417	gi|46423305|gb|CN444041.1|CN444041	metabolism	metabolism_carbohydrate	Glycosyl hydrolase family protein 17 [Arabidopsis thaliana (Mouse-ear cress)]
9	MdUI04869	gi|55769314|gb|CV826200.1|CV826200	metabolism	metabolism_carbohydrate	Glucose acyltransferase [Solanum berthaultii]
9	MdUI09976	gi|48263708|gb|CN877468.1|CN877468	metabolism	metabolism_catabolism_AA_isoleucine_leucine_valine	Isovaleryl-CoA dehydrogenase 1, mitochondrial precursor [Solanum tuberosum (Potato)]
9	MdUI14997	gi|49634773|gb|CO418525.1|CO418525	metabolism	metabolism_catabolism_Glycine	2-oxoacid dehydrogenase, lipoyl-binding site [Medicago truncatula (Barrel medic)]
9	MdUI20138	gi|50702931|gb|CO723171.1|CO723171	metabolism	metabolism_catabolism_lipid/fatty acid	Esterase/lipase/thioesterase family protein [Arabidopsis thaliana (Mouse-ear cress)]
9	MdUI19602	gi|55855186|gb|CV879978.1|CV879978	metabolism	metabolism_catabolism_lipid/fatty acid	Esterase/lipase/thioesterase family protein [Arabidopsis thaliana (Mouse-ear cress)]
9	MdUI13419	gi|46611102|gb|CN492518.1|CN492518	metabolism	metabolism_catabolism_lipid/fatty acid	GDSL-motif lipase hydrolase family protein [Arabidopsis thaliana (Mouse-ear cress)]
9	MdUI04096	gi|49632204|gb|CO415956.1|CO415956	metabolism	metabolism_catabolism_lipid/fatty acid	Putative GDSL-motif lipase/hydrolase [Arabidopsis thaliana (Mouse-ear cress)]
9	MdUI28511	gi|55769330|gb|CV826217.1|CV826217	metabolism	metabolism_catabolism_polysaccharide	Alpha-amylase [Phaseolus angularis (Adzuki bean) (Vigna angularis)]
9	MdUI18163	gi|49635533|gb|CO419285.1|CO419285	metabolism	metabolism_catabolism_polysaccharide	Beta-amylase [Prunus armeniaca (Apricot)]
9	MdUI15741	gi|51865338|gb|CV129818.1|CV129818	metabolism	metabolism_catabolism_polysaccharide	Beta-amylase [Prunus armeniaca (Apricot)]
9	MdUI15566	gi|46424441|gb|CN445177.1|CN445177	metabolism	metabolism_catabolism_polysaccharide	Beta-amylase [Prunus armeniaca (Apricot)]
9	MdUI11647	gi|46604826|gb|CN490085.1|CN490085	metabolism	metabolism_catabolism_polysaccharide	AAMYI [Ostreococcus tauri]
9	MdUI09947	gi|48738540|gb|CO069059.1|CO069059	metabolism	metabolism_catabolism_polysaccharide	Alpha-amylase [Malus domestica (Apple) (Malus sylvestris)]
9	MdUI19732	gi|55856124|gb|CV880916.1|CV880916	metabolism	metabolism_catabolism_starch	Starch branching enzyme I [Malus domestica (Apple) (Malus sylvestris)]
9	MdUI02728	gi|48488172|gb|CN996282.1|CN996282	metabolism	metabolism_catabolism_Tyrosine-L-phenylalanine	4-hydroxyphenylpyruvate dioxygenase [Arabidopsis thaliana (Mouse-ear cress)]
9	MdUI34611	gi|48379977|gb|CN907476.1|CN907476	metabolism	metabolism_C-INV	Cytosolic invertase 1 [Arabidopsis thaliana (Mouse-ear cress)]
9	MdUI15217	gi|50890800|gb|CO755551.1|CO755551	metabolism	metabolism_CW-INV	Cell wall invertase 2 [Arabidopsis thaliana (Mouse-ear cress)]
9	MdUI08567	gi|46602469|gb|CN489048.1|CN489048	metabolism	metabolism_CW-INV	Cell wall invertase 4 [Arabidopsis thaliana (Mouse-ear cress)]
9	MdUI00018	gi|48735518|gb|CO066037.1|CO066037	metabolism	metabolism_CW-INV	Cell wall invertase 4 [Arabidopsis thaliana (Mouse-ear cress)]
9	MdUI00011	gi|48694052|gb|CO052587.1|CO052587	metabolism	metabolism_CW-INV	Cell wall invertase 4 [Arabidopsis thaliana (Mouse-ear cress)]
9	MdUI12735	gi|48736744|gb|CO067263.1|CO067263	metabolism	metabolism_epoxide	Epoxide hydrolase [Nicotiana tabacum (Common tobacco)]
9	MdUI26505	gi|48489511|gb|CN997621.1|CN997621	metabolism	metabolism_fatty acid	Acyl-CoA oxidase [Glycine max (Soybean)]
9	MdUI21654	gi|49632142|gb|CO415894.1|CO415894	metabolism	metabolism_fatty acid	Acyl-CoA oxidase [Glycine max (Soybean)]
9	MdUI04074	gi|51239637|gb|CO899847.1|CO899847	metabolism	metabolism_fatty acid	Electron transport flavoprotein, putative [Arabidopsis thaliana (Mouse-ear cress)]
9	MdUI08466	gi|52861079|gb|CV466487.1|CV466487	metabolism	metabolism_galactose	Galactokinase, putative [Arabidopsis thaliana (Mouse-ear cress)]
9	MdUI07948	gi|51865030|gb|CV129511.1|CV129511	metabolism	metabolism_hexose	Hexokinase 6 [Nicotiana tabacum (Common tobacco)]
9	MdUI26951	gi|48738530|gb|CO069049.1|CO069049	metabolism	metabolism_hexose	Hexokinase 6 [Nicotiana tabacum (Common tobacco)]
9	MdUI07208	gi|46599696|gb|CN496753.1|CN496753	metabolism	metabolism_hexose	Hexokinase 1 [Spinacia oleracea (Spinach)]
9	MdUI14300	gi|51563534|gb|CV084273.1|CV084273	metabolism	metabolism_sucrose	Sucrose-phosphate synthase 1 [Vitis vinifera (Grape)]
9	MdUI06932	gi|49632665|gb|CO416417.1|CO416417	metabolism	metabolism_sucrose	Sucrose-phosphate synthase 1 [Vitis vinifera (Grape)]
9	MdUI12142	gi|50352888|gb|CO540839.1|CO540839	metabolism	metabolism_sulfur	Adenosine-5'-phosphosulfate kinase, putative [Oryza sativa (japonica cultivar-group)]
9	MdUI21401	gi|48486137|gb|CN994247.1|CN994247	metabolism	metabolism_V-INV	Vacuolar invertase [Arabidopsis thaliana (Mouse-ear cress)]
9	MdUI37051	gi|48394595|gb|CN921782.1|CN921782	metabolism	nitrate assimilation	Nitrite reductase [Arabidopsis thaliana (Mouse-ear cress)]
9	MdUI19772	gi|56162800|gb|CV986926.1|CV986926	metabolism	phosphate response	Phosphate-responsive family protein [Arabidopsis thaliana (Mouse-ear cress)]
9	MdUI19873	gi|56200988|gb|CV997948.1|CV997948	metabolism	phosphorous_mobilization	Acid phosphatase, putative [Arabidopsis thaliana (Mouse-ear cress)]
9	MdUI32158	gi|50887830|gb|CO752577.1|CO752577	metabolism	secondary metabolism_biosynthesis_carotenoid	Carotenoid cleavage dioxygenase 1 [Citrus sinensis (Sweet orange)]
9	MdUI21809	gi|49633580|gb|CO417332.1|CO417332	metabolism	secondary metabolism_biosynthesis_carotenoid	Carotenoid cleavage dioxygenase 8 [Arabidopsis thaliana (Mouse-ear cress)]
9	MdUI33410	gi|48263131|gb|CN876891.1|CN876891	metabolism	secondary metabolism_biosynthesis_carotenoid	Abscisic aldehyde oxidase [Arabidopsis thaliana (Mouse-ear cress)]
9	MdUI27602	gi|54686719|gb|CV658235.1|CV658235	metabolism	secondary metabolism_biosynthesis_carotenoid	Abscisic aldehyde oxidase [Arabidopsis thaliana (Mouse-ear cress)]
9	MdUI28803	gi|56433649|gb|CX024459.1|CX024459	metabolism	secondary metabolism_biosynthesis_flavonoid	Flavonoid 3-hydroxylase [Vitis vinifera (Grape)]
9	MdUI25103	gi|46601025|gb|CN488462.1|CN488462	metabolism	secondary metabolism_biosynthesis_flavonoid	Flavonol 3-O-glucosyltransferase, putative [Arabidopsis thaliana (Mouse-ear cress)]
9	MdUI22276	gi|50889044|gb|CO753792.1|CO753792	metabolism	secondary metabolism_biosynthesis_flavonoid	UDP glucose:flavonoid 3-O-glucosyl transferase [Malus domestica (Apple) (Malus sylvestris)]
9	MdUI19213	gi|56432770|gb|CX024015.1|CX024015	metabolism	secondary metabolism_biosynthesis_flavonoid	Phenylalanine ammonia-lyase 1 [Prunus avium (Cherry)]
9	MdUI18978	gi|55768991|gb|CV825877.1|CV825877	metabolism	secondary metabolism_biosynthesis_flavonoid	Phenylalanine ammonia-lyase 1 [Prunus avium (Cherry)]
9	MdUI18025	gi|48738633|gb|CO069152.1|CO069152	metabolism	secondary metabolism_biosynthesis_flavonoid	Flavanone 3-hydroxylase, putative [Oryza sativa (japonica cultivar-group)]
9	MdUI01267	gi|46993301|gb|CN581751.1|CN581751	metabolism	secondary metabolism_biosynthesis_flavonoid	UDP glucose:flavonoid 3-O-glucosyl transferase [Malus domestica (Apple) (Malus sylvestris)]
9	MdUI19989	gi|32898006|gb|AU301410.1|AU301410	metabolism	secondary metabolism_biosynthesis_flavonoid	Flavonol synthase [Malus domestica (Apple) (Malus sylvestris)]
9	MdUI19729	gi|55856196|gb|CV880988.1|CV880988	metabolism	secondary metabolism_biosynthesis_flavonoid	Phenylalanine ammonia-lyase [Quercus suber (Cork oak)]
9	MdUI06043	gi|46424457|gb|CN445193.1|CN445193	metabolism	secondary metabolism_biosynthesis_flavonoid	Chalcone isomerase [Arabidopsis thaliana (Mouse-ear cress)]
9	MdUI00728	gi|50701939|gb|CO722679.1|CO722679	metabolism	secondary metabolism_biosynthesis_flavonoid	Flavanone 3 beta-hydroxylase [Malus domestica (Apple) (Malus sylvestris)]
9	MdUI21802	gi|49633646|gb|CO417398.1|CO417398	metabolism	secondary metabolism_biosynthesis_isoprenoid/sterol	3-hydroxy-3-methylglutaryl coenzyme A reductase [Malus domestica (Apple) (Malus sylvestris)]
9	MdUI32153	gi|51096284|gb|CO866134.1|CO866134	metabolism	secondary metabolism_biosynthesis_isoprenoid/sterol	3-hydroxy-3-methylglutaryl coenzyme A reductase [Malus domestica (Apple) (Malus sylvestris)]
9	MdUI00724	gi|51096284|gb|CO866134.1|CO866134	metabolism	secondary metabolism_biosynthesis_isoprenoid/sterol	3-hydroxy-3-methylglutaryl coenzyme A reductase [Malus domestica (Apple) (Malus sylvestris)]
9	MdUI18143	gi|49630904|gb|CO414656.1|CO414656	metabolism	secondary metabolism_biosynthesis_isoprenoid/sterol	3-hydroxy-3-methylglutaryl coenzyme A reductase [Tilia miqueliana]
9	MdUI13073	gi|46601527|gb|CN488655.1|CN488655	metabolism	secondary metabolism_biosynthesis_lignin	Cinnamoyl-CoA reductase, putative [Oryza sativa (japonica cultivar-group)]
9	MdUI29103	gi|54621771|gb|CV628907.1|CV628907	metabolism	secondary metabolism_biosynthesis_lupeol	Lupeol synthase 2 [Arabidopsis thaliana (Mouse-ear cress)]
9	MdUI18779	gi|51713260|gb|CV122165.1|CV122165	metabolism	sulfur_assimilation	Sulfate adenylyltransferase [Arabidopsis thaliana (Mouse-ear cress)]
9	MdUI32891	gi|48283137|gb|CN896895.1|CN896895	metabolism	unknown	Methylthioalkylmalate synthase-like 4 [Arabidopsis thaliana (Mouse-ear cress)]
9	MdUI18729	gi|48383138|gb|CN910637.1|CN910637	oxidation/reduction	oxidation_glutaredoxin	Glutathione S-transferase [Arabidopsis thaliana (Mouse-ear cress)]
9	MdUI17201	gi|46990984|gb|CN579434.1|CN579434	oxidation/reduction	oxidation_glutaredoxin	Glutathione S-transferase [Arabidopsis thaliana (Mouse-ear cress)]
9	MdUI02714	gi|46612118|gb|CN492910.1|CN492910	oxidation/reduction	oxidation_glutaredoxin	Glutathione S-transferase [Arabidopsis thaliana (Mouse-ear cress)]
9	MdUI09395	gi|48485206|gb|CN993316.1|CN993316	oxidation/reduction	oxidation_peroxidase	Peroxidase [Glycine max (Soybean)]
9	MdUI01861	gi|54620759|gb|CV627895.1|CV627895	oxidation/reduction	oxidation_PPO	Polyphenol oxidase [Populus trichocarpa x Populus deltoides]
9	MdUI24256	gi|46608196|gb|CN491433.1|CN491433	protein synthesis	amino acid_biosynthesis_Asp/Asn	Asparagine synthetase [Securigera parviflora]
9	MdUI13486	gi|48390914|gb|CN918410.1|CN918410	protein synthesis	amino acid_biosynthesis_Val-Leu-Isoleu	Methylcrotonoyl-CoA carboxylase subunit alpha, mitochondrial precursor [Glycine max (Soybean)]
9	MdUI20311	gi|51096935|gb|CO866785.1|CO866785	protein synthesis/ribosome/tRNA/chaperone	protein synthesis_ribosome_L39	60S ribosomal protein L39 [Candida albicans (Yeast)]
9	MdUI22464	gi|49634522|gb|CO418274.1|CO418274	proteolysis/protease/proteasome	apoptosis	Aspartyl protease family protein [Arabidopsis thaliana (Mouse-ear cress)]
9	MdUI19663	gi|55855950|gb|CV880742.1|CV880742	proteolysis/protease/proteasome	apoptosis	Clp protease proteolytic subunit 5 [Arabidopsis thaliana (Mouse-ear cress)]
9	MdUI28246	gi|51713397|gb|CV122302.1|CV122302	proteolysis/protease/proteasome	degradation_threonine	Lactoylglutathione lyase [Arabidopsis thaliana (Mouse-ear cress)]
9	MdUI14598	gi|48938836|gb|CO168298.1|CO168298	proteolysis/protease/proteasome	protein degradation_E1	Ubiquitin activating enzyme 1 [Nicotiana tabacum (Common tobacco)]
9	MdUI19766	gi|55698865|gb|CV793951.1|CV793951	proteolysis/protease/proteasome	protein degradation_E2	Ubiquitin-conjugating enzyme E2 [Gossypium hirsutum (Upland cotton)]
9	MdUI05999	gi|48421047|gb|CN948234.1|CN948234	proteolysis/protease/proteasome	protein degradation_E2	Ubiquitin conjugating enzyme [Arabidopsis thaliana]
9	MdUI10538	gi|51294895|gb|CO904592.1|CO904592	proteolysis/protease/proteasome	protein degradation_E3	Ubiquitin-protein ligase/ zinc ion binding [Arabidopsis thaliana]
9	MdUI28993	gi|51912046|gb|CV149725.1|CV149725	proteolysis/protease/proteasome	protein degradation_proteosome	26S Proteasome subunit 8 [Malus domestica (Apple) (Malus sylvestris)]
9	MdUI21659	gi|49632224|gb|CO415976.1|CO415976	proteolysis/protease/proteasome	protein degradation_SMT3	Ubiquitin-like protein SMT3 [Arabidopsis thaliana (Mouse-ear cress)]
9	MdUI15868	gi|54622659|gb|CV629795.1|CV629795	proteolysis/protease/proteasome	protein ubiquitination	Ubiquitin-associated (UBA)/TS-N domain-containing protein / octicosapeptide/Phox/Bemp1 (PB1) domain-containing protein [Arabidopsis thaliana (Mouse-ear cress)]
9	MdUI14043	gi|48277807|gb|CN891565.1|CN891565	proteolysis/protease/proteasome	protein ubiquitination	Ubiquitin-associated (UBA)/TS-N domain-containing protein [Arabidopsis thaliana (Mouse-ear cress)]
9	MdUI23860	gi|46424845|gb|CN445581.1|CN445581	proteolysis/protease/proteasome	proteolysis	Serine carboxypeptidase-like 32 (SCPL32) [Arabidopsis thaliana (Mouse-ear cress)]
9	MdUI29689	gi|56200320|gb|CV997287.1|CV997287	proteolysis/protease/proteasome	proteolysis_cell wall	Subtilisin proteinase-like [Arabidopsis thaliana (Mouse-ear cress)]
9	MdUI09518	gi|48736874|gb|CO067393.1|CO067393	proteolysis/protease/proteasome	proteolysis_cell wall	Subtilisin-like serine protease [Arabidopsis thaliana (Mouse-ear cress)]
9	MdUI02355	gi|50353086|gb|CO541037.1|CO541037	proteolysis/protease/proteasome	proteolysis_cell wall	Subtilisin-like protease [Malus domestica (Apple) (Malus sylvestris)]
9	MdUI39038	gi|48115692|gb|CN859663.1|CN859663	RNA binding/synthesis/modification	RNA polymerase	RNA polymerase beta [Gossypium hirsutum (Upland cotton)]
9	MdUI21839	gi|48938660|gb|CO168122.1|CO168122	signal transduction/unknown	kinase_protein	Protein kinase family protein [Arabidopsis thaliana (Mouse-ear cress)]
9	MdUI24426	gi|46610363|gb|CN492251.1|CN492251	signal transduction/unknown	protein kinase	Serine/threonine protein kinase, putative [Oryza sativa (japonica cultivar-group)]
9	MdUI30109	gi|71823644|gb|DT001036.1|DT001036	signal transduction/unknown	protein kinase_CaMK	Calcium-dependent protein kinase [Arabidopsis thaliana (Mouse-ear cress)]
9	MdUI18855	gi|52862525|gb|CV467595.1|CV467595	signal transduction/unknown	protein kinase_CaMK	Calcium-binding EF hand family protein [Arabidopsis thaliana (Mouse-ear cress)]
9	MdUI10556	gi|49633201|gb|CO416953.1|CO416953	signal transduction/unknown	protein kinase_CaMK	Calcineurin B-like protein 10 [Arabidopsis thaliana (Mouse-ear cress)]
9	MdUI28264	gi|51713373|gb|CV122278.1|CV122278	signal transduction/unknown	protein kinase_RLK	Receptor kinase, putative [Malus domestica (Apple) (Malus sylvestris)]
9	MdUI16264	gi|46608982|gb|CN491762.1|CN491762	signal transduction/unknown	protein kinase_RLK	Receptor kinase, putative [Malus domestica (Apple) (Malus sylvestris)]
9	MdUI12419	gi|48737934|gb|CO068453.1|CO068453	signal transduction/unknown	protein kinase_RLK	Receptor-like protein kinase, putative [Arabidopsis thaliana (Mouse-ear cress)]
9	MdUI10066	gi|51563923|gb|CV084606.1|CV084606	signal transduction/unknown	protein kinase_RLK	Receptor protein kinase [Arabidopsis thaliana (Mouse-ear cress)]
9	MdUI06379	gi|54684389|gb|CV657075.1|CV657075	signal transduction/unknown	protein kinase_RLK	Receptor-like protein kinase, putative [Arabidopsis thaliana (Mouse-ear cress)]
9	MdUI25731	gi|46990374|gb|CN578824.1|CN578824	signal transduction/unknown	protein kinase_second messenger	Second messenger-dependent protein kinase, putative [Arabidopsis thaliana (Mouse-ear cress)]
9	MdUI28127	gi|56162404|gb|CV986530.1|CV986530	stress	autophagy/apoptosis	Homolog of yeast autophagy 18 (ATG18) [Arabidopsis thaliana (Mouse-ear cress)]
9	MdUI06658	gi|46423168|gb|CN443904.1|CN443904	stress	autophagy/apoptosis	Autophagy 8G [Arabidopsis thaliana (Mouse-ear cress)]
9	MdUI03242	gi|51561791|gb|CV082829.1|CV082829	stress	autophagy/apoptosis	Homolog of yeast autophagy 18 [Arabidopsis thaliana (Mouse-ear cress)]
9	MdUI09779	gi|50887519|gb|CO752265.1|CO752265	stress	dark_induced	Branched chain alpha-keto acid dehydrogenase E1 beta subunit [Arabidopsis thaliana (Mouse-ear cress)]
9	MdUI13572	gi|46603767|gb|CN489627.1|CN489627	stress	rapid alkalinization	Rapid Alkalinization Factor (RALF) protein [Arabidopsis thaliana (Mouse-ear cress)]
9	MdUI19621	gi|55855241|gb|CV880033.1|CV880033	stress	stress_induced	Universal stress protein (USP) family protein [Arabidopsis thaliana (Mouse-ear cress)]
9	MdUI02699	gi|48938823|gb|CO168285.1|CO168285	stress	stress_induced	Universal stress protein (USP) family protein [Arabidopsis thaliana (Mouse-ear cress)]
9	MdUI18003	gi|48694161|gb|CO052696.1|CO052696	stress/pathogenesis	pathogenesis_PR gene	Mal d 1-like [Malus domestica (Apple) (Malus sylvestris)]
9	MdUI01058	gi|46596243|gb|CN495231.1|CN495231	stress/pathogenesis	pathogenesis_PR gene	Mal d 1-like [Malus domestica (Apple) (Malus sylvestris)]
9	MdUI14826	gi|50887910|gb|CO752657.1|CO752657	stress/pathogenesis	pathogenesis_R gene	Thaumatin-like protein precursor [Arabidopsis thaliana (Mouse-ear cress)]
9	MdUI21838	gi|48938791|gb|CO168253.1|CO168253	transcription factor/unknown	TF_myb	Myb domain protein 15 [Arabidopsis thaliana (Mouse-ear cress)]
9	MdUI02410	gi|46991897|gb|CN580347.1|CN580347	transcription factor/unknown	TF_NAM	NAM-like protein [Arabidopsis thaliana (Mouse-ear cress)]
9	MdUI26048	gi|48489038|gb|CN997148.1|CN997148	transcription factor/unknown	transcription factor_MADS	JOINTLESS [Malus domestica (Apple) (Malus sylvestris)]
9	MdUI34490	gi|48288046|gb|CN901806.1|CN901806	unknown	unknown_domain_WD repeat	WD-40 repeat family protein [Arabidopsis thaliana (Mouse-ear cress)]
9	MdUI33201	gi|48265850|gb|CN879610.1|CN879610	unknown	unknown_domain_WD repeat	WD-40 repeat family protein [Arabidopsis thaliana (Mouse-ear cress)]
9	MdUI20490	gi|51097795|gb|CO867645.1|CO867645	unknown	unknown_hydrolase	Nudix hydrolase 16, mitochondrial precursor [Arabidopsis thaliana (Mouse-ear cress)]
9	MdUI19294	gi|56434378|gb|CX024818.1|CX024818	vacuole function	vacuole ATP synthesis	Vacuolar ATPase subunit c [Avicennia marina (Grey mangrove)]
8 (ouo)	MdUI21228	gi|51239971|gb|CO900181.1|CO900181	cell wall	cell wall degradation	Endo-1,4-beta-glucanase isoform 06 [Fragaria ananassa (Strawberry)]
8	MdUI20014	gi|46595825|gb|CN494944.1|CN494944	cell wall	cell wall degradation	Pectate lyase [Gossypium hirsutum (Upland cotton)]
8	MdUI07061	gi|51097477|gb|CO867327.1|CO867327	cell wall	cell wall_degredation	Beta-1,3-glucanase [Prunus persica (Peach)]
8	MdUI15238	gi|50891109|gb|CO755860.1|CO755860	cell wall	cell wall_loosening	Expansin [Malus domestica (Apple) (Malus sylvestris)]
8	MdUI29035	gi|54620321|gb|CV627457.1|CV627457	cell wall	cell wall_modification	Putative pectinesterase [Arabidopsis thaliana (Mouse-ear cress)]
8	MdUI20979	gi|51293240|gb|CO902937.1|CO902937	cytochrome P450	cytochrome P450	Putative cytochrome P450 [Arabidopsis thaliana (Mouse-ear cress)]
8	MdUI16383	gi|46607181|gb|CN491020.1|CN491020	cytochrome P450	cytochrome P450	NADPH-cytochrome P450 reductase, putative [Pisum sativum (Garden pea)]
8	MdUI18744	gi|56162408|gb|CV986534.1|CV986534	DNA binding/histone/chromatin folding/repair	DNA_binding_histone_nucleosome assembly	Histone H1 [Lycopersicon esculentum (Tomato)]
8	MdUI20634	gi|51095862|gb|CO865712.1|CO865712	energy/mitochondria	electron transport chain_complexes III-->IV	Cytochrome c oxidase subunit I [Arabidopsis thaliana (Mouse-ear cress)]
8	MdUI15829	gi|54465119|gb|CV567573.1|CV567573	energy/mitochondria	electron transport chain_ubiquinol-->cytochrome c	Ubiquinol-cytochrome-c reductase, putative [Arabidopsis thaliana (Mouse-ear cress)]
8	MdUI04542	gi|48387807|gb|CN915307.1|CN915307	energy/mitochondria	mitochondria	Mitochondrial dicarboxylate carrier protein, putative [Trifolium pratense (Red clover)]
8	MdUI09542	gi|52862305|gb|CV467375.1|CV467375	energy/mitochondria	mitochondria_catabolism_glycine	Glycine dehydrogenase [decarboxylating], mitochondrial precursor [Pisum sativum (Garden pea)]
8	MdUI09386	gi|51865043|gb|CV129524.1|CV129524	hormone response	ABA biosynthesis	Short-chain dehydrogenase/reductase (SDR) family protein [Arabidopsis thaliana (Mouse-ear cress)]
8	MdUI30877	gi|113374369|gb|EE663667.1|EE663667	hormone response	ABA_biosynthesis	9-cis-epoxycarotenoid dioxygenase [Malus domestica (Apple) (Malus sylvestris)]
8	MdUI02162	gi|48939044|gb|CO065841.2|CO065841	hormone response	auxin_response_repressed	Auxin-repressed protein like-protein [Malus domestica (Apple) (Malus sylvestris)]
8	MdUI25032	gi|46595264|gb|CN494383.1|CN494383	hormone response	ethylene response	Ethylene receptor ERS [Malus domestica (Apple) (Malus sylvestris)]
8	MdUI02756	gi|51097079|gb|CO866929.1|CO866929	hormone response	ethylene response	Ethylene response factor 4 [Lycopersicon esculentum (Tomato)]
8	MdUI19979	gi|46615502|gb|CN494194.1|CN494194	hormone response	ethylene_biosynthesis	1-aminocyclopropane-1-carboxylate synthase [Malus domestica (Apple) (Malus sylvestris)]
8	MdUI12737	gi|46990019|gb|CN578469.1|CN578469	membrane/cytoskeleton/intracellular transport	auxin efflux transporter	Multidrug resistance protein 11 [Arabidopsis thaliana (Mouse-ear cress)]
8	MdUI19998	gi|46595214|gb|CN494333.1|CN494333	membrane/cytoskeleton/intracellular transport	metal ion binding	Metallothionein-like protein type 2 [Malus domestica (Apple) (Malus sylvestris)]
8	MdUI01027	gi|48276770|gb|CN890528.1|CN890528	membrane/cytoskeleton/intracellular transport	tranport	Plasma membrane intrinsic protein [Malus domestica (Apple) (Malus sylvestris)]
8	MdUI31936	gi|48269120|gb|CN882878.1|CN882878	membrane/cytoskeleton/intracellular transport	transport	Integral membrane family protein [Arabidopsis thaliana (Mouse-ear cress)]
8	MdUI22116	gi|50888248|gb|CO752995.1|CO752995	membrane/cytoskeleton/intracellular transport	transport	UDP-glucuronic acid/UDP-N-acetylgalactosamine transporter-related [Arabidopsis thaliana (Mouse-ear cress)]
8	MdUI19797	gi|55698796|gb|CV793882.1|CV793882	membrane/cytoskeleton/intracellular transport	transport	Membrane trafficking factor, putative [Arabidopsis thaliana (Mouse-ear cress)]
8	MdUI15524	gi|51240811|gb|CO901021.1|CO901021	membrane/cytoskeleton/intracellular transport	transport	Integral membrane transporter family protein [Arabidopsis thaliana (Mouse-ear cress)]
8	MdUI12408	gi|46604319|gb|CN489865.1|CN489865	membrane/cytoskeleton/intracellular transport	transport_lipid	Nonspecific lipid-transfer protein precursor [Malus domestica (Apple) (Malus sylvestris)]
8	MdUI20212	gi|50703761|gb|CO723582.1|CO723582	membrane/cytoskeleton/intracellular transport	transport_phosphate	Phosphate transporter 6 [Arabidopsis thaliana (Mouse-ear cress)]
8	MdUI21994	gi|50702222|gb|CO722814.1|CO722814	membrane/cytoskeleton/intracellular transport	transport_potassium	Stelar K+ outward rectifier [Arabidopsis thaliana (Mouse-ear cress)]
8	MdUI17094	gi|46992416|gb|CN580866.1|CN580866	membrane/cytoskeleton/intracellular transport	transporter_ABC	Putative ABC transporter [Oryza sativa (japonica cultivar-group)]
8	MdUI19122	gi|56431030|gb|CX023143.1|CX023143	membrane/cytoskeleton/intracellular transport	transporter_polypeptide	Putative nascent polypeptide associated complex alpha chain [Oryza sativa (japonica cultivar-group)]
8	MdUI06791	gi|56431645|gb|CX023453.1|CX023453	membrane/cytoskeleton/intracellular transport	transporter_polypeptide	Proton-dependent oligopeptide transport (POT) family protein [Arabidopsis thaliana (Mouse-ear cress)]
8	MdUI31872	gi|48378160|gb|CN905659.1|CN905659	metabolism	glycolysis	Pyruvate decarboxylase isozyme 1 [Lotus japonicus]
8	MdUI25459	gi|46990977|gb|CN579427.1|CN579427	metabolism	glycolysis	Apgm protein [Malus domestica (Apple) (Malus sylvestris)]
8	MdUI24291	gi|46611817|gb|CN492798.1|CN492798	metabolism	glycolysis	Alcohol acyl transferase [Malus domestica (Apple) (Malus sylvestris)]
8	MdUI00345	gi|46990108|gb|CN578558.1|CN578558	metabolism	glycolysis	Aldehyde oxidase 4 [Arabidopsis thaliana (Mouse-ear cress)]
8	MdUI00021	gi|48486879|gb|CN994989.1|CN994989	metabolism	glycolysis	Aldehyde oxidase 1 [Arabidopsis thaliana (Mouse-ear cress)]
8	MdUI24683	gi|46602528|gb|CN489077.1|CN489077	metabolism	glyoxylate cycle	Isocitrate dehydrogenase, putative [Arabidopsis thaliana (Mouse-ear cress)]
8	MdUI08279	gi|53858885|gb|CV525211.1|CV525211	metabolism	glyoxylate cycle	Malate synthase G [Bordetella parapertussis]
8	MdUI05214	gi|50702467|gb|CO722936.1|CO722936	metabolism	glyoxylate cycle	Isocitrate dehydrogenase (NAD+) precursor [Nicotiana tabacum (Common tobacco)]
8	MdUI20154	gi|50702983|gb|CO723197.1|CO723197	metabolism	metabolism_biosynthesis_riboflavin	GTP cyclohydrolase II; 3,4-dihydroxy-2-butanone-4-phoshate synthase [Arabidopsis thaliana (Mouse-ear cress)]
8	MdUI32072	gi|48116909|gb|CN860723.1|CN860723	metabolism	metabolism_carbohydrate	Isoamylase isoform 1 [Solanum tuberosum (Potato)]
8	MdUI28657	gi|56430894|gb|CX023073.1|CX023073	metabolism	metabolism_carbohydrate	Beta-glucosidase [Prunus avium (Cherry)]
8	MdUI24373	gi|46612555|gb|CN493092.1|CN493092	metabolism	metabolism_carbohydrate	Isoamylase isoform 3 [Solanum tuberosum (Potato)]
8	MdUI20008	gi|51562262|gb|CV083216.1|CV083216	metabolism	metabolism_carbohydrate	Beta-D-galactosidase [Pyrus pyrifolia (Japanese pear) (Pyrus serotina)]
8	MdUI19292	gi|56434793|gb|CX025010.1|CX025010	metabolism	metabolism_carbohydrate	Glucuronosyl transferase-like protein [Arabidopsis thaliana (Mouse-ear cress)]
8	MdUI19291	gi|56434793|gb|CX025010.1|CX025010	metabolism	metabolism_carbohydrate	Glucuronosyl transferase-like protein [Arabidopsis thaliana (Mouse-ear cress)]
8	MdUI20996	gi|51239835|gb|CO900045.1|CO900045	metabolism	metabolism_carbohydrate	UDP-glucoronosyl/UDP-glucosyl transferase family protein [Arabidopsis thaliana (Mouse-ear cress)]
8	MdUI25585	gi|46991852|gb|CN580302.1|CN580302	metabolism	metabolism_catabolism_lipid/fatty acid	Phospholipase D, putative [Oryza sativa (japonica cultivar-group)]
8	MdUI10426	gi|51560131|gb|CV081542.1|CV081542	metabolism	metabolism_catabolism_lipid/fatty acid	GDSL-motif lipase 5 [Arabidopsis thaliana (Mouse-ear cress)]
8	MdUI19445	gi|54620368|gb|CV627504.1|CV627504	metabolism	metabolism_catabolism_polysaccharide	Beta-amylase PCT-BMYI [Solanum tuberosum (Potato)]
8	MdUI17317	gi|46991329|gb|CN579779.1|CN579779	metabolism	metabolism_catabolism_polysaccharide	Cytosolic alpha-amylase [Malus domestica (Apple) (Malus sylvestris)]
8	MdUI09948	gi|51240767|gb|CO900977.1|CO900977	metabolism	metabolism_catabolism_polysaccharide	Cytosolic alpha-amylase [Malus domestica (Apple) (Malus sylvestris)]
8	MdUI16473	gi|46611630|gb|CN492720.1|CN492720	metabolism	metabolism_catabolism_starch	Starch branching enzyme I [Malus domestica (Apple) (Malus sylvestris)]
8	MdUI34379	gi|48389545|gb|CN917045.1|CN917045	metabolism	metabolism_CW-INV	Cell wall invertase 2 [Arabidopsis thaliana (Mouse-ear cress)]
8	MdUI29302	gi|55855833|gb|CV880625.1|CV880625	metabolism	metabolism_epoxide	Epoxide hydrolase, putative [Arabidopsis thaliana (Mouse-ear cress)]
8	MdUI28526	gi|55769138|gb|CV826024.1|CV826024	metabolism	metabolism_fructose	Fructokinase 3 [Lycopersicon esculentum (Tomato)]
8	MdUI34433	gi|48389545|gb|CN917045.1|CN917045	metabolism	metabolism_galactose	Galactokinase [Arabidopsis thaliana (Mouse-ear cress)]
8	MdUI22878	gi|50891117|gb|CO755868.1|CO755868	metabolism	metabolism_hexose	Hexokinase 1 [Spinacia oleracea (Spinach)]
8	MdUI23525	gi|51865205|gb|CV129686.1|CV129686	metabolism	metabolism_hexose	Hexokinase-related protein 1 [Solanum tuberosum (Potato)]
8	MdUI31510	gi|71822271|gb|DR999662.1|DR999662	metabolism	metabolism_L-ascorbic acid	L-ascorbate oxidase precursor [Nicotiana tabacum (Common tobacco)]
8	MdUI14553	gi|49633298|gb|CO417050.1|CO417050	metabolism	metabolism_lipid	Lipase/hydrolase, putative [Arabidopsis thaliana (Mouse-ear cress)]
8	MdUI18502	gi|54621155|gb|CV628291.1|CV628291	metabolism	metabolism_mannose	NADPH-dependent mannose 6-phosphate reductase [Apium graveolens (Celery)]
8	MdUI19967	gi|50352657|gb|CO540608.1|CO540608	metabolism	metabolism_sorbitol	NAD-dependent sorbitol dehydrogenase 2 [Malus domestica (Apple) (Malus sylvestris)]
8	MdUI03026	gi|46991096|gb|CN579546.1|CN579546	metabolism	metabolism_sorbitol	NAD-dependent sorbitol dehydrogenase 2 [Malus domestica (Apple) (Malus sylvestris)]
8	MdUI20060	gi|56162802|gb|CV986928.1|CV986928	metabolism	metabolism_sorbitol	NADP-dependent D-sorbitol-6-phosphate dehydrogenase [Malus domestica (Apple) (Malus sylvestris)]
8	MdUI33716	gi|48390963|gb|CN918457.1|CN918457	metabolism	metabolism_sucrose	Beta-fructofuranosidase [Arabidopsis thaliana (Mouse-ear cress)]
8	MdUI30228	gi|48381998|gb|CN909497.1|CN909497	metabolism	metabolism_sucrose	Beta-fructofuranosidase [Arabidopsis thaliana (Mouse-ear cress)]
8	MdUI29102	gi|54621854|gb|CV628990.1|CV628990	metabolism	metabolism_sucrose	Pyrophosphate-fructose-6-phosphate 1-phosphotransferase-like protein [Arabidopsis thaliana (Mouse-ear cress)]
8	MdUI28072	gi|48381695|gb|CN909194.1|CN909194	metabolism	metabolism_sucrose	Pyrophosphate-dependent phosphofructokinase alpha subunit [Citrus paradisi (Grapefruit)]
8	MdUI27939	gi|55858381|gb|CV883173.1|CV883173	metabolism	metabolism_sucrose	Sucrose-phosphate synthase [Pyrus communis (Pear)]
8	MdUI33031	gi|113374646|gb|EE663944.1|EE663944	metabolism	metabolism_V-INV	Vacuolar invertase [Arabidopsis thaliana (Mouse-ear cress)]
8	MdUI27777	gi|55858886|gb|CV883678.1|CV883678	metabolism	nitrate assimilation	Nitrate reductase [Prunus persica (Peach)]
8	MdUI13539	gi|71813148|gb|DR990539.1|DR990539	metabolism	nitrate assimilation	Cofactor of nitrate reductase and xanthine dehydrogenase 2 [Arabidopsis thaliana (Mouse-ear cress)]
8	MdUI09965	gi|51565525|gb|CV086176.1|CV086176	metabolism	nitrate assimilation	Nitrate reductase 2 [Arabidopsis thaliana (Mouse-ear cress)]
8	MdUI19202	gi|56432726|gb|CX023993.1|CX023993	metabolism	phosphorous_mobilization	Acid phosphatase, putative [Oryza sativa (japonica cultivar-group)]
8	MdUI38453	gi|91020243|gb|EB130661.1|EB130661	metabolism	secondary metabolism_biosynthesis_anthocyanin	Malonyltransferase MaT1 [Nicotiana tabacum (Common tobacco)]
8	MdUI33995	gi|48413832|gb|CN941019.1|CN941019	metabolism	secondary metabolism_biosynthesis_carotenoid	Carotenoid cleavage dioxygenase 8 [Arabidopsis thaliana (Mouse-ear cress)]
8	MdUI32159	gi|46595935|gb|CN495054.1|CN495054	metabolism	secondary metabolism_biosynthesis_carotenoid	Carotenoid cleavage dioxygenase, putative [Daucus carota subsp. sativus]
8	MdUI17633	gi|48484775|gb|CN992885.1|CN992885	metabolism	secondary metabolism_biosynthesis_carotenoid	Carotenoid cleavage dioxygenase 7 [Arabidopsis thaliana (Mouse-ear cress)]
8	MdUI04634	gi|48385709|gb|CN913209.1|CN913209	metabolism	secondary metabolism_biosynthesis_flavonoid	Chalcone synthase [Malus domestica (Apple) (Malus sylvestris)]
8	MdUI20010	gi|90999406|gb|EB109827.1|EB109827	metabolism	secondary metabolism_biosynthesis_monoterpene	Alpha-farnesene synthase [Malus domestica (Apple) (Malus sylvestris)]
8	MdUI19993	gi|53857814|gb|CV524140.1|CV524140	metabolism	secondary metabolism_biosynthesis_monoterpene	Alpha-farnesene synthase [Malus domestica (Apple) (Malus sylvestris)]
8	MdUI20000	gi|48117084|gb|CN860880.1|CN860880	metabolism	secondary metabolism_biosynthesis_phenylpropanoid	Putative cinnamyl alcohol dehydrogenase [Malus domestica (Apple) (Malus sylvestris)]
8	MdUI16814	gi|46598090|gb|CN496076.1|CN496076	metabolism	unknown	Rieske iron-sulfur protein Tic55 precursor [Pisum sativum (Garden pea)]
8	MdUI19210	gi|56433032|gb|CX024146.1|CX024146	metabolism	metabolism_sulfur	Adenylyl-sulfate reductase precursor [Lycopersicon esculentum (Tomato)]
8	MdUI15871	gi|54622687|gb|CV629823.1|CV629823	oxidation/reduction	oxidation_glutaredoxin	Glutathione S-transferase [Euphorbia esula (Leafy spurge)]
8	MdUI18971	gi|55768719|gb|CV825602.1|CV825602	oxidation/reduction	oxidation_peroxidase	Secretory peroxidase [Nicotiana tabacum (Common tobacco)]
8	MdUI16817	gi|46597595|gb|CN495841.1|CN495841	oxidation/reduction	oxidation_PPO	Polyphenol oxidase, chloroplast precursor [Malus domestica (Apple) (Malus sylvestris)]
8	MdUI18167	gi|49635540|gb|CO419292.1|CO419292	protein modification	protein_dephosphorylation	Protein phosphatase 2C-related [Arabidopsis thaliana (Mouse-ear cress)]
8	MdUI19571	gi|54687675|gb|CV658713.1|CV658713	protein synthesis	amino acid_biosynthesis_Val-Leu-Isoleu	Methylcrotonoyl-CoA carboxylase subunit alpha, mitochondrial precursor [Glycine max (Soybean)]
8	MdUI17247	gi|46993492|gb|CN581942.1|CN581942	protein synthesis/ribosome/tRNA/chaperone	metabolism_AA_glycine_L-serine_threonine	Betaine-aldehyde dehydrogenase [Gossypium hirsutum (Upland cotton)]
8	MdUI12939	gi|50701877|gb|CO722648.1|CO722648	protein synthesis/ribosome/tRNA/chaperone	amino acid_biosynthesis_glutamine	Cytosolic glutamine synthetase [Brassica napus (Rape)]
8	MdUI18383	gi|54681973|gb|CV655886.1|CV655886	protein synthesis/ribosome/tRNA/chaperone	amino acid_biosynthesis_AdoMet	S-adenosyl-methionine synthetase 1 [Daucus carota (Carrot)]
8	MdUI14303	gi|48123236|gb|CN866150.1|CN866150	protein synthesis/ribosome/tRNA/chaperone	amino acid_biosynthesis_Asp/Asn	Asparagine synthetase [glutamine-hydrolyzing] [Asparagus officinalis (Garden asparagus)]
8	MdUI18450	gi|54687148|gb|CV658449.1|CV658449	protein synthesis/ribosome/tRNA/chaperone	protein synthesis_ribosome_L21	50S ribosomal protein L21, chloroplast precursor [Arabidopsis thaliana (Mouse-ear cress)]
8	MdUI16068	gi|46424296|gb|CN445032.1|CN445032	protein synthesis/ribosome/tRNA/chaperone	protein synthesis_ribosome_L23	60S ribosomal protein L23A [Fritillaria agrestis (Stinkbells)]
8	MdUI18394	gi|48121535|gb|CN864714.1|CN864714	protein synthesis/ribosome/tRNA/chaperone	protein synthesis_ribosome_S5	40S ribosomal protein S5-1 [Arabidopsis thaliana (Mouse-ear cress)]
8	MdUI23857	gi|46424761|gb|CN445497.1|CN445497	proteolysis/protease/proteasome	apoptosis	Aspartic-type endopeptidase [Arabidopsis thaliana]
8	MdUI18742	gi|56162466|gb|CV986592.1|CV986592	proteolysis/protease/proteasome	apoptosis	ATP-dependent Clp protease regulatory subunit CLPX [Arabidopsis thaliana (Mouse-ear cress)]
8	MdUI15855	gi|54624413|gb|CV631549.1|CV631549	proteolysis/protease/proteasome	apoptosis	ATP-dependent Clp protease proteolytic subunit [Malus domestica (Apple) (Malus sylvestris)]
8	MdUI12610	gi|46606280|gb|CN490671.1|CN490671	proteolysis/protease/proteasome	degradation_threonine	Lactoylglutathione lyase, putative [Arabidopsis thaliana (Mouse-ear cress)]
8	MdUI16236	gi|46615217|gb|CN494066.1|CN494066	proteolysis/protease/proteasome	protein degradation	Ubiquitin fusion-degradation protein, putative [Arabidopsis thaliana (Mouse-ear cress)]
8	MdUI13978	gi|51095707|gb|CO865557.1|CO865557	proteolysis/protease/proteasome	protein degradation_E2	Ubiquitin-conjugating protein-like [Solanum tuberosum (Potato)]
8	MdUI01772	gi|46602040|gb|CN488861.1|CN488861	proteolysis/protease/proteasome	protein degradation_E2	Ubiquitin-conjugating enzyme 2 [Arachis hypogaea (Peanut)]
8	MdUI21527	gi|48127853|gb|CN870115.1|CN870115	proteolysis/protease/proteasome	protein degradation_E3	Ubiquitin ligase SINAT5, putative [Oryza sativa (japonica cultivar-group)]
8	MdUI06590	gi|48940724|gb|CN995998.2|CN995998	proteolysis/protease/proteasome	protein degradation_proteosome	26S proteasome regulatory subunit S2 [Arabidopsis thaliana (Mouse-ear cress)]
8	MdUI01188	gi|54620529|gb|CV627665.1|CV627665	proteolysis/protease/proteasome	protein degradation_proteosome	26S proteasome regulatory subunit, putative [Oryza sativa (japonica cultivar-group)]
8	MdUI38388	gi|91037906|gb|EB148324.1|EB148324	proteolysis/protease/proteasome	proteolysis	Serine carboxypeptidase-like 32 (SCPL32) [Arabidopsis thaliana (Mouse-ear cress)]
8	MdUI30079	gi|71813951|gb|DR991342.1|DR991342	proteolysis/protease/proteasome	proteolysis_cell wall	Subtilisin-like protease [Alnus glutinosa (Alder)]
8	MdUI20397	gi|51096691|gb|CO866541.1|CO866541	signal transduction/unknown	kinase_protein_RLK	Receptor lectin kinase-like protein [Arabidopsis thaliana (Mouse-ear cress)]
8	MdUI00605	gi|48381054|gb|CN908553.1|CN908553	signal transduction/unknown	protein kinase_CaMK	Calmodulin-binding family protein [Arabidopsis thaliana (Mouse-ear cress)]
8	MdUI19407	gi|51912926|gb|CV150605.1|CV150605	signal transduction/unknown	protein kinase_RLK	Receptor protein kinase PERK, putative [Oryza sativa (japonica cultivar-group)]
8	MdUI15645	gi|51565408|gb|CV086059.1|CV086059	signal transduction/unknown	protein kinase_RLK	Receptor protein kinase TMK1 precursor, putative [Arabidopsis thaliana (Mouse-ear cress)]
8	MdUI15596	gi|51564368|gb|CV085019.1|CV085019	signal transduction/unknown	red light signaling	Phytochrome A [Cucurbita pepo (Vegetable marrow) (Summer squash)]
8	MdUI19816	gi|55699114|gb|CV794200.1|CV794200	stress	autophagy/apoptosis	Beclin 1 protein [Malus domestica (Apple) (Malus sylvestris)]
8	MdUI20330	gi|51097255|gb|CO867105.1|CO867105	stress	dehydration_response	Dehydration-responsive element-binding protein 2F [Arabidopsis thaliana (Mouse-ear cress)]
8	MdUI18897	gi|54464406|gb|CV567232.1|CV567232	stress	heat shock protein	Heat shock protein, putative [Arabidopsis thaliana (Mouse-ear cress)]
8	MdUI13574	gi|46602871|gb|CN489229.1|CN489229	stress	rapid alkalinization	Rapid alkalinization factor (RALF) 2 [Solanum chacoense (Chaco potato)]
8	MdUI15073	gi|51097922|gb|CO867772.1|CO867772	stress/pathogenesis	pathogenesis_PR gene	Mal d 1-like [Malus domestica (Apple) (Malus sylvestris)]
8	MdUI01061	gi|49635144|gb|CO418896.1|CO418896	stress/pathogenesis	pathogenesis_PR gene	Mal d 1-like [Malus domestica (Apple) (Malus sylvestris)]
8	MdUI21858	gi|48940856|gb|CO067564.2|CO067564	stress/pathogenesis	pathogenesis_R gene	Disease resistance response protein, putative [Arabidopsis thaliana (Mouse-ear cress)]
8	MdUI22009	gi|50701419|gb|CO722420.1|CO722420	transcription factor/unknown	homeobox protein	Homeodomain protein [Malus domestica (Apple) (Malus sylvestris)]
8	MdUI19851	gi|55699334|gb|CV794420.1|CV794420	transcription factor/unknown	Rab GTPase	Ras-related protein Rab11D [Nicotiana tabacum (Common tobacco)]
8	MdUI37974	gi|91046226|gb|EB156644.1|EB156644	transcription factor/unknown	TF_MADS box	C-type MADS box protein [Malus domestica (Apple) (Malus sylvestris)]
8	MdUI14639	gi|48941100|gb|CO069269.2|CO069269	transcription factor/unknown	TF_MADS box	MADS-box protein 4 [Malus domestica (Apple) (Malus sylvestris)]
8	MdUI07065	gi|51292770|gb|CO902467.1|CO902467	transcription factor/unknown	TF_MADS box	C-type MADS box protein [Malus domestica (Apple) (Malus sylvestris)]
8	MdUI10382	gi|46602965|gb|CN489271.1|CN489271	transcription factor/unknown	TF_zinc finger-like	Small zinc finger-like protein [Malus domestica (Apple) (Malus sylvestris)]
8	MdUI10381	gi|50352739|gb|CO540690.1|CO540690	transcription factor/unknown	TF_zinc finger-like	Small zinc finger-like protein [Malus domestica (Apple) (Malus sylvestris)]
8	MdUI19271	gi|56433996|gb|CX024650.1|CX024650	transcription factor/unknown	transcription factor_AP2/ERF	ERF (ethylene response factor) subfamily B-6 of ERF/AP2 transcription factor family [Arabidopsis thaliana (Mouse-ear cress)]
8	MdUI18973	gi|55768665|gb|CV825548.1|CV825548	transcription factor/unknown	transcription factor_myb	MYB-CC type transfactor [Solanum tuberosum (Potato)]
8	MdUI19792	gi|55698708|gb|CV793794.1|CV793794	unknown	unknown_domain_zinc finger	Zinc finger (C3HC4-type RING finger)-like [Oryza sativa (japonica cultivar-group)]
8	MdUI16710	gi|46606566|gb|CN490770.1|CN490770	unknown	unknown_domain_zinc finger	Zinc finger protein 3 [Arabidopsis thaliana (Mouse-ear cress)]
8	MdUI18924	gi|53859076|gb|CV525402.1|CV525402	unknown	unknown_hydrolase	Hydrolase, alpha/beta fold family protein [Arabidopsis thaliana (Mouse-ear cress)]
8	MdUI19426	gi|51913318|gb|CV150997.1|CV150997	vacuole function	vacuole protein sorting	Vacuolar protein-sorting protein 33 homolog [Arabidopsis thaliana (Mouse-ear cress)]
