# Supplementary material for: Transcriptomics of shading-induced and NAA-induced abscission in apple (Malus domestica) reveals a shared pathway involving reduced photosynthesis, alterations in carbohydrate transport and signaling and hormone crosstalk
Source: BMC Plant Biol. 2011 Oct 17;11:138. doi: 10.1186/1471-2229-11-138 (PMC3217944; doi:10.1186/1471-2229-11-138)
Supplement: Additional file 5 — Supplementary Table S3. Table S3 - Categorization of significant genes encoding enzymes with a variety of biological functions. In this table, eight functional categories of genes showing differential expression patterns after NAA and shading treatments, from the array data are presented. A comparative heat map is also included. The fold change scale is shown at top along with the time points and gene categories are listed along with the color bars. [file 1471-2229-11-138-S5.XLS]

## Sheet: Photosynthesis
Additional file 5 – Categorization of significant genes encoding enzymes with a variety of biological functions
NAA	Annotation	Description		logFC			Fold Change			SHD	Annotation	Description		logFC			Fold Change
MdUI18851	Light harvesting chlorophyll a /b binding protein of PSII [Euglena gracilis]	chloroplast_light harvesting_CAB	0.371451	0.0839011	-1.16746	1.29365	1.05988	0.445205		MdUI29747	Magnesium-chelatase subunit chlD, chloroplast precursor [Nicotiana tabacum (Common tobacco)]	chloroplast_chlorophyll biosynthesis	-0.356595	-0.891949	-0.730051	0.781006	0.538886	0.602882
MdUI15539	Chlorophyll a-b binding protein 151, chloroplast precursor [Gossypium hirsutum (Upland cotton)]	chloroplast_light harvesting_CAB	0.208389	-0.514112	-0.345806	1.1554	0.700224	0.786868		MdUI01105	Magnesium-protoporphyrin IX monomethyl ester [oxidative] cyclase, chloroplast precursor [Gossypium hirsutum (Upland cotton)]	chloroplast_chlorophyll biosynthesis	-0.24931	-0.506477	-0.218406	0.841299	0.703939	0.859515
MdUI28375	Chlorophyll a-b binding protein 151, chloroplast precursor [Gossypium hirsutum (Upland cotton)]	chloroplast_light harvesting_CAB	0.0352262	-0.543174	-0.743402	1.02472	0.686259	0.597329		MdUI18547	Protoporphyrin IX:Mg Chelatase [Antirrhinum majus (Garden snapdragon)]	chloroplast_chlorophyll biosynthesis	-0.50272	-0.331424	-0.151966	0.705775	0.794752	0.900023
MdUI18933	Light harvesting chlorophyll a /b binding protein of PSII [Euglena gracilis]	chloroplast_light harvesting_CAB	-0.0508827	-0.728117	-0.557034	0.965346	0.603691	0.679698		MdUI32241	CND41, chloroplast nucleoid DNA binding protein precursor [Nicotiana tabacum (Common tobacco)]	chloroplast_DNA_binding	-0.343408	-0.886335	-0.621654	0.788177	0.540987	0.649925
MdUI14842	Lhcb2 protein [Arabidopsis thaliana (Mouse-ear cress)]	chloroplast_light harvesting_CAB	-0.0610064	-0.627373	-0.314444	0.958595	0.647354	0.804161		MdUI28375	Chlorophyll a-b binding protein 151, chloroplast precursor [Gossypium hirsutum (Upland cotton)]	chloroplast_light harvesting_CAB	-0.660073	-0.336549	-0.199874	0.632846	0.791933	0.870626
MdUI18716	Chlorophyll a/b binding protein [Panax ginseng (Korean ginseng)]	chloroplast_light harvesting_CAB	-0.160728	-0.745958	-0.262584	0.894574	0.596272	0.833594		MdUI18916	Chloroplast chlorophyll A/B binding protein [Manihot esculenta (Cassava) (Manioc)]	chloroplast_light harvesting_CAB	0.0718321	-0.633506	-0.126397	1.05105	0.644608	0.916116
MdUI18758	Chlorophyll a/b-binding protein type I [Malus domestica (Apple) (Malus sylvestris)]	chloroplast_light harvesting_CAB	-0.277114	-0.372624	-0.53193	0.82524	0.772377	0.691629		MdUI18455	Chlorophyll a/b-binding protein type I [Malus domestica (Apple) (Malus sylvestris)]	chloroplast_light harvesting_CAB	-0.0238283	-0.482919	0.0993088	0.983619	0.715529	1.07126
MdUI18801	Light harvesting chlorophyll a /b binding protein of PSII [Euglena gracilis]	chloroplast_light harvesting_CAB	-0.501797	0.085632	-0.610455	0.706227	1.06115	0.65499		MdUI00406	Chlorophyll a-b binding protein 7, chloroplast precursor [Lycopersicon esculentum (Tomato)]	chloroplast_light harvesting_CAB	0.126954	-0.511268	0.129695	1.09199	0.701606	1.09406
MdUI19042	Light harvesting chlorophyll a /b binding protein of PSII [Euglena gracilis]	chloroplast_light harvesting_CAB	-0.635428	-0.0248189	0.374985	0.64375	0.982944	1.29683		MdUI18869	Light harvesting chlorophyll a /b binding protein of PSII [Euglena gracilis]	chloroplast_light harvesting_CAB	-0.523194	-0.148059	-0.759905	0.69583	0.902464	0.590535
MdUI18347	Light harvesting chlorophyll a/b-binding protein precursor [Nicotiana sylvestris (Wood tobacco)]	chloroplast_light harvesting_CAB	-1.22019	0.217085	-0.185378	0.429228	1.16238	0.879419		MdUI18842	Light harvesting chlorophyll a /b binding protein of PSII [Euglena gracilis]	chloroplast_light harvesting_CAB	0.191343	-0.800938	-0.384884	1.14183	0.573976	0.76584
MdUI18886	Lhcb5 protein [Pinus sylvestris (Scots pine)]	chloroplast_light harvesting_CAB	-1.08357	0.0126484	-0.55088	0.47186	1.00881	0.682604		MdUI18945	Light harvesting chlorophyll a /b binding protein of PSII [Euglena gracilis]	chloroplast_light harvesting_CAB	-0.284864	-0.773938	-0.272052	0.820819	0.584819	0.828141
MdUI23581	Oxygen evolving enhancer protein 2 [Bruguiera gymnorhiza]	chloroplast_PSII_OEC	0.118865	-0.46884	-0.677405	1.08588	0.722545	0.625289		MdUI06709	Light harvesting chlorophyll a /b binding protein of PSII [Euglena gracilis]	chloroplast_light harvesting_CAB	-0.0551147	-0.540356	-0.170348	0.962518	0.687601	0.888628
MdUI17026	Oxygen evolving enhancer protein, putative [Solanum demissum (Wild potato)]	chloroplast_PSII_OEC	0.0187123	-0.653791	-0.358019	1.01305	0.635608	0.780235		MdUI04177	Light harvesting chlorophyll a /b binding protein of PSII [Euglena gracilis]	chloroplast_light harvesting_CAB	-0.541974	-0.389901	-0.0995328	0.686831	0.763182	0.933335
MdUI27282	Photosystem II phosphoprotein [Eucalyptus globulus subsp. globulus (Tasmanian blue gum)]	chloroplast_PSII	-0.422245	-0.384335	-0.51597	0.746262	0.766132	0.699323		MdUI18766	Light harvesting chlorophyll a /b binding protein of PSII [Euglena gracilis]	chloroplast_light harvesting_CAB	-0.275818	-0.663469	-0.027425	0.825982	0.631358	0.98117
MdUI17431	NAD(P)H:plastoquinone dehydrogenase complex subunit o [Arabidopsis thaliana (Mouse-ear cress)]	chloroplast_electron transport chain_pheophytin-->cytochrome b6/f	-0.515708	-0.352451	-0.13029	0.69945	0.783252	0.913648		MdUI06718	Light harvesting chlorophyll a /b binding protein of PSII [Euglena gracilis]	chloroplast_light harvesting_CAB	-0.754805	-0.284223	0.0450732	0.592627	0.821184	1.03174
MdUI29179	Cytochrome b6 [Lycopersicon esculentum (Tomato)]	chloroplast_electron transport chain_cytochrome b6/f complex	-0.098371	-0.495371	-0.580225	0.934087	0.709379	0.66886		MdUI02312	Light harvesting chlorophyll a /b binding protein of PSII [Euglena gracilis]	chloroplast_light harvesting_CAB	-0.216778	-0.50271	0.0487008	0.860485	0.70578	1.03433
MdUI01089	Plastocyanin-like domain-containing protein / mavicyanin, putative [Arabidopsis thaliana (Mouse-ear cress)]	chloroplast_electron transport chain_cytochrome b6/f complex-->PSI	0.128188	-0.584763	-0.0860993	1.09292	0.666759	0.942066		MdUI18896	10 kDa photosystem II polypeptide [Trifolium pratense (Red clover)]	chloroplast_PSII_OEC	-0.541082	-0.354838	-0.682251	0.687255	0.781957	0.623192
MdUI18207	Plastocyanin [Lactuca sativa (Garden lettuce)]	chloroplast_electron transport chain_cytochrome b6/f complex-->PSI	-0.682211	-0.311888	-0.0955779	0.623209	0.805587	0.935897		MdUI18425	Oxygen evolving enhancer protein 1 precursor [Bruguiera gymnorhiza]	chloroplast_PSII_OEC	-0.259188	-1.17075	-0.35899	0.835558	0.444189	0.77971
MdUI20068	Ferredoxin-related [Arabidopsis thaliana (Mouse-ear cress)]	chloroplast_electron transport chain_Fe-S protein-->NADP+/H+	0.012412	-0.607566	-0.573137	1.00864	0.656303	0.672154		MdUI18980	Oxygen-evolving enhancer protein 1, chloroplast precursor [Solanum tuberosum (Potato)]	chloroplast_PSII_OEC	-0.23165	-0.614609	-0.318714	0.85166	0.653107	0.801784
										MdUI18955	Chloroplast oxygen-evolving enhancer protein [Manihot esculenta (Cassava) (Manioc)]	chloroplast_PSII_OEC	0.165808	-0.599145	-0.0606992	1.12179	0.660145	0.958799
MdUI19277	Ribulose bisphosphate carboxylase/oxygenase activase, chloroplast precursor [Malus domestica (Apple) (Malus sylvestris)]	chloroplast_carbon utilization_rubisco activase	0.0852226	-0.404603	-0.705894	1.06085	0.755444	0.613062		MdUI21631	Photosystem II 10 kDa polypeptide, chloroplast precursor [Brassica campestris (Field mustard)]	chloroplast_PSII	-0.779262	-0.646265	-1.08769	0.582665	0.638932	0.470514
MdUI12689	Ribulose bisphosphate carboxylase/oxygenase activase, chloroplast precursor [Lycopersicon pennellii (Tomato)]	chloroplast_carbon utilization_rubisco activase	-0.0695968	-0.604624	-0.327606	0.952904	0.657643	0.796858		MdUI05029	Photosystem II 10 kDa polypeptide, chloroplast precursor [Spinacia oleracea (Spinach)]	chloroplast_PSII	-0.161899	-0.544148	0.126387	0.893848	0.685796	1.09156
MdUI19206	Ribulose bisphosphate carboxylase/oxygenase activase, chloroplast precursor [Malus domestica (Apple) (Malus sylvestris)]	chloroplast_carbon utilization_rubisco activase	-0.202508	-0.44176	-0.511965	0.869039	0.736236	0.701266		MdUI05031	Chloroplast photosystem II 10 kDa protein [Arachis hypogaea (Peanut)]	chloroplast_PSII	-0.580239	-0.850289	-0.788501	0.668853	0.554674	0.578945
MdUI20002	Ribulose bisphosphate carboxylase/oxygenase activase, chloroplast precursor [Lycopersicon pennellii (Tomato)]	chloroplast_carbon utilization_rubisco activase	-0.434186	-0.502273	-0.334773	0.740111	0.705993	0.792909		MdUI27282	Photosystem II phosphoprotein [Eucalyptus globulus subsp. globulus (Tasmanian blue gum)]	chloroplast_PSII	-0.703493	-0.279857	-0.476493	0.614083	0.823673	0.718723
MdUI15881	Ribulose bisphosphate carboxylase/oxygenase activase, chloroplast precursor [Malus domestica (Apple) (Malus sylvestris)]	chloroplast_carbon utilization_rubisco activase	-0.514599	-0.186274	0.148453	0.699987	0.878873	1.10838		MdUI01958	Ferredoxin, putative [Arabidopsis thaliana (Mouse-ear cress)]	chloroplast_electron transport chain_Fe-S protein-->NADP+/H+	-0.130889	-0.0227832	-0.709805	0.913269	0.984332	0.611403
MdUI07288	Ribulose bisphosphate carboxylase/oxygenase activase, chloroplast precursor [Spinacia oleracea (Spinach)]	chloroplast_carbon utilization_rubisco activase	-0.701249	-0.537706	-0.0880746	0.61504	0.688866	0.940777		MdUI03707	Plastocyanin-like domain-containing protein [Arabidopsis thaliana (Mouse-ear cress)]	chloroplast_electron transport chain_cytochrome b6/f complex-->PSI	-0.00196608	-0.088421	-0.682627	0.998638	0.940552	0.62303
MdUI19093	Ribulose 1,5-bisphosphate carboxylase small subunit precursor [Malus x domestica x Pyrus communis]	chloroplast_carbon utilization_rubisco small subunit	-0.00992604	-0.58973	-0.0291939	0.993143	0.664467	0.979968		MdUI20475	Plastocyanin-like domain-containing protein [Arabidopsis thaliana (Mouse-ear cress)]	chloroplast_electron transport chain_cytochrome b6/f complex-->PSI	-0.388424	-0.605438	-0.109104	0.763964	0.657272	0.927164
MdUI28864	Ribulose 1,5-bisphosphate carboxylase small subunit precursor [Malus x domestica x Pyrus communis]	chloroplast_carbon utilization_rubisco small subunit	-1.1344	-0.0370408	0.167537	0.455525	0.974652	1.12314		MdUI18420	Cytochrome b6-f complex iron-sulfur subunit, chloroplast precursor [Arabidopsis thaliana (Mouse-ear cress)]	chloroplast_electron transport chain_cytochrome b6/f complex	0.0362031	-0.214793	-0.33384	1.02541	0.86167	0.793422
MdUI18572	Glyceraldehyde-3-phosphate dehydrogenase A subunit [Glycine max (Soybean)]	chloroplast_carbon utilization_1,3BPG --> G3P	0.139142	-0.673404	0.178067	1.10125	0.627026	1.13137		MdUI05581	NADH dehydrogenase i subunit n [Arabidopsis thaliana (Mouse-ear cress)]	chloroplast_electron transport chain_chlorophyll-->cytochrome b6f complex	-0.862151	-0.360064	-0.25936	0.550132	0.77913	0.835458
										MdUI39035	Photosystem I P700 chlorophyll A apoprotein A1 [Oryza sativa (japonica cultivar-group)]	chloroplast_PSI	-0.494207	-0.661741	-0.832417	0.709952	0.632115	0.561588
MdUI29077	GUN4 | GUN4 (Genomes uncoupled 4) [Arabidopsis thaliana (Mouse-ear cress)]	chlorophyll biosynthesis_chloroplast-nucleus signaling	-0.0647969	-0.817371	-0.084902	0.95608	0.567475	0.942849		MdUI04497	Chloroplast ferritin [Phaseolus angularis (Adzuki bean) (Vigna angularis)]	chloroplast_electron transport chain_Fe protein	-0.0592418	-0.3421	-0.520854	0.959768	0.788892	0.696959
MdUI32704	Carbonic anhydrase isoform 1 [Pyrus pyrifolia (Japanese pear) (Pyrus serotina)]	chloroplast_calvin cycle_CO2-->HCO3-/H+	0.242254	1.15415	0.258233	1.18284	2.22554	1.19601		MdUI18540	Thylakoid lumenal 29.8 kDa protein, chloroplast precursor [Arabidopsis thaliana (Mouse-ear cress)]	chloroplast_thylakoid related	-1.00038	-0.0537672	-1.27839	0.49987	0.963417	0.412255
MdUI01483	Carbonic anhydrase [Zea mays (Maize)]	chloroplast_calvin cycle_CO2-->HCO3-/H+	0.074231	0.612093	0.239541	1.0528	1.52847	1.18062		MdUI19019	Thylakoid formation 1 [Arabidopsis thaliana (Mouse-ear cress)]	chloroplast_thylakoid related	-1.15154	-0.421592	-0.454094	0.450145	0.7466	0.729968
MdUI01482	Carbonic anhydrase [Zea mays (Maize)]	chloroplast_calvin cycle_CO2-->HCO3-/H+	0.0387355	0.568811	0.111337	1.02721	1.4833	1.08023		MdUI08005	Thylakoid lumenal protein-related [Arabidopsis thaliana (Mouse-ear cress)]	chloroplast_thylakoid related	-0.268737	-0.550484	-0.11978	0.830046	0.682791	0.920328
MdUI18752	Ribulose bisphosphate carboxylase/oxygenase activase, chloroplast precursor [Malus domestica (Apple) (Malus sylvestris)]	chloroplast_calvin cycle_rubisco activase	-0.406381	-0.39743	-0.4316	0.754514	0.759209	0.741439		MdUI01952	Thylakoid lumenal 25.6 kDa protein, chloroplast precursor [Arabidopsis thaliana (Mouse-ear cress)]	chloroplast_thylakoid related	-0.00843048	-0.634425	0.0783367	0.994173	0.644198	1.0558
MdUI01582	RuBisCO large subunit-binding protein chaperonin 60 beta precursor, chloroplast precursor [Pisum sativum (Garden pea)]	chloroplast_calvin cycle_rubisco large subunit	-0.282932	-0.24606	-0.216641	0.821919	0.843196	0.860567		MdUI06912	Chloroplast inner envelope protein, 110 kD (IEP110) precursor [Pisum sativum (Garden pea)]	chloroplast_thylakoid related	-0.0311357	-0.187469	-0.233975	0.97865	0.878145	0.850289
MdUI38953	Ribulose bisphosphate carboxylase large subunit [Chrysosplenium ramosum]	chloroplast_calvin cycle_rubisco large subunit	-0.540713	0.357128	-0.397591	0.687431	1.28087	0.759125
MdUI05113	Ribulose-1,5 bisphosphate carboxylase/oxygenase large subunit N-methyltransferase, chloroplast precursor [Arabidopsis thaliana (Mouse-ear cress)]	chloroplast_calvin cycle_rubisco large subunit	-0.662225	0.130447	0.0403793	0.631903	1.09463	1.02838		MdUI05093	Phosphoenolpyruvate carboxylase [Lotus japonicus]	chloroplast_carbon utilization_pyruvate metabolism	-0.177358	-0.274773	-0.565685	0.884321	0.82658	0.675635
MdUI19616	Chlorophyll a/b-binding protein type I [Malus domestica (Apple) (Malus sylvestris)]	chloroplast_light harvesting_CAB	-0.132787	-0.31119	-0.433825	0.912068	0.805977	0.740296		MdUI01271	Phosphoenolpyruvate carboxykinase [Flaveria pringlei]	chloroplast_carbon utilization_pyruvate metabolism	0.145928	-0.518587	-0.279883	1.10644	0.698055	0.823658
MdUI22122	Phosphate transporter 3 [Arabidopsis thaliana (Mouse-ear cress)]	chloroplast_phosphate transport	-0.0547781	-0.659481	0.0521874	0.962743	0.633106	1.03684		MdUI14713	NADP-dependent malic enzyme [Vitis vinifera (Grape)]	chloroplast_carbon utilization_pyruvate metabolism	-0.594984	-0.3126	-0.588424	0.662052	0.805189	0.665069
MdUI37769	ATP-dependent Clp protease proteolytic subunit [Spinacia oleracea (Spinach)]	chloroplast_protease_ClpB_chloroplast development	-0.456643	-0.744358	0.11133	0.72868	0.596934	1.08022		MdUI14415	NADP-dependent malic enzyme [Vitis vinifera (Grape)]	chloroplast_carbon utilization_pyruvate metabolism	-0.372832	0.0398833	-0.514342	0.772265	1.02803	0.700112
MdUI19195	Cp33 precursor [Arabidopsis thaliana (Mouse-ear cress)]	chloroplast_RNA_binding	-0.412249	-0.714539	-0.28224	0.751451	0.6094	0.822313		MdUI19947	Ribulose bisphosphate carboxylase/oxygenase activase, chloroplast precursor [Malus domestica (Apple) (Malus sylvestris)]	chloroplast_carbon utilization_rubisco activase	0.0827211	-0.361393	-0.606452	1.05901	0.778412	0.65681
MdUI34229	Thylakoid lumenal 17.4 kDa protein, chloroplast precursor [Arabidopsis thaliana (Mouse-ear cress)]	chloroplast_thylakoid lumen	-0.307162	-0.540496	-0.608911	0.80823	0.687534	0.655691		MdUI12689	Ribulose bisphosphate carboxylase/oxygenase activase, chloroplast precursor [Lycopersicon pennellii (Tomato)]	chloroplast_carbon utilization_rubisco activase	-0.209336	-0.586565	-0.565353	0.864935	0.665927	0.67579
MdUI18017	30 kDa ribonucleoprotein, chloroplast precursor [Nicotiana plumbaginifolia (Leadwort-leaved tobacco)]	electron transport_PSI	-0.165335	-0.517138	-0.0360903	0.891721	0.698756	0.975294		MdUI19206	Ribulose bisphosphate carboxylase/oxygenase activase, chloroplast precursor [Malus domestica (Apple) (Malus sylvestris)]	chloroplast_carbon utilization_rubisco activase	0.0474818	-0.995607	-0.31713	1.03346	0.501525	0.802665
										MdUI07292	Ribulose bisphosphate carboxylase/oxygenase activase, chloroplast precursor [Malus domestica (Apple) (Malus sylvestris)]	chloroplast_carbon utilization_rubisco activase	-0.565344	-0.325922	-0.0443551	0.675794	0.797788	0.969723
NOTE:										MdUI19237	Ribulose 1,5-bisphosphate carboxylase small subunit precursor [Malus x domestica x Pyrus communis]	chloroplast_carbon utilization_rubisco small subunit	0.11594	0.244511	-1.41768	1.08368	1.18469	0.374313
Highlighted genes with similar expression pattern between NAA and shading										MdUI19093	Ribulose 1,5-bisphosphate carboxylase small subunit precursor [Malus x domestica x Pyrus communis]	chloroplast_carbon utilization_rubisco small subunit	-0.0862506	0.0853732	-1.13623	0.941968	1.06096	0.454946
Highlighted genes with different expression pattern between NAA and shading										MdUI18891	Ribulose bisphosphate carboxylase small chain, chloroplast precursor [Malus sp. (Crab apple)]	chloroplast_carbon utilization_rubisco small subunit	0.246496	-0.150975	-0.564761	1.18632	0.900642	0.676067
										MdUI13753	NADP-dependent isocitrate dehydrogenase [Prunus persica (Peach)]	carbon utilization	0.0562722	-0.26663	-0.561278	1.03978	0.831259	0.677701
										MdUI02471	NADP-dependent isocitrate dehydrogenase [Prunus persica (Peach)]	carbon utilization	0.0879282	-0.243904	0.111429	1.06284	0.844457	1.0803
										MdUI20347	Chloroplast biogenesis 6 [Arabidopsis thaliana (Mouse-ear cress)]	chloroplast_biogenesis	-0.0021582	-0.649279	-0.168339	0.998505	0.637599	0.889867
										MdUI27363	Ribulose-bisphosphate carboxylase large subunit [Crataegus columbiana]	chloroplast_calvin cycle_rubisco large subunit	0.0113151	0.523263	0.323755	1.00787	1.4372	1.25158
										MdUI15006	Phosphoribulokinase, chloroplast precursor [Mesembryanthemum crystallinum (Common ice plant)]	chloroplast_carbon utilization	0.214366	-0.357488	-0.511624	1.16019	0.780523	0.701432
										MdUI32241	CND41, chloroplast nucleoid DNA binding protein precursor [Nicotiana tabacum (Common tobacco)]	chloroplast_DNA_binding	-0.343408	-0.886335	-0.621654	0.788177	0.540987	0.649925
										MdUI05560	CND41, chloroplast nucleoid DNA binding protein precursor [Nicotiana tabacum (Common tobacco)]	chloroplast_DNA_binding	-0.147148	-0.65247	-0.529891	0.903034	0.63619	0.692607
										MdUI32240	CND41, chloroplast nucleoid DNA binding protein precursor [Nicotiana tabacum (Common tobacco)]	chloroplast_DNA_binding	-0.266897	-0.480063	-0.502348	0.831105	0.716946	0.705957
										MdUI18916	Chloroplast chlorophyll A/B binding protein [Manihot esculenta (Cassava) (Manioc)]	chloroplast_light harvesting_CAB	0.0718321	-0.633506	-0.126397	1.05105	0.644608	0.916116
										MdUI18455	Chlorophyll a/b-binding protein type I [Malus domestica (Apple) (Malus sylvestris)]	chloroplast_light harvesting_CAB	-0.0238283	-0.482919	0.0993088	0.983619	0.715529	1.07126
										MdUI00406	Chlorophyll a-b binding protein 7, chloroplast precursor [Lycopersicon esculentum (Tomato)]	chloroplast_light harvesting_CAB	0.126954	-0.511268	0.129695	1.09199	0.701606	1.09406
										MdUI18869	Light harvesting chlorophyll a /b binding protein of PSII [Euglena gracilis]	chloroplast_light harvesting_PS II	-0.523194	-0.148059	-0.759905	0.69583	0.902464	0.590535
										MdUI18842	Light harvesting chlorophyll a /b binding protein of PSII [Euglena gracilis]	chloroplast_light harvesting_PS II	0.191343	-0.800938	-0.384884	1.14183	0.573976	0.76584
										MdUI18945	Light harvesting chlorophyll a /b binding protein of PSII [Euglena gracilis]	chloroplast_light harvesting_PS II	-0.284864	-0.773938	-0.272052	0.820819	0.584819	0.828141
										MdUI06709	Light harvesting chlorophyll a /b binding protein of PSII [Euglena gracilis]	chloroplast_light harvesting_PS II	-0.0551147	-0.540356	-0.170348	0.962518	0.687601	0.888628
										MdUI04177	Light harvesting chlorophyll a /b binding protein of PSII [Euglena gracilis]	chloroplast_light harvesting_PS II	-0.541974	-0.389901	-0.0995328	0.686831	0.763182	0.933335
										MdUI18766	Light harvesting chlorophyll a /b binding protein of PSII [Euglena gracilis]	chloroplast_light harvesting_PS II	-0.275818	-0.663469	-0.027425	0.825982	0.631358	0.98117
										MdUI06718	Light harvesting chlorophyll a /b binding protein of PSII [Euglena gracilis]	chloroplast_light harvesting_PS II	-0.754805	-0.284223	0.0450732	0.592627	0.821184	1.03174
										MdUI02312	Light harvesting chlorophyll a /b binding protein of PSII [Euglena gracilis]	chloroplast_light harvesting_PS II	-0.216778	-0.50271	0.0487008	0.860485	0.70578	1.03433
										MdUI18896	10 kDa photosystem II polypeptide [Trifolium pratense (Red clover)]	chloroplast_light harvesting_PS II_oxygen evolving complex	-0.541082	-0.354838	-0.682251	0.687255	0.781957	0.623192
										MdUI39035	Photosystem I P700 chlorophyll A apoprotein A1 [Oryza sativa (japonica cultivar-group)]	chloroplast_photosynthesis_PS I	-0.494207	-0.661741	-0.832417	0.709952	0.632115	0.561588
										MdUI21631	Photosystem II 10 kDa polypeptide, chloroplast precursor [Brassica campestris (Field mustard)]	chloroplast_photosynthesis_PS II	-0.779262	-0.646265	-1.08769	0.582665	0.638932	0.470514
										MdUI05029	Photosystem II 10 kDa polypeptide, chloroplast precursor [Spinacia oleracea (Spinach)]	chloroplast_photosynthesis_PS II	-0.161899	-0.544148	0.126387	0.893848	0.685796	1.09156
										MdUI01958	Ferredoxin, putative [Arabidopsis thaliana (Mouse-ear cress)]	electron transport chain	-0.130889	-0.0227832	-0.709805	0.913269	0.984332	0.611403
										MdUI03707	Plastocyanin-like domain-containing protein [Arabidopsis thaliana (Mouse-ear cress)]	electron transport chain	-0.00196608	-0.088421	-0.682627	0.998638	0.940552	0.62303
										MdUI20475	Plastocyanin-like domain-containing protein [Arabidopsis thaliana (Mouse-ear cress)]	electron transport chain	-0.388424	-0.605438	-0.109104	0.763964	0.657272	0.927164
										MdUI18420	Cytochrome b6-f complex iron-sulfur subunit, chloroplast precursor [Arabidopsis thaliana (Mouse-ear cress)]	electron transport chain	0.0362031	-0.214793	-0.33384	1.02541	0.86167	0.793422
										MdUI05581	NADH dehydrogenase i subunit n [Arabidopsis thaliana (Mouse-ear cress)]	electron transport chain_chlorophyll-->cytochrome b6f complex	-0.862151	-0.360064	-0.25936	0.550132	0.77913	0.835458
										MdUI03880	Chloroplast thioredoxin M-type [Arachis hypogaea (Peanut)]	oxidation_thioredoxin	0.381836	0.501217	0.357805	1.303	1.41541	1.28148
										MdUI18425	Oxygen evolving enhancer protein 1 precursor [Bruguiera gymnorhiza]	oxygen evoving enhancer	-0.259188	-1.17075	-0.35899	0.835558	0.444189	0.77971
										MdUI18980	Oxygen-evolving enhancer protein 1, chloroplast precursor [Solanum tuberosum (Potato)]	oxygen evoving enhancer	-0.23165	-0.614609	-0.318714	0.85166	0.653107	0.801784
										MdUI09529	Type II CPD photolyase [Stellaria longipes (Longstalk starwort)]	photoreactive repair	0.454201	0.365539	0.521261	1.37002	1.28836	1.43521
										MdUI30630	Photoreceptor-interacting protein-like [Arabidopsis thaliana (Mouse-ear cress)]	photoreceptor	0.0974179	-0.208339	-0.542742	1.06986	0.865533	0.686465
										MdUI02703	Peptidyl-prolyl cis-trans isomerase 1 [Malus domestica (Apple) (Malus sylvestris)]	protein folding	0.042337	-0.419314	-0.302153	1.02978	0.74778	0.811041
										MdUI27417	Peptidyl-prolyl cis-trans isomerase [Arabidopsis thaliana]	protein folding	-0.277994	-0.557417	-0.267752	0.824737	0.679518	0.830613
										MdUI28042	GAGA-binding protein [soybean (Glycine max)]	TF_GAGA-binding	-0.391508	-0.693294	-0.245101	0.762332	0.61844	0.843757
										MdUI18540	Thylakoid lumenal 29.8 kDa protein, chloroplast precursor [Arabidopsis thaliana (Mouse-ear cress)]	thylakoid_related	-1.00038	-0.0537672	-1.27839	0.49987	0.963417	0.412255
										MdUI19019	Thylakoid formation 1 [Arabidopsis thaliana (Mouse-ear cress)]	thylakoid_related	-1.15154	-0.421592	-0.454094	0.450145	0.7466	0.729968
										MdUI08005	Thylakoid lumenal protein-related [Arabidopsis thaliana (Mouse-ear cress)]	thylakoid_related	-0.268737	-0.550484	-0.11978	0.830046	0.682791	0.920328
										MdUI01952	Thylakoid lumenal 25.6 kDa protein, chloroplast precursor [Arabidopsis thaliana (Mouse-ear cress)]	thylakoid_related	-0.00843048	-0.634425	0.0783367	0.994173	0.644198	1.0558
										MdUI19164	Chloroplast ribosomal protein L17 [Nicotiana tabacum (Common tobacco)]		-0.252677	0.377305	-0.959982	0.839337	1.29891	0.514063
										MdUI05031	Chloroplast photosystem II 10 kDa protein [Arachis hypogaea (Peanut)]		-0.580239	-0.850289	-0.788501	0.668853	0.554674	0.578945
										MdUI17716	Chloroplast small heat shock protein class I [Capsicum frutescens (Cayenne pepper) (Tabasco pepper)]		-0.737639	-0.0959678	-0.650685	0.59972	0.935644	0.636978
										MdUI04497	Chloroplast ferritin [Phaseolus angularis (Adzuki bean) (Vigna angularis)]		-0.0592418	-0.3421	-0.520854	0.959768	0.788892	0.696959
										MdUI14969	Chloroplastic quinone-oxidoreductase homolog, putative [Arabidopsis thaliana (Mouse-ear cress)]		0.60118	0.203534	-0.322364	1.51696	1.15152	0.799758
										MdUI06912	Chloroplast inner envelope protein, 110 kD (IEP110) precursor [Pisum sativum (Garden pea)]		-0.0311357	-0.187469	-0.233975	0.97865	0.878145	0.850289
										MdUI18955	Chloroplast oxygen-evolving enhancer protein [Manihot esculenta (Cassava) (Manioc)]		0.165808	-0.599145	-0.0606992	1.12179	0.660145	0.958799

## Sheet: Carbohydrate metabolism
NAA	Annotation	Description		logFC			Fold Change			SHD	Annotation	Description		logFC			Fold Change
MdUI19260	Alcohol acyltransferase [Malus domestica (Apple) (Malus sylvestris)]	carbohydrate metabolism_glycolysis	0.514197	0.269966	0.353798	1.4282	1.20578	1.27792		MdUI34611	Cytosolic invertase 1 [Arabidopsis thaliana (Mouse-ear cress)]	carbohydrate metabolism_C-INV	0.128988	0.361039	0.364007	1.09353	1.28435	1.287
MdUI36150	Alcohol dehydrogenase [Solanum tuberosum (Potato)]	carbohydrate metabolism_glycolysis	0.255964	0.347535	0.659455	1.19413	1.27239	1.57949		MdUI07648	Cytosolic invertase 1 [Arabidopsis thaliana (Mouse-ear cress)]	carbohydrate metabolism_C-INV	0.187388	-0.164389	0.474815	1.1387	0.892307	1.38974
MdUI00803	Fructose-bisphosphate aldolase, putative [Arabidopsis thaliana (Mouse-ear cress)]	carbohydrate metabolism_glycolysis	0.124803	0.572823	0.246199	1.09036	1.48743	1.18608		MdUI15217	Cell wall invertase 2 [Arabidopsis thaliana (Mouse-ear cress)]	carbohydrate metabolism_CW-INV	-0.255122	0.232482	0.424669	0.837916	1.17485	1.34226
MdUI16061	Phosphoglucomutase, putative [Arabidopsis thaliana (Mouse-ear cress)]	carbohydrate metabolism_glycolysis	0.0596242	0.861368	0.57042	1.04219	1.81676	1.48496		MdUI34206	Cell wall invertase 2 [Arabidopsis thaliana (Mouse-ear cress)]	carbohydrate metabolism_CW-INV	0.0391056	0.172565	0.383189	1.02748	1.12706	1.30422
MdUI19550	Phosphoglycerate/bisphosphoglycerate mutase family protein [Arabidopsis thaliana (Mouse-ear cress)]	carbohydrate metabolism_glycolysis	0.0703779	0.76534	0.242113	1.04999	1.69977	1.18272		MdUI34379	Cell wall invertase 2 [Arabidopsis thaliana (Mouse-ear cress)]	carbohydrate metabolism_CW-INV	0.0159856	0.401081	0.192756	1.01114	1.3205	1.14294
MdUI06254	Enolase [Ricinus communis (Castor bean)]	carbohydrate metabolism_glycolysis_2-phosphoglycerate-->PEP	0.14631	0.913788	0.0191339	1.10674	1.88399	1.01335		MdUI00011	Cell wall invertase 4 [Arabidopsis thaliana (Mouse-ear cress)]	carbohydrate metabolism_CW-INV	-0.304797	0.47724	0.436067	0.809556	1.39208	1.35291
MdUI05314	Enolase 2 [Zea mays (Maize)]	carbohydrate metabolism_glycolysis_2-phosphoglycerate-->PEP	-0.0203041	0.58594	0.00187687	0.986025	1.50102	1.0013		MdUI00018	Cell wall invertase 4 [Arabidopsis thaliana (Mouse-ear cress)]	carbohydrate metabolism_CW-INV	-0.202243	0.609118	0.324307	0.869198	1.52533	1.25206
MdUI01229	Glycerol-3-phosphate dehydrogenase [NAD+] [Cuphea lanceolata]	carbohydrate metabolism_glycolysis_DHAP-->G-3-P	0.169617	0.645539	0.0880271	1.12476	1.56432	1.06292		MdUI08567	Cell wall invertase 4 [Arabidopsis thaliana (Mouse-ear cress)]	carbohydrate metabolism_CW-INV	-0.215293	0.357024	0.393319	0.861371	1.28078	1.31341
MdUI28240	Plastidial pyruvate kinase [Arabidopsis thaliana (Mouse-ear cress)]	carbohydrate metabolism_glycolysis_PEP->pyruvate	0.21758	0.58377	0.381319	1.16278	1.49876	1.30253		MdUI20478	Cell wall invertase 6 [Arabidopsis thaliana (Mouse-ear cress)]	carbohydrate metabolism_CW-INV	0.239217	0.284337	0.229517	1.18035	1.21785	1.17244
MdUI13328	Putative pyruvate kinase [Zea mays (Maize)]	carbohydrate metabolism_glycolysis_PEP->pyruvate	0.299737	0.616603	0.327766	1.23092	1.53326	1.25507		MdUI24291	Alcohol acyl transferase [Malus domestica (Apple) (Malus sylvestris)]	carbohydrate metabolism_glycolysis	0.139053	0.233764	0.0963617	1.10118	1.1759	1.06907
MdUI25523	Catalytic/ cation binding / hydrolase, hydrolyzing O-glycosyl compounds [Arabidopsis thaliana (Mouse-ear cress)]	carbohydrate metabolism_hydrolase	0.443525	0.65995	0.678171	1.35992	1.58003	1.60011		MdUI15472	Alcohol acyl transferase [Malus domestica (Apple) (Malus sylvestris)]	carbohydrate metabolism_glycolysis	0.0796009	0.336045	0.513418	1.05673	1.26229	1.42743
MdUI18837	Alkaline/neutral invertase-like [Oryza sativa (japonica cultivar-group)]	carbohydrate metabolism_invertase_alkaline/neutral	-0.437942	-0.297381	-0.160712	0.738187	0.813728	0.894584		MdUI11410	Alcohol dehydrogenase [Malus domestica (Apple) (Malus sylvestris)]	carbohydrate metabolism_glycolysis	0.298977	-0.142839	0.192787	1.23027	0.905735	1.14297
MdUI27911	Putative alkaline/neutral invertase [Arabidopsis thaliana (Mouse-ear cress)]	carbohydrate metabolism_invertase_alkaline/neutral	-0.200467	-0.055032	-0.0246781	0.870269	0.962573	0.98304		MdUI06871	Alcohol dehydrogenase [Nicotiana tabacum (Common tobacco)]	carbohydrate metabolism_glycolysis	0.556594	-0.142855	-0.298121	1.47079	0.905725	0.813311
MdUI28435	Putative alkaline/neutral invertase [Oryza sativa (japonica cultivar-group)]	carbohydrate metabolism_invertase_alkaline/neutral	-0.215715	0.144154	-0.172014	0.861119	1.10508	0.887602		MdUI18687	Aldehyde dehydrogenase [Gossypioides kirkii]	carbohydrate metabolism_glycolysis	0.160551	0.407546	0.517999	1.11771	1.32643	1.43197
MdUI26951	Hexokinase 6 [Nicotiana tabacum (Common tobacco)]	carbohydrate metabolism_kinase	0.178266	0.209655	-0.0662275	1.13152	1.15641	0.955132		MdUI19965	Aldehyde dehydrogenase family 7 member A1 [Malus domestica (Apple) (Malus sylvestris)]	carbohydrate metabolism_glycolysis	-0.116171	0.200345	0.580717	0.922633	1.14897	1.49559
MdUI23525	Hexokinase-related protein 1 [Solanum tuberosum (Potato)]	carbohydrate metabolism_kinase	0.128365	0.383182	-0.0342109	1.09305	1.30422	0.976566		MdUI19966	Aldehyde dehydrogenase family 7 member A1 [Malus domestica (Apple) (Malus sylvestris)]	carbohydrate metabolism_glycolysis	-0.0738113	0.304013	0.639744	0.950125	1.23457	1.55805
MdUI14534	Putative hexokinase [Oryza sativa (japonica cultivar-group)]	carbohydrate metabolism_kinase	0.0323315	0.058785	0.397411	1.02266	1.04159	1.31714		MdUI19963	Aldehyde dehydrogenase family 7 member A1 [Malus domestica (Apple) (Malus sylvestris)]	carbohydrate metabolism_glycolysis	-0.0686743	0.135944	0.762477	0.953514	1.09881	1.6964
MdUI21271	SNF1-related protein kinase [Solanum tuberosum (Potato)]	carbohydrate metabolism_kinase_SnRK	0.0532994	0.0702246	0.689015	1.03764	1.04988	1.61218		MdUI26924	Aldehyde dehydrogenase, putative [Oryza sativa (japonica cultivar-group)]	carbohydrate metabolism_glycolysis	0.260597	0.603689	0.478498	1.19797	1.5196	1.39329
MdUI20053	NADP-dependent D-sorbitol-6-phosphate dehydrogenase [Malus domestica (Apple) (Malus sylvestris)]	carbohydrate metabolism_S6PDH	0.0283475	0.423194	0.150257	1.01984	1.34089	1.10977		MdUI15532	Enolase 2 [Zea mays (Maize)]	carbohydrate metabolism_glycolysis	0.126905	0.40325	0.692371	1.09195	1.32248	1.61594
MdUI19958	NADP-dependent D-sorbitol-6-phosphate dehydrogenase [Malus domestica (Apple) (Malus sylvestris)]	carbohydrate metabolism_S6PDH	0.195983	0.877775	0.217557	1.1455	1.83754	1.16276		MdUI12557	Nodule-enhanced malate dehydrogenase [Pisum sativum (Garden pea)]	carbohydrate metabolism_glycolysis	0.00409939	0.593924	0.369674	1.00285	1.50935	1.29206
MdUI19959	NADP-dependent D-sorbitol-6-phosphate dehydrogenase [Malus domestica (Apple) (Malus sylvestris)]	carbohydrate metabolism_S6PDH	0.243551	0.620722	0.420399	1.1839	1.53764	1.3383		MdUI20210	Phosphoglycerate mutase, putative [Oryza sativa (japonica cultivar-group)]	carbohydrate metabolism_glycolysis	0.398117	0.343646	0.652252	1.31779	1.26896	1.57162
MdUI20060	NADP-dependent D-sorbitol-6-phosphate dehydrogenase [Malus domestica (Apple) (Malus sylvestris)]	carbohydrate metabolism_S6PDH	0.45041	0.265444	0.485018	1.36643	1.20201	1.3996		MdUI00804	Plastidic aldolase NPALDP1 [Nicotiana paniculata]	carbohydrate metabolism_glycolysis	0.305213	0.301337	0.57141	1.2356	1.23229	1.48598
MdUI19962	Sorbitol dehydrogenase [Malus domestica (Apple) (Malus sylvestris)]	carbohydrate metabolism_SDH	-0.378474	-0.497529	-0.0282111	0.769251	0.708319	0.980636		MdUI19354	Pyruvate decarboxylase 1[Lotus corniculatus (Bird's-foot trefoil)]	carbohydrate metabolism_glycolysis	0.546866	0.42123	0.702913	1.46091	1.33907	1.62779
MdUI20050	Sorbitol dehydrogenase [Malus domestica (Apple) (Malus sylvestris)]	carbohydrate metabolism_SDH	-0.857512	-0.589239	0.131329	0.551903	0.664694	1.0953		MdUI31872	Pyruvate decarboxylase isozyme 1 [Lotus japonicus]	carbohydrate metabolism_glycolysis	-0.367898	0.802102	-0.200968	0.774911	1.74364	0.869966
MdUI20056	Sorbitol dehydrogenase [Malus domestica (Apple) (Malus sylvestris)]	carbohydrate metabolism_SDH	-0.30694	-0.705225	-0.0693241	0.808355	0.613347	0.953084		MdUI13592	Pyruvate kinase, barrel domain [Oryza sativa (japonica cultivar-group)]	carbohydrate metabolism_glycolysis	0.487116	0.528673	0.659765	1.40164	1.4426	1.57982
MdUI20057	Sorbitol dehydrogenase [Malus domestica (Apple) (Malus sylvestris)]	carbohydrate metabolism_SDH	-0.128821	-0.2214	-0.269498	0.914578	0.857732	0.829608		MdUI01229	Glycerol-3-phosphate dehydrogenase [NAD+] [Cuphea lanceolata]	carbohydrate metabolism_glycolysis_DHAP-->G-3-P	0.221434	-0.17782	0.521456	1.16589	0.884038	1.4354
MdUI09947	Alpha-amylase [Malus domestica (Apple) (Malus sylvestris)]	carbohydrate metabolism_starch and sucrose degradation	0.207459	0.234767	0.62443	1.15465	1.17672	1.5416		MdUI03725	Alpha-galactosidase, putative [Arabidopsis thaliana (Mouse-ear cress)]	carbohydrate metabolism_glycosidase	-0.0583619	-0.524688	-0.26974	0.960354	0.69511	0.829469
MdUI04156	Beta-amylase [Castanea crenata (Japanese chestnut)]	carbohydrate metabolism_starch and sucrose degradation	0.150394	0.576139	-0.00294639	1.10987	1.49085	0.99796		MdUI19410	Alpha-galactosidase, putative [Oryza sativa (japonica cultivar-group)]	carbohydrate metabolism_glycosidase	-0.238588	-0.133285	-0.707607	0.847574	0.911753	0.612335
MdUI23891	Beta-amylase PCT-BMYI [Solanum tuberosum (Potato)]	carbohydrate metabolism_starch and sucrose degradation	-0.103818	1.05807	0.515969	0.930567	2.08214	1.42995		MdUI31856	Alpha-L-arabinofuranosidase / beta-D-xylosidase [Pyrus pyrifolia (Japanese pear) (Pyrus serotina)]	carbohydrate metabolism_glycosidase	-0.154746	-0.0118606	-1.06125	0.89829	0.991813	0.479215
MdUI09948	Cytosolic alpha-amylase [Malus domestica (Apple) (Malus sylvestris)]	carbohydrate metabolism_starch and sucrose degradation	-0.0273213	-0.0565347	0.241963	0.98124	0.961571	1.1826		MdUI11708	Alpha-L-arabinofuranosidase / beta-D-xylosidase [Pyrus pyrifolia (Japanese pear) (Pyrus serotina)]	carbohydrate metabolism_glycosidase	0.016013	-0.789385	-0.936273	1.01116	0.578591	0.522581
MdUI17317	Cytosolic alpha-amylase [Malus domestica (Apple) (Malus sylvestris)]	carbohydrate metabolism_starch and sucrose degradation	-0.0329392	0.0561498	0.257737	0.977427	1.03969	1.1956		MdUI14044	Alpha-L-arabinofuranosidase / beta-D-xylosidase [Pyrus pyrifolia (Japanese pear) (Pyrus serotina)]	carbohydrate metabolism_glycosidase	0.285104	-0.0830516	-0.928245	1.2185	0.944059	0.525497
MdUI17657	Plastid alpha-amylase [Malus domestica (Apple) (Malus sylvestris)]	carbohydrate metabolism_starch and sucrose degradation	-0.197741	0.0937113	0.337422	0.871915	1.06711	1.2635		MdUI30368	Alpha-L-arabinofuranosidase / beta-D-xylosidase [Pyrus pyrifolia (Japanese pear) (Pyrus serotina)]	carbohydrate metabolism_glycosidase	0.0250376	-0.348039	-0.57717	1.01751	0.785652	0.670277
MdUI39144	Sucrose phosphate phosphatase [Malus domestica (Apple) (Malus sylvestris)]	carbohydrate metabolism_starch and sucrose degradation	0.397052	0.49592	-0.0146819	1.31681	1.41022	0.989875		MdUI29301	Alpha-mannosidase [Arabidopsis thaliana (Mouse-ear cress)]	carbohydrate metabolism_glycosidase	-0.69732	-0.144988	-0.00436081	0.616717	0.904387	0.996982
MdUI27543	Sucrose phosphate phosphatase [Malus domestica (Apple) (Malus sylvestris)]	carbohydrate metabolism_starch and sucrose degradation	-0.0276628	0.279256	0.279782	0.981008	1.21357	1.21401		MdUI20008	Beta-D-galactosidase [Pyrus pyrifolia (Japanese pear) (Pyrus serotina)]	carbohydrate metabolism_glycosidase	0.106679	0.948108	-0.0481462	1.07675	1.92934	0.967178
MdUI16061	Phosphoglucomutase, putative [Arabidopsis thaliana (Mouse-ear cress)]	carbohydrate metabolism_starch and sucrose synthesis	0.0596242	0.861368	0.57042	1.04219	1.81676	1.48496		MdUI28854	Beta-D-galactosidase [Pyrus pyrifolia (Japanese pear) (Pyrus serotina)]	carbohydrate metabolism_glycosidase	-0.021255	0.289078	0.50803	0.985375	1.22186	1.42211
MdUI12605	Sucrose-phosphate synthase [Actinidia deliciosa (Kiwi)]	carbohydrate metabolism_starch and sucrose synthesis	-0.237624	-0.561184	0.252307	0.848141	0.677746	1.19111		MdUI05727	Beta-D-galactosidase [Pyrus pyrifolia (Japanese pear) (Pyrus serotina)]	carbohydrate metabolism_glycosidase	0.453241	0.154092	0.529416	1.36911	1.11272	1.44334
MdUI03201	Limit dextrinase [Arabidopsis thaliana (Mouse-ear cress)]	carbohydrate metabolism_starch degradation	-0.167881	0.775814	0.0414681	0.890149	1.71216	1.02916		MdUI17569	Beta-D-galactosidase [Pyrus pyrifolia (Japanese pear) (Pyrus serotina)]	carbohydrate metabolism_glycosidase	0.373299	0.338213	0.610911	1.29531	1.26419	1.52722
MdUI20996	UDP-glucoronosyl/UDP-glucosyl transferase family protein [Arabidopsis thaliana (Mouse-ear cress)]	carbohydrate metabolism_transferase	0.158718	-0.254643	0.669937	1.11629	0.838195	1.591		MdUI33716	Beta-fructofuranosidase [Arabidopsis thaliana (Mouse-ear cress)]	carbohydrate metabolism_glycosidase	-0.0751653	0.683688	0.178659	0.949233	1.60624	1.13183
										MdUI30228	Beta-fructofuranosidase [Arabidopsis thaliana (Mouse-ear cress)]	carbohydrate metabolism_glycosidase	-0.0266096	0.288569	0.189029	0.981725	1.22143	1.14
NOTE:										MdUI18499	Beta-fructofuranosidase [Arabidopsis thaliana (Mouse-ear cress)]	carbohydrate metabolism_glycosidase	-0.00338365	0.133797	0.297965	0.997657	1.09718	1.22941
Highlighted genes with similar expression pattern between NAA and shading										MdUI28657	Beta-glucosidase [Prunus avium (Cherry)]	carbohydrate metabolism_glycosidase	0.227198	0.514519	-0.0363832	1.17056	1.42852	0.975096
Highlighted genes with different expression pattern between NAA and shading										MdUI31914	Beta-glucosidase [Prunus avium (Cherry)]	carbohydrate metabolism_glycosidase	0.570212	0.142789	0.414294	1.48474	1.10404	1.33265
										MdUI19668	Beta-glucosidase 47 [Arabidopsis thaliana (Mouse-ear cress)]	carbohydrate metabolism_glycosidase	0.692457	0.35393	0.670422	1.61603	1.27804	1.59154
										MdUI37687	Beta-glucosidase like protein [Arabidopsis thaliana (Mouse-ear cress)]	carbohydrate metabolism_glycosidase	1.14378	0.699768	0.599214	2.2096	1.62424	1.51489
										MdUI12565	Beta-mannosidase enzyme [Lycopersicon esculentum (Tomato)]	carbohydrate metabolism_glycosidase	0.0794121	0.346858	0.590947	1.05659	1.27179	1.50624
										MdUI10752	Beta-xylosidase 3 [Arabidopsis thaliana (Mouse-ear cress)]	carbohydrate metabolism_glycosidase	0.435716	0.146696	0.654504	1.35258	1.10703	1.57407
										MdUI19352	Mannan endo-1,4-beta-mannosidase [Arabidopsis thaliana (Mouse-ear cress)]	carbohydrate metabolism_glycosidase	-0.030355	0.324063	0.7799	0.979179	1.25185	1.71701
										MdUI25523	Catalytic/ cation binding / hydrolase, hydrolyzing O-glycosyl compounds [Arabidopsis thaliana (Mouse-ear cress)]	carbohydrate metabolism_hydrolase	0.0039604	0.184745	0.764363	1.00275	1.13662	1.69862
										MdUI37741	Glycosyl hydrolase family 5 protein / cellulase family protein [Arabidopsis thaliana (Mouse-ear cress)]	carbohydrate metabolism_hydrolase	0.216519	0.433329	0.77371	1.16193	1.35035	1.70966
										MdUI14964	Glycosyl hydrolase family protein 17 [Arabidopsis thaliana (Mouse-ear cress)]	carbohydrate metabolism_hydrolase	0.0147086	0.62695	0.388327	1.01025	1.5443	1.30887
										MdUI10417	Glycosyl hydrolase family protein 17 [Arabidopsis thaliana (Mouse-ear cress)]	carbohydrate metabolism_hydrolase	-0.0988277	0.487163	0.540372	0.933791	1.40169	1.45435
										MdUI19928	Glycosyl hydrolase family protein 43 [Arabidopsis thaliana (Mouse-ear cress)]	carbohydrate metabolism_hydrolase	0.526565	0.692569	0.153611	1.4405	1.61616	1.11235
										MdUI06335	Putative glucosyltransferase [Arabidopsis thaliana (Mouse-ear cress)]	carbohydrate metabolism_hydrolase	0.302394	0.619504	0.550701	1.23319	1.53635	1.4648
										MdUI27911	Alkaline/neutral invertase, putative [Arabidopsis thaliana (Mouse-ear cress)]	carbohydrate metabolism_invertase_alkaline/neutral	0.0465295	-0.314437	-0.592447	1.03278	0.804165	0.663217
										MdUI28435	Alkaline/neutral invertase, putative [Oryza sativa (japonica cultivar-group)]	carbohydrate metabolism_invertase_alkaline/neutral	-0.0143502	-0.0221525	-0.223646	0.990103	0.984762	0.856398
										MdUI18837	Alkaline/neutral invertase-like [Oryza sativa (japonica cultivar-group)]	carbohydrate metabolism_invertase_alkaline/neutral	0.239233	-0.275398	-0.258159	1.18036	0.826222	0.836154
										MdUI26261	Neutral/alkaline invertase [Manihot esculenta (Cassava) (Manioc)]	carbohydrate metabolism_invertase_alkaline/neutral	0.0919241	0.0118205	-0.170488	1.06579	1.00823	0.888542
										MdUI00132	Fructokinase [Citrus unshiu (Satsuma orange)]	carbohydrate metabolism_kinase	-0.245239	-0.353369	-0.0435378	0.843676	0.782754	0.970273
										MdUI01890	Fructokinase [Lycopersicon esculentum (Tomato)]	carbohydrate metabolism_kinase	-0.104738	-0.281338	0.129397	0.929974	0.822828	1.09384
										MdUI12166	Fructokinase-like protein [Arabidopsis thaliana (Mouse-ear cress)]	carbohydrate metabolism_kinase	-0.422778	-0.394192	-0.155742	0.745987	0.760916	0.897671
										MdUI34433	Galactokinase [Arabidopsis thaliana (Mouse-ear cress)]	carbohydrate metabolism_kinase	-0.0603186	0.224718	-0.132896	0.959052	1.16855	0.911999
										MdUI12799	Galactokinase [Pisum sativum (Garden pea)]	carbohydrate metabolism_kinase	0.134829	-0.0952671	0.211083	1.09796	0.936099	1.15756
										MdUI08465	Galactokinase, putative [Arabidopsis thaliana (Mouse-ear cress)]	carbohydrate metabolism_kinase	-0.0714997	-0.0875017	0.164679	0.951648	0.941151	1.12092
										MdUI08467	Galactokinase, putative [Arabidopsis thaliana (Mouse-ear cress)]	carbohydrate metabolism_kinase	0.166374	0.317059	0.420787	1.12223	1.24579	1.33866
										MdUI08466	Galactokinase, putative [Arabidopsis thaliana (Mouse-ear cress)]	carbohydrate metabolism_kinase	-0.145528	0.282591	0.527697	0.904048	1.21638	1.44163
										MdUI22878	Hexokinase 1 [Spinacia oleracea (Spinach)]	carbohydrate metabolism_kinase	0.0250189	0.370171	0.152797	1.01749	1.29251	1.11172
										MdUI07208	Hexokinase 1 [Spinacia oleracea (Spinach)]	carbohydrate metabolism_kinase	-0.0310199	0.267148	0.511791	0.978728	1.20343	1.42582
										MdUI26951	Hexokinase 6 [Nicotiana tabacum (Common tobacco)]	carbohydrate metabolism_kinase	-0.195636	0.295158	0.380032	0.873188	1.22702	1.30137
										MdUI07948	Hexokinase 6 [Nicotiana tabacum (Common tobacco)]	carbohydrate metabolism_kinase	-0.0563005	0.253112	0.578619	0.961727	1.19178	1.49342
										MdUI23525	Hexokinase-related protein 1 [Solanum tuberosum (Potato)]	carbohydrate metabolism_kinase	-0.00860787	0.451685	0.183188	0.994051	1.36764	1.13539
										MdUI30047	Pyrophosphate-dependent phosphofructo-1-kinase-like protein [Arabidopsis thaliana (Mouse-ear cress)]	carbohydrate metabolism_kinase	0.48333	0.519101	-0.13841	1.39797	1.43306	0.90852
										MdUI28072	Pyrophosphate-dependent phosphofructokinase alpha subunit [Citrus paradisi (Grapefruit)]	carbohydrate metabolism_kinase	0.143811	0.30675	0.15979	1.10482	1.23692	1.11712
										MdUI04792	Pyrophosphate-dependent phosphofructokinase PfpB [Medicago truncatula (Barrel medic)]	carbohydrate metabolism_kinase	0.291166	0.0495522	0.164745	1.22363	1.03494	1.12097
										MdUI21271	SNF1 related protein kinase [Solanum tuberosum (Potato)]	carbohydrate metabolism_kinase_SnRK	-0.169877	-0.938589	-0.221452	0.888918	0.521743	0.857702
										MdUI21039	SNF1 related protein kinase-like protein [Arabidopsis thaliana (Mouse-ear cress)]	carbohydrate metabolism_kinase_SnRK	0.0803606	-0.224574	-0.532522	1.05728	0.855848	0.691345
										MdUI10887	SNF1-related protein kinase 1.3 [Arabidopsis thaliana (Mouse-ear cress)]	carbohydrate metabolism_kinase_SnRK	-0.24944	-0.454772	-0.384686	0.841223	0.729625	0.765946
										MdUI19958	NADP-dependent D-sorbitol-6-phosphate dehydrogenase [Malus domestica (Apple) (Malus sylvestris)]	carbohydrate metabolism_S6PDH	-0.449016	-0.599029	-1.48018	0.732542	0.660198	0.358445
										MdUI19959	NADP-dependent D-sorbitol-6-phosphate dehydrogenase [Malus domestica (Apple) (Malus sylvestris)]	carbohydrate metabolism_S6PDH	-0.298995	-0.425672	-0.950322	0.812818	0.744492	0.517517
										MdUI20053	NADP-dependent D-sorbitol-6-phosphate dehydrogenase [Malus domestica (Apple) (Malus sylvestris)]	carbohydrate metabolism_S6PDH	-0.152748	-0.357051	-0.940413	0.899535	0.780759	0.521084
										MdUI19953	NADP-dependent D-sorbitol-6-phosphate dehydrogenase [Malus domestica (Apple) (Malus sylvestris)]	carbohydrate metabolism_S6PDH	-0.355867	-0.0535609	-0.489099	0.7814	0.963555	0.71247
										MdUI19955	NADP-dependent D-sorbitol-6-phosphate dehydrogenase [Malus domestica (Apple) (Malus sylvestris)]	carbohydrate metabolism_S6PDH	-0.0145693	-0.328549	-0.941264	0.989952	0.796337	0.520776
										MdUI19957	NADP-dependent D-sorbitol-6-phosphate dehydrogenase [Malus domestica (Apple) (Malus sylvestris)]	carbohydrate metabolism_S6PDH	0.14135	-0.36135	-0.0986241	1.10294	0.778436	0.933923
										MdUI20049	NADP-dependent D-sorbitol-6-phosphate dehydrogenase [Malus domestica (Apple) (Malus sylvestris)]	carbohydrate metabolism_S6PDH	-0.34029	-0.463381	-0.00675569	0.789883	0.725285	0.995328
										MdUI19962	Sorbitol dehydrogenase [Malus domestica (Apple) (Malus sylvestris)]	carbohydrate metabolism_SDH	-0.207706	-0.400202	-0.731266	0.865913	0.757752	0.602375
										MdUI20056	Sorbitol dehydrogenase [Malus domestica (Apple) (Malus sylvestris)]	carbohydrate metabolism_SDH	-0.0765484	-0.400939	-0.384772	0.948324	0.757365	0.7659
										MdUI20057	Sorbitol dehydrogenase [Malus domestica (Apple) (Malus sylvestris)]	carbohydrate metabolism_SDH	0.138365	-0.82937	-0.132205	1.10066	0.562775	0.912436
										MdUI11647	AAMYI [Ostreococcus tauri]	carbohydrate metabolism_starch and sucrose degradation	0.00587032	0.374833	0.418221	1.00408	1.29669	1.33628
										MdUI09947	Alpha-amylase [Malus domestica (Apple) (Malus sylvestris)]	carbohydrate metabolism_starch and sucrose degradation	0.16761	0.421594	0.543952	1.1232	1.33941	1.45796
										MdUI21916	Alpha-amylase [Solanum tuberosum (Potato)]	carbohydrate metabolism_starch and sucrose degradation	0.0264354	0.247498	0.416836	1.01849	1.18715	1.335
										MdUI18130	Alpha-amylase/ hydrolase, hydrolyzing O-glycosyl compounds [Arabidopsis thaliana]	carbohydrate metabolism_starch and sucrose degradation	0.15014	-0.193015	0.322394	1.10968	0.874775	1.2504
										MdUI15566	Beta-amylase [Prunus armeniaca (Apricot)]	carbohydrate metabolism_starch and sucrose degradation	-0.125662	0.484205	0.631409	0.916583	1.39881	1.54908
										MdUI12637	Beta-amylase [Prunus armeniaca (Apricot)]	carbohydrate metabolism_starch and sucrose degradation	-0.205328	0.266201	0.653352	0.867342	1.20264	1.57282
										MdUI14708	Beta-amylase [Prunus armeniaca (Apricot)]	carbohydrate metabolism_starch and sucrose degradation	-0.404732	-0.0561845	0.663264	0.755377	0.961804	1.58366
										MdUI18163	Beta-amylase [Prunus armeniaca (Apricot)]	carbohydrate metabolism_starch and sucrose degradation	-0.0348355	0.575656	0.665363	0.976143	1.49035	1.58597
										MdUI15741	Beta-amylase [Prunus armeniaca (Apricot)]	carbohydrate metabolism_starch and sucrose degradation	0.0674841	0.411734	0.884465	1.04789	1.33028	1.84608
										MdUI19445	Beta-amylase PCT-BMYI [Solanum tuberosum (Potato)]	carbohydrate metabolism_starch and sucrose degradation	-0.248069	0.573295	-0.16112	0.842023	1.48792	0.894331
										MdUI17317	Cytosolic alpha-amylase [Malus domestica (Apple) (Malus sylvestris)]	carbohydrate metabolism_starch and sucrose degradation	0.10407	0.327855	0.160673	1.0748	1.25515	1.11781
										MdUI09948	Cytosolic alpha-amylase [Malus domestica (Apple) (Malus sylvestris)]	carbohydrate metabolism_starch and sucrose degradation	-0.0650595	0.249494	0.207196	0.955906	1.18879	1.15444
										MdUI17760	Plastid alpha-amylase, putative [Malus domestica (Apple) (Malus sylvestris)]	carbohydrate metabolism_starch and sucrose degradation	0.184476	0.230698	0.470786	1.1364	1.1734	1.38586
										MdUI12009	Sucrose phosphate phosphatase [Malus domestica (Apple) (Malus sylvestris)]	carbohydrate metabolism_starch and sucrose degradation	-0.202149	-0.228218	-0.030795	0.869255	0.853689	0.978881
										MdUI01943	Sucrose phosphate phosphatase [Malus domestica (Apple) (Malus sylvestris)]	carbohydrate metabolism_starch and sucrose degradation	-0.0404058	-0.297789	0.0607127	0.972381	0.813498	1.04298
										MdUI39144	Sucrose phosphate phosphatase [Malus domestica (Apple) (Malus sylvestris)]	carbohydrate metabolism_starch and sucrose degradation	-0.0346673	-0.239702	-0.103392	0.976257	0.84692	0.930842
										MdUI17732	Sucrose phosphate phosphatase 2F [Arabidopsis thaliana (Mouse-ear cress)]	carbohydrate metabolism_starch and sucrose degradation	-0.21655	-0.0311263	-0.358928	0.860621	0.978656	0.779744
										MdUI25863	Sucrose phosphate phosphatase 3F [Arabidopsis thaliana (Mouse-ear cress)]	carbohydrate metabolism_starch and sucrose degradation	-0.301458	-0.477787	-0.576841	0.811432	0.718079	0.67043
										MdUI27939	Sucrose-phosphate synthase [Pyrus communis (Pear)]	carbohydrate metabolism_starch and sucrose synthesis	0.224303	0.333984	0.110995	1.16821	1.26049	1.07997
										MdUI06932	Sucrose-phosphate synthase 1 [Vitis vinifera (Grape)]	carbohydrate metabolism_starch and sucrose synthesis	0.0678619	0.381173	0.526125	1.04816	1.3024	1.44006
										MdUI14300	Sucrose-phosphate synthase 1 [Vitis vinifera (Grape)]	carbohydrate metabolism_starch and sucrose synthesis	0.0881497	0.247692	0.65611	1.06301	1.18731	1.57583
										MdUI16473	Starch branching enzyme I [Malus domestica (Apple) (Malus sylvestris)]	carbohydrate metabolism_starch branching	0.0276315	0.400108	0.194084	1.01934	1.31961	1.144
										MdUI19732	Starch branching enzyme I [Malus domestica (Apple) (Malus sylvestris)]	carbohydrate metabolism_starch branching	-0.0781789	0.263631	0.295123	0.947253	1.2005	1.22699
										MdUI01804	Starch branching enzyme I [Malus domestica (Apple) (Malus sylvestris)]	carbohydrate metabolism_starch branching	0.0981975	-0.029938	0.397078	1.07044	0.979462	1.31684
										MdUI03201	Pullulanase 1 [Arabidopsis thaliana (Mouse-ear cress)]	carbohydrate metabolism_starch degradation	-0.38446	0.151116	0.467759	0.766066	1.11043	1.38296
										MdUI03455	ADP-glucose pyrophosphorylase [Cicer arietinum (Chickpea) (Garbanzo)]	carbohydrate metabolism_starch synthesis	-0.836986	-0.460025	0.116528	0.559812	0.726974	1.08412
										MdUI03456	ADP-glucose pyrophosphorylase [Cicer arietinum (Chickpea) (Garbanzo)]	carbohydrate metabolism_starch synthesis	-0.228544	-0.682812	-0.376748	0.853496	0.62295	0.770172
										MdUI28671	ADP-glucose pyrophosphorylase family protein [Arabidopsis thaliana (Mouse-ear cress)]	carbohydrate metabolism_starch synthesis	-0.658277	-0.274876	-0.283441	0.633635	0.826521	0.821629
										MdUI06895	ADP-glucose pyrophosphorylase large subunit [Lycopersicon esculentum (Tomato)]	carbohydrate metabolism_starch synthesis	-0.18077	-0.509992	0.162918	0.882232	0.702226	1.11955
										MdUI15786	ADP-glucose pyrophosphorylase large subunit [Metroxylon sagu]	carbohydrate metabolism_starch synthesis	-0.0251698	-1.67633	-0.317927	0.982705	0.312879	0.802222
										MdUI01641	ADP-glucose pyrophosphorylase small subunit CagpS1 [Cicer arietinum (Chickpea) (Garbanzo)]	carbohydrate metabolism_starch synthesis	0.0369245	-0.350583	-0.780762	1.02592	0.784267	0.582059
										MdUI16896	Granule-bound starch synthase [Antirrhinum majus (Garden snapdragon)]	carbohydrate metabolism_starch synthesis	0.0948418	-0.591591	-0.964155	1.06795	0.663611	0.512578
										MdUI15988	Starch synthase, isoform V [Vigna unguiculata (Cowpea)]	carbohydrate metabolism_starch synthesis	-0.27311	-0.492116	-0.131081	0.827534	0.710981	0.913147
										MdUI06194	UDP-glucose pyrophosphorylase, putative [Trifolium pratense (Red clover)]	carbohydrate metabolism_starch synthesis	-0.0550948	-0.39353	-0.580629	0.962531	0.761265	0.668672
										MdUI39429	UDP-glucose pyrophosphorylase, putative [Trifolium pratense (Red clover)]	carbohydrate metabolism_starch synthesis	-0.0614304	-0.406782	-0.483972	0.958314	0.754304	0.715006
										MdUI14778	Sucrose synthase [Citrus unshiu (Satsuma orange)]	carbohydrate metabolism_sucrose synthesis	-0.241411	-0.420033	0.177914	0.845917	0.747408	1.13125
										MdUI22545	Sucrose synthase [Citrus unshiu (Satsuma orange)]	carbohydrate metabolism_sucrose synthesis	-0.216904	-0.326555	0.0969447	0.86041	0.797438	1.06951
										MdUI15897	Sucrose synthase [Glycine max (Soybean)]	carbohydrate metabolism_sucrose synthesis	-0.355398	-0.231456	-0.104943	0.781654	0.851775	0.929841
										MdUI04929	Sucrose synthase 1 [Pyrus pyrifolia (Japanese pear) (Pyrus serotina)]	carbohydrate metabolism_sucrose synthesis	-0.346429	-0.316126	-0.0271713	0.786529	0.803224	0.981343
										MdUI31972	Sucrose synthase 1 [Pyrus pyrifolia (Japanese pear) (Pyrus serotina)]	carbohydrate metabolism_sucrose synthesis	-0.241174	-0.283359	-0.291706	0.846057	0.821676	0.816935
										MdUI10188	Sucrose synthase 4 [Arabidopsis thaliana (Mouse-ear cress)]	carbohydrate metabolism_sucrose synthesis	0.126224	-0.163421	-0.329344	1.09143	0.892905	0.795899
										MdUI36700	Sucrose synthase 4 [Arabidopsis thaliana (Mouse-ear cress)]	carbohydrate metabolism_sucrose synthesis	-0.346431	-0.0546077	-0.265221	0.786527	0.962856	0.832071
										MdUI21610	Sucrose synthase 6 [Arabidopsis thaliana (Mouse-ear cress)]	carbohydrate metabolism_sucrose synthesis	0.0343512	0.0822678	-0.161833	1.0241	1.05868	0.893889
										MdUI04869	Glucose acyltransferase [Solanum berthaultii]	carbohydrate metabolism_transferase	0.219211	0.614629	0.346567	1.1641	1.53116	1.27153
										MdUI19291	Glucuronosyl transferase-like protein [Arabidopsis thaliana (Mouse-ear cress)]	carbohydrate metabolism_transferase	0.0337067	0.702215	-0.121653	1.02364	1.627	0.919134
										MdUI19292	Glucuronosyl transferase-like protein [Arabidopsis thaliana (Mouse-ear cress)]	carbohydrate metabolism_transferase	0.166746	0.722758	0.321543	1.12252	1.65033	1.24967
										MdUI21119	Putative glucosyltransferase [Arabidopsis thaliana (Mouse-ear cress)]	carbohydrate metabolism_transferase	-0.00792413	0.876797	0.649401	0.994522	1.83629	1.56852
										MdUI15969	Pyrophosphate-fructose-6-phosphate 1-phosphotransferase-like protein [Arabidopsis thaliana (Mouse-ear cress)]	carbohydrate metabolism_transferase	0.288067	0.0136894	0.157014	1.221	1.00953	1.11498
										MdUI30097	UDP-glucoronosyl/UDP-glucosyl transferase family protein [Arabidopsis thaliana (Mouse-ear cress)]	carbohydrate metabolism_transferase	-0.072399	0.319076	0.595169	0.951055	1.24753	1.51065
										MdUI20996	UDP-glucoronosyl/UDP-glucosyl transferase family protein [Arabidopsis thaliana (Mouse-ear cress)]	carbohydrate metabolism_transferase	-0.00266557	0.789444	0.266123	0.998154	1.72841	1.20257
										MdUI14827	UDP-glucosyltransferase [Stevia rebaudiana (Stevia)]	carbohydrate metabolism_transferase	-0.0596872	0.65047	0.535478	0.959472	1.56968	1.44942
										MdUI25380	Trehalose synthase, putative [Solanum tuberosum (Potato)]	carbohydrate metabolism_trehalose_TPP	-0.229315	-0.20498	-0.472626	0.85304	0.867551	0.720652
										MdUI20550	Trehalose-6-phosphate phosphatase [Arabidopsis thaliana (Mouse-ear cress)]	carbohydrate metabolism_trehalose_TPP	-0.565771	0.0757016	0.134456	0.675594	1.05387	1.09768
										MdUI16419	Trehalose-phosphate phosphatase [Nicotiana tabacum (Common tobacco)]	carbohydrate metabolism_trehalose_TPP	-0.104116	-0.133168	-0.213523	0.930375	0.911827	0.862429
										MdUI16734	Trehalose-phosphate phosphatase [Nicotiana tabacum (Common tobacco)]	carbohydrate metabolism_trehalose_TPP	-0.257188	-0.0146795	-0.158807	0.836717	0.989877	0.895766
										MdUI03418	ATTPS6; trehalose-phosphatase [Arabidopsis thaliana]	carbohydrate metabolism_trehalose_TPS	-0.115704	-0.599054	-0.393017	0.922932	0.660187	0.761535
										MdUI10495	ATTPS6; trehalose-phosphatase [Arabidopsis thaliana]	carbohydrate metabolism_trehalose_TPS	-0.189006	-0.529649	-0.363318	0.87721	0.692723	0.777375
										MdUI15162	Trehalose 6-phosphate synthase [Gossypium hirsutum (Upland cotton)]	carbohydrate metabolism_trehalose_TPS	-0.54595	-0.492093	-0.743551	0.68494	0.710993	0.597267
										MdUI12989	Trehalose 6-phosphate synthase [Gossypium hirsutum (Upland cotton)]	carbohydrate metabolism_trehalose_TPS	-0.330367	-0.638604	-0.732086	0.795334	0.642334	0.602033
										MdUI23292	Trehalose 6-phosphate synthase [Gossypium hirsutum (Upland cotton)]	carbohydrate metabolism_trehalose_TPS	-0.387797	-0.448152	-0.374864	0.764296	0.732981	0.771178
										MdUI39496	Trehalose-6-phosphate phosphatase [Arabidopsis thaliana (Mouse-ear cress)]	carbohydrate metabolism_trehalose_TPS	-0.323616	-0.257547	-0.247498	0.799065	0.836509	0.842356
										MdUI23171	Trehalose-phosphatase [Arabidopsis thaliana]	carbohydrate metabolism_trehalose_TPS	-0.350442	-0.475864	-0.451965	0.784344	0.719036	0.731047
										MdUI23509	Trehalose-phosphatase [Arabidopsis thaliana]	carbohydrate metabolism_trehalose_TPS	-0.0850272	0.137453	-0.446275	0.942767	1.09996	0.733936

## Sheet: Transport
NAA	Annotation	Description		logFC			Fold Change			SHD	Annotation	Description		logFC			Fold Change
MdUI19551	Fasciclin-like AGP 11 [Populus alba x Populus tremula]	membrane_cell adhesion	-0.338737	-0.56125	-0.1718	0.790733	0.677715	0.887735		MdUI05056	Annexin, putative [Oryza sativa (japonica cultivar-group)]	membrane_cytoskeleton	-0.0900778	-0.0645003	-0.570487	0.939472	0.956276	0.67339
MdUI08420	Fasciclin-like arabinogalactan protein 1 precursor [Arabidopsis thaliana (Mouse-ear cress)]	membrane_cell adhesion	-0.202394	-0.632629	0.0816501	0.869107	0.645	1.05823		MdUI32715	Annexin-like protein (Chinese cabbage)]	membrane_cytoskeleton	0.0471423	-0.620972	-0.000786643	1.03322	0.650233	0.999455
MdUI13366	Clathrin binding [Arabidopsis thaliana (Mouse-ear cress)]	membrane_cytoskeleton	-0.519624	0.285819	-0.222988	0.697554	1.2191	0.856789		MdUI29558	Annexin-like protein [Medicago sativa (Alfalfa)]	membrane_cytoskeleton	-0.163411	-0.16433	-0.517603	0.892911	0.892343	0.698532
MdUI30203	Ran-binding protein, putative [Arabidopsis thaliana (Mouse-ear cress)]	membrane_cytoskeleton	-0.0598505	-0.686443	0.2137	0.959364	0.621384	1.15966		MdUI30203	Ran-binding protein, putative [Arabidopsis thaliana (Mouse-ear cress)]	membrane_cytoskeleton	0.166897	-0.253423	-0.55929	1.12264	0.838904	0.678636
MdUI28245	Dynamin related protein [Arabidopsis thaliana (Mouse-ear cress)]	membrane_transport, vesicle-mediated	-0.412853	-0.651225	-0.279001	0.751137	0.63674	0.824161		MdUI20055	Metallothionein-like protein [Pyrus pyrifolia (Japanese pear) (Pyrus serotina)]	metal ion binding	-0.15445	0.108354	-0.620453	0.898475	1.078	0.650467
MdUI24108	Dynamin-related protein 1C [Arabidopsis thaliana (Mouse-ear cress)]	membrane_transport, vesicle-mediated	-0.0764806	-0.675498	-0.341499	0.948368	0.626116	0.789221		MdUI20038	Metallothionein-like protein type 3 [Malus domestica (Apple) (Malus sylvestris)]	metal ion binding	-0.124221	0.179438	-0.324197	0.9175	1.13244	0.798743
MdUI37791	Epsilon-adaptin, putative [Arabidopsis thaliana (Mouse-ear cress)]	membrane_transport, vesicle-mediated	-0.671886	-0.587187	-0.301175	0.627685	0.66564	0.811591		MdUI19320	Amino acid transporter family protein [Arabidopsis thaliana (Mouse-ear cress)]	transport_AA	-0.049727	-0.454806	-0.593554	0.966119	0.729608	0.662708
MdUI21269	Translocase inner membrane subunit 17-1 [Arabidopsis thaliana (Mouse-ear cress)]	membrane_transport, vesicle-mediated	0.145859	-0.728372	-0.273456	1.10639	0.603585	0.827335		MdUI05756	Amino acid transporter family protein [Arabidopsis thaliana (Mouse-ear cress)]	transport_AA	-0.0323219	-0.598087	-0.309265	0.977845	0.660629	0.807053
MdUI09285	Beta-tubulin 6 [Triticum aestivum (Wheat)]	microtubule	0.0714576	-0.421021	-0.0675914	1.05078	0.746896	0.95423		MdUI25405	Amino acid transporter, putative [Arabidopsis thaliana (Mouse-ear cress)]	transport_AA	-0.0603899	-0.557633	-0.416428	0.959005	0.679416	0.749278
MdUI00622	Tubulin beta-1 chain [Zea mays (Maize)]	microtubule	-0.0743043	-0.642553	-0.127159	0.9498	0.640578	0.915633		MdUI13068	MID1-complementing activity 1 [Arabidopsis thaliana (Mouse-ear cress)]	transport_Ca2+ influx	0.581689	0.393323	0.576577	1.4966	1.31342	1.49131
MdUI21737	Amino acid permease family protein [Arabidopsis thaliana (Mouse-ear cress)]	transport_AA	0.065138	-0.600989	-0.345553	1.04619	0.659302	0.787006		MdUI13779	Plasma membrane Ca2+-ATPase [Glycine max (Soybean)]	transport_Ca2+ influx	-0.116653	0.230031	0.297467	0.922325	1.17286	1.22898
MdUI31968	Bidirectional amino acid transporter 1 [Arabidopsis thaliana (Mouse-ear cress)]	transport_AA	-0.647186	-0.569781	0.0197927	0.638525	0.673719	1.01381		MdUI27795	Cation/H+ exchanger 20 [Arabidopsis thaliana (Mouse-ear cress)]	transport_cation/proton	0.175645	0.133881	0.542186	1.12947	1.09724	1.45618
MdUI28021	Lysine and histidine specific transporter, putative [Arabidopsis thaliana (Mouse-ear cress)]	transport_AA	0.00912619	-0.665933	-1.01758	1.00635	0.630281	0.493946		MdUI01648	Aquaporin PIP1b2 [Brassica oleracea (Wild cabbage)]	transport_H2O	-0.0722857	-0.525347	-0.120602	0.95113	0.694792	0.919804
MdUI24631	ABC transporter family protein [Arabidopsis thaliana (Mouse-ear cress)]	transport_ABC	-0.0191028	0.504473	-0.329355	0.986846	1.4186	0.795892		MdUI31457	Curculin-like (mannose-binding) lectin family protein [Arabidopsis thaliana (Mouse-ear cress)]	transport_H2O	-0.301665	-0.776706	-1.19529	0.811316	0.583698	0.4367
MdUI26394	ABC transporter transmembrane protein [Oryza sativa (japonica cultivar-group)]	transport_ABC	-0.125832	0.961158	0.214623	0.916475	1.94687	1.1604		MdUI20795	Curculin-like (mannose-binding) lectin family protein [Arabidopsis thaliana (Mouse-ear cress)]	transport_H2O	0.160753	-0.955789	-1.10623	1.11787	0.51556	0.464507
MdUI15341	Acyl-CoA-binding protein [Ricinus communis (Castor bean)]	transport_lipid	0.236397	0.624373	-0.24397	1.17805	1.54154	0.844418		MdUI21815	Lipid transfer protein precursor [Malus domestica (Apple) (Malus sylvestris)]	transport_lipid	-0.144665	0.303919	0.341226	0.904589	1.23449	1.26683
MdUI21815	Lipid transfer protein precursor [Malus domestica (Apple) (Malus sylvestris)]	transport_lipid	-0.490948	0.43875	-0.024755	0.711558	1.35543	0.982988		MdUI12408	Nonspecific lipid-transfer protein precursor [Malus domestica (Apple) (Malus sylvestris)]	transport_lipid	-0.0619552	0.489622	-0.105571	0.957965	1.40408	0.929437
MdUI15955	Nitrate transporter 2.3 [Arabidopsis thaliana (Mouse-ear cress)]	transport_nitrate	0.441171	1.6336	-0.447923	1.35771	3.10286	0.733098		MdUI00682	Proline-rich protein [Glycine max (Soybean)]	transport_lipid	0.0896433	0.740793	0.378404	1.06411	1.67109	1.2999
MdUI08904	Oligopeptide transporter [Arabidopsis thaliana (Mouse-ear cress)]	transport_oligopeptide	0.0620485	-0.484591	-1.0649	1.04395	0.7147	0.478005		MdUI31865	Proline-rich protein [Glycine max (Soybean)]	transport_lipid	0.279812	0.526836	0.529874	1.21404	1.44077	1.4438
MdUI28519	Oligopeptide transporter [Arabidopsis thaliana (Mouse-ear cress)]	transport_oligopeptide	-0.092873	-0.229624	-0.741801	0.937654	0.852857	0.597992		MdUI32309	Proline-rich protein [Glycine max (Soybean)]	transport_lipid	0.110352	0.691108	0.54902	1.07949	1.61452	1.46309
MdUI15165	Proton-dependent oligopeptide transport (POT) family protein [Arabidopsis thaliana (Mouse-ear cress)]	transport_oligopeptide	-0.908159	-0.662789	-0.175447	0.532864	0.631656	0.885493		MdUI11989	SEC14 cytosolic factor family protein/phosphoglyceride transfer family protein [Arabidopsis thaliana (Mouse-ear cress)]	transport_lipid	0.208682	0.426644	0.505623	1.15563	1.3441	1.41974
MdUI02817	Sorbitol transporter [Malus domestica (Apple) (Malus sylvestris)]	transport_sorbitol	-0.113463	-0.428335	-0.625102	0.924367	0.743119	0.648374		MdUI28112	Peptide/amino acid transporter, putative [Arabidopsis thaliana (Mouse-ear cress)]	transport_oligopeptide	-0.129836	0.647012	0.491887	0.913935	1.56592	1.40628
MdUI02269	Sorbitol transporter [Malus domestica (Apple) (Malus sylvestris)]	transport_sorbitol	-0.145088	-0.351565	-0.401435	0.904324	0.783733	0.757105		MdUI24872	Proton-dependent oligopeptide transport (POT) family protein [Arabidopsis thaliana (Mouse-ear cress)]	transport_oligopeptide	-0.45522	-0.672007	-0.533947	0.729399	0.627633	0.690663
MdUI02268	Sorbitol transporter [Malus domestica (Apple) (Malus sylvestris)]	transport_sorbitol	-0.25719	-0.629615	-0.428726	0.836716	0.646349	0.742917		MdUI15165	Proton-dependent oligopeptide transport (POT) family protein [Arabidopsis thaliana (Mouse-ear cress)]	transport_oligopeptide	0.64751	0.361081	0.936012	1.56646	1.28439	1.91323
MdUI08761	Sorbitol transporter [Malus domestica (Apple) (Malus sylvestris)]	transport_sorbitol	-0.258024	-0.703947	-0.119045	0.836233	0.61389	0.920797		MdUI03011	Permease 1, putative [Arabidopsis thaliana (Mouse-ear cress)]	transport_permease	0.0831091	0.0856871	0.502406	1.0593	1.06119	1.41657
MdUI31887	Sorbitol transporter [Malus domestica (Apple) (Malus sylvestris)]	transport_sorbitol	-0.283467	-0.57963	-0.883729	0.821614	0.669135	0.541965		MdUI02176	Permease, putative [Gossypium hirsutum (Upland cotton)]	transport_permease	-0.110316	0.510557	0.370274	0.926385	1.4246	1.2926
MdUI20058	Sucrose transporter [Malus domestica (Apple) (Malus sylvestris)]	transport_sucrose	0.0324639	-0.298321	-0.210813	1.02276	0.813198	0.86405		MdUI20212	Phosphate transporter 6 [Arabidopsis thaliana (Mouse-ear cress)]	transport_phosphate	-0.164328	0.786018	-0.0149621	0.892344	1.72431	0.989683
MdUI20012	Sucrose transporter [Malus domestica (Apple) (Malus sylvestris)]	transport_sucrose	-0.170474	-0.284471	-0.49032	0.888551	0.821043	0.711867		MdUI07632	PHT6 (phosphate transporter 6) [Arabidopsis thaliana (Mouse-ear cress)]	transport_phosphate	0.220644	0.0568977	0.474453	1.16525	1.04023	1.38939
MdUI20047	Sucrose transporter [Malus domestica (Apple) (Malus sylvestris)]	transport_sucrose	-1.26157	-0.376703	-0.671566	0.417091	0.770196	0.627825		MdUI15442	Potassium channel TORK1 [Nicotiana tabacum (Common tobacco)]	transport_potassium	0.506703	0.50623	-0.010911	1.4208	1.42033	0.992466
MdUI09274	Sugar transporter family protein [Arabidopsis thaliana (Mouse-ear cress)]	transport_sugar	-0.0994876	-0.994938	0.062102	0.933364	0.501757	1.04399		MdUI21994	Stelar K+ outward rectifier [Arabidopsis thaliana (Mouse-ear cress)]	transport_potassium	0.126041	0.596622	0.29806	1.0913	1.51217	1.22949
MdUI30941	Sulfate transporter 68 [Arabidopsis thaliana (Mouse-ear cress)]	transport_sulfate	0.0638659	-0.112244	0.777104	1.04526	0.925148	1.71369		MdUI19651	Sorbitol transporter [Malus domestica (Apple) (Malus sylvestris)]	transport_sorbitol	-0.379497	-0.465189	-0.643289	0.768705	0.724376	0.640252
MdUI37771	Sulphate transporter 2 [Arabidopsis thaliana (Mouse-ear cress)]	transport_sulfate	0.108643	1.30497	-0.172827	1.07821	2.47079	0.887103		MdUI05686	Sorbitol transporter [Malus domestica (Apple) (Malus sylvestris)]	transport_sorbitol	-0.0658579	-0.127289	-0.556398	0.955377	0.91555	0.679998
										MdUI01726	Sorbitol transporter [Malus domestica (Apple) (Malus sylvestris)]	transport_sorbitol	-0.361457	-0.875381	-0.390727	0.778378	0.54511	0.762745
NOTE:										MdUI05685	Sorbitol transporter [Malus domestica (Apple) (Malus sylvestris)]	transport_sorbitol	-0.229991	-0.201009	-0.366823	0.85264	0.869942	0.775488
Highlighted genes with similar expression pattern between NAA and shading										MdUI31409	Sorbitol transporter [Malus domestica (Apple) (Malus sylvestris)]	transport_sorbitol	-0.11879	-0.0231428	-0.355467	0.92096	0.984087	0.781617
Highlighted genes with different expression pattern between NAA and shading										MdUI02268	Sorbitol transporter [Malus domestica (Apple) (Malus sylvestris)]	transport_sorbitol	-0.0743475	-0.552675	-0.266823	0.949772	0.681755	0.831148
										MdUI02819	Sorbitol transporter [Malus domestica (Apple) (Malus sylvestris)]	transport_sorbitol	-0.146634	-0.396584	-0.0522873	0.903356	0.759655	0.964406
										MdUI20047	Sucrose transporter [Malus domestica (Apple) (Malus sylvestris)]	transport_sucrose	-0.238502	-0.507461	-0.470389	0.847625	0.703459	0.72177
										MdUI10038	Sucrose transporter 3 [Arabidopsis thaliana (Mouse-ear cress)]	transport_sucrose	-0.0750328	-0.287899	0.0363421	0.949321	0.819094	1.02551
										MdUI08025	Sucrose transporter 5 [Arabidopsis thaliana (Mouse-ear cress)]	transport_sucrose	-0.133336	-0.310631	-0.371847	0.911721	0.806289	0.772793
										MdUI34747	Sucrose transporter 7 [Arabidopsis thaliana (Mouse-ear cress)]	transport_sucrose	0.208914	-0.433961	-0.19781	1.15582	0.740227	0.871873
										MdUI13242	Sucrose-proton symporter 5 [Arabidopsis thaliana (Mouse-ear cress)]	transport_sucrose	-0.094458	-0.44803	-0.548643	0.936624	0.733043	0.683663
										MdUI27000	Carbohydrate transporter/ organic anion transporter/ sugar porter [Arabidopsis thaliana]	transport_sugar	-0.0066278	-0.518762	-0.145664	0.995416	0.69797	0.903963
										MdUI25017	Hexose transporter [Lycopersicon esculentum (Tomato)]	transport_sugar	-0.0773119	-0.244126	-0.40851	0.947822	0.844327	0.753401
										MdUI38048	Hexose transporter HT2 [Vitis vinifera (Grape)]	transport_sugar	-0.166655	-0.156709	-0.513183	0.890906	0.897069	0.700675
										MdUI16819	Hexose transporter protein [Lycopersicon esculentum (Tomato)]	transport_sugar	-0.232512	-0.578934	0.102411	0.851152	0.669458	1.07357
										MdUI27040	Monosaccharide-H+ symporter [Datisca glomerata (Durango root)]	transport_sugar	-0.0879561	-0.112624	-0.262543	0.940855	0.924904	0.833617
										MdUI22303	Monosaccharide-H+ symporter [Datisca glomerata (Durango root)]	transport_sugar	-0.374179	-0.287088	-0.0557653	0.771545	0.819555	0.962084
										MdUI33798	Sugar transport protein 1 [Arabidopsis thaliana (Mouse-ear cress)]	transport_sugar	-0.00165278	-0.280039	-0.320465	0.998855	0.823569	0.800812
										MdUI24053	Sugar transport protein 1 [Arabidopsis thaliana (Mouse-ear cress)]	transport_sugar	0.0226913	-0.318041	0.0628862	1.01585	0.802159	1.04455
										MdUI03723	Sugar transport protein 1 [Arabidopsis thaliana (Mouse-ear cress)]	transport_sugar	0.100615	-0.206754	0.130446	1.07223	0.866485	1.09463
										MdUI30300	Sugar transport protein 13 [Arabidopsis thaliana (Mouse-ear cress)]	transport_sugar	-0.334497	-0.306295	-0.300689	0.793061	0.808716	0.811864
										MdUI24232	Sugar transport protein 13 [Arabidopsis thaliana (Mouse-ear cress)]	transport_sugar	0.229687	-0.519226	-0.288313	1.17258	0.697746	0.818859
										MdUI15376	Sugar transporter 1 [Arabidopsis thaliana (Mouse-ear cress)]	transport_sugar	-0.404138	-0.697927	-0.884069	0.755688	0.616457	0.541837
										MdUI10391	Sugar transporter 1 [Arabidopsis thaliana (Mouse-ear cress)]	transport_sugar	-0.0505346	-0.225108	-0.236043	0.965578	0.855531	0.849071
										MdUI17990	Sugar transporter 13 [Arabidopsis thaliana (Mouse-ear cress)]	transport_sugar	-0.363238	-0.834679	-0.259744	0.777418	0.560708	0.835236
										MdUI17702	Sugar transporter 13 [Arabidopsis thaliana (Mouse-ear cress)]	transport_sugar	-0.293012	-1.10922	-0.236763	0.816196	0.463546	0.848647
										MdUI31936	Integral membrane family protein [Arabidopsis thaliana (Mouse-ear cress)]	transport_unknown	0.12313	0.514605	0.0800334	1.0891	1.4286	1.05704
										MdUI15524	Integral membrane transporter family protein [Arabidopsis thaliana (Mouse-ear cress)]	transport_unknown	0.0537771	1.18223	-0.0133318	1.03798	2.26928	0.990802
										MdUI19797	Membrane trafficking factor, putative [Arabidopsis thaliana (Mouse-ear cress)]	transport_unknown	0.118411	0.839544	-0.102352	1.08554	1.78948	0.931513
										MdUI18204	ABC transporter-like protein [Arabidopsis thaliana (Mouse-ear cress)]	transporter_ABC	-0.119372	0.634564	0.313543	0.920588	1.55247	1.24276
										MdUI38817	ABC transporter-like protein [Brassica campestris (Field mustard)]	transporter_ABC	-0.239782	0.680616	1.05075	0.846873	1.60282	2.0716
										MdUI25714	ABC1 protein-like [Oryza sativa (japonica cultivar-group)]	transporter_ABC	-0.181898	0.00916858	0.634788	0.881542	1.00638	1.55271
										MdUI17094	Putative ABC transporter [Oryza sativa (japonica cultivar-group)]	transporter_ABC	-0.111969	0.547965	0.120175	0.925324	1.46202	1.08687

## Sheet: Cell cycle
NAA	Annotation	Description		logFC			Fold Change			SHD	Annotation	Description		logFC			Fold Change
MdUI10131	Cyclin dependent kinase B [Camellia sinensis (Tea)]	cell cycle_CDK	-0.0909311	-0.16399	-0.696627	0.938917	0.892553	0.617013		MdUI02852	Cyclin-dependent kinases regulatory subunit [Glycine max (Soybean)]	cell cycle_CDK	-0.214716	-0.0360713	0.107479	0.861716	0.975307	1.07734
MdUI15663	Cyclin-dependent kinase [Populus tremula x Populus tremuloides]	cell cycle_CDK	0.0243456	-0.19072	-0.229618	1.01702	0.876168	0.85286		MdUI09625	Cyclin-dependent kinase [Populus tremula x Populus tremuloides]	cell cycle_CDK	0.165242	0.0110251	-0.303496	1.12135	1.00767	0.810286
MdUI21514	Cyclin dependent kinase inhibitor [Euphorbia esula (Leafy spurge)]	cell cycle_CDK inhibitor	0.145708	0.212953	0.321155	1.10627	1.15906	1.24933		MdUI10131	Cyclin dependent kinase B [Camellia sinensis (Tea)]	cell cycle_CDK	-0.596155	-0.534114	-0.231554	0.661515	0.690582	0.851717
MdUI17926	Cell division control 2, CDC2 [Arabidopsis thaliana (Mouse-ear cress)]	cell cycle_cell division	-0.0696204	-0.143916	-0.504076	0.952889	0.905059	0.705112		MdUI15663	Cyclin-dependent kinase [Populus tremula x Populus tremuloides]	cell cycle_CDK	-0.0198931	-0.297714	-0.220707	0.986306	0.813541	0.858145
MdUI39609	Cell division control protein 48 homolog B [Arabidopsis thaliana (Mouse-ear cress)]	cell cycle_cell division	-0.515303	-0.625596	-0.816707	0.699646	0.648152	0.567736		MdUI26928	Cyclin-dependent kinase C;2 [Arabidopsis thaliana (Mouse-ear cress)]	cell cycle_CDK	-0.367795	-0.26604	-0.116256	0.774966	0.831599	0.922579
MdUI01273	Cyclin B3;1 [Arabidopsis thaliana (Mouse-ear cress)]	cell cycle_cyclin	0.0552169	-0.312484	-0.27691	1.03902	0.805254	0.825357		MdUI29705	Cyclin-dependent kinase D1;1 [Arabidopsis thaliana (Mouse-ear cress)]	cell cycle_CDK	-0.311445	0.0443497	0.0767185	0.805834	1.03122	1.05462
MdUI11274	Cyclin d3 [Glycine max (Soybean)]	cell cycle_cyclin	0.103619	-0.363838	-0.4576	1.07447	0.777094	0.728197		MdUI33965	Cyclin-dependent kinase C;1 [Arabidopsis thaliana (Mouse-ear cress)]	cell cycle_CDK	-0.248304	-0.278287	-0.0119866	0.841886	0.82457	0.991726
MdUI16135	Cyclin C-like protein [Arabidopsis thaliana (Mouse-ear cress)]	cell cycle_cyclin	-0.130104	-0.308213	-0.439827	0.913766	0.807641	0.737223		MdUI21514	Cyclin dependent kinase inhibitor [Euphorbia esula (Leafy spurge)]	cell cycle_CDK inhibitor	0.311684	0.239469	0.231697	1.24116	1.18056	1.17422
MdUI21342	Putative D-type cyclin [Arabidopsis thaliana (Mouse-ear cress)]	cell cycle_cyclin	-0.504036	-0.181335	-0.0225471	0.705132	0.881887	0.984493		MdUI07215	Yippee-like protein, putative [Oryza sativa (japonica cultivar-group)]	cell cycle_cell division	-0.440441	-0.742803	-0.80306	0.736909	0.597577	0.573132
MdUI23328	Cyclin B1-1 [Daucus carota (Carrot)]	cell cycle_cyclin	0.0555578	-0.288648	-0.536196	1.03926	0.818669	0.689587		MdUI12723	Cell division cycle protein 48 homolog [Glycine max (Soybean)]	cell cycle_cell division	0.0891837	-0.292724	-0.689046	1.06377	0.816359	0.620264
MdUI24880	Cyclin d3 [Glycine max (Soybean)]	cell cycle_cyclin	-0.0644051	-0.365075	-0.227415	0.95634	0.776428	0.854164		MdUI39609	Cell division control protein 48 homolog B [Arabidopsis thaliana (Mouse-ear cress)]	cell cycle_cell division	-0.142605	-0.403888	-0.530117	0.905882	0.755818	0.692498
MdUI26727	Putative cyclin H AtCycH1 [Arabidopsis thaliana (Mouse-ear cress)]	cell cycle_cyclin	0.100737	-0.116558	-0.209299	1.07232	0.922386	0.864957		MdUI10303	Mitotic cyclin a2-type [Glycine max (Soybean)]	cell cycle_cyclin	-0.466718	-0.256543	0.10903	0.723609	0.837091	1.0785
MdUI27357	Cyclin D3 [Malus domestica (Apple) (Malus sylvestris)]	cell cycle_cyclin	-0.447889	-0.357286	0.00618589	0.733115	0.780632	1.0043		MdUI14358	Cyclin D4;2 [Arabidopsis thaliana (Mouse-ear cress)]	cell cycle_cyclin	-0.3233	0.0904552	-0.0976319	0.79924	1.06471	0.934566
MdUI31388	G2/mitotic-specific cyclin-1 [Medicago varia (Alfalfa)]	cell cycle_cyclin	-0.225131	-0.13191	-0.284536	0.855517	0.912622	0.821006		MdUI16590	Cyclin C-like protein [Arabidopsis thaliana (Mouse-ear cress)]	cell cycle_cyclin	-0.713191	-0.480469	0.0887504	0.60997	0.716745	1.06345
MdUI37911	Cyclin A3;4 [Arabidopsis thaliana (Mouse-ear cress)]	cell cycle_cyclin	0.153921	-0.513739	-0.310971	1.11259	0.700405	0.806099		MdUI17662	Cyclin B1-2 [Daucus carota (Carrot)]	cell cycle_cyclin	-0.311215	-0.285302	-0.567654	0.805963	0.82057	0.674713
										MdUI20675	Cyclin D1;1 [Arabidopsis thaliana (Mouse-ear cress)]	cell cycle_cyclin	-0.352774	0.117651	0.196343	0.783077	1.08497	1.14579
NOTE:										MdUI21181	Cyclin-like F-box [Medicago truncatula (Barrel medic)]	cell cycle_cyclin	-0.537267	0.198112	-0.172543	0.689075	1.1472	0.887277
Highlighted genes with similar expression pattern between NAA and shading										MdUI24880	Cyclin d3 [Glycine max (Soybean)]	cell cycle_cyclin	0.0975986	-0.371224	0.0142995	1.06999	0.773126	1.00996
Highlighted genes with different expression pattern between NAA and shading										MdUI27575	CYCD3;1, putative [Malus domestica (Apple) (Malus sylvestris)]	cell cycle_cyclin	0.103782	-0.259887	-0.433261	1.07459	0.835153	0.740586
										MdUI31102	CYCLIN D4;1 [Arabidopsis thaliana (Mouse-ear cress)]	cell cycle_cyclin	-0.213551	-0.524408	-0.0396012	0.862412	0.695244	0.972924
										MdUI34488	CYCLIN D4;1 [Arabidopsis thaliana (Mouse-ear cress)]	cell cycle_cyclin	-0.189099	-0.318058	-0.332869	0.877153	0.802149	0.793956

## Sheet: Hormone response
NAA	Annotation	Description		logFC			Fold Change			SHD	Annotation	Description		logFC			Fold Change
MdUI01929	9-cis-epoxycarotenoid dioxygenase [Malus domestica (Apple) (Malus sylvestris)]	ABA_biosynthesis	0.15949	0.507658	0.768856	1.11689	1.42174	1.70392		MdUI01929	9-cis-epoxycarotenoid dioxygenase [Malus domestica (Apple) (Malus sylvestris)]	ABA_biosynthesis	0.024249	0.35723	0.434625	1.01695	1.28096	1.35156
MdUI11667	9-cis-epoxycarotenoid dioxygenase [Phaseolus vulgaris (Kidney bean) (French bean)]	ABA_biosynthesis	0.132327	0.491715	0.681032	1.09606	1.40612	1.60329		MdUI30877	9-cis-epoxycarotenoid dioxygenase [Malus domestica (Apple) (Malus sylvestris)]	ABA_biosynthesis	0.231598	0.328788	0.0501287	1.17413	1.25596	1.03536
MdUI21641	9-cis-epoxycarotenoid dioxygenase 9 [Arabidopsis thaliana (Mouse-ear cress)]	ABA_biosynthesis	0.198156	0.351487	0.422115	1.14723	1.27588	1.33989		MdUI07844	9-cis-epoxycarotenoid dioxygenase 6 [Arabidopsis thaliana (Mouse-ear cress)]	ABA_biosynthesis	-0.0842416	0.260992	0.489831	0.94328	1.1983	1.40428
MdUI27469	Zeaxanthin epoxidase precursor [Prunus armeniaca (Apricot)]	ABA_biosynthesis	-0.129975	0.280978	0.399513	0.913847	1.21502	1.31906		MdUI21641	9-cis-epoxycarotenoid dioxygenase 9 [Arabidopsis thaliana (Mouse-ear cress)]	ABA_biosynthesis	0.070627	0.360514	0.590629	1.05017	1.28388	1.5059
										MdUI37923	ABA deficient 1 [Arabidopsis thaliana (Mouse-ear cress)]	ABA_biosynthesis	0.580699	0.584093	0.494715	1.49557	1.4991	1.40904
MdUI06961	IAA-amido synthases, putative [Arabidopsis thaliana (Mouse-ear cress)]	auxin_metabolism	0.498976	0.521747	0.203124	1.41321	1.43569	1.15119		MdUI27602	Abscisic aldehyde oxidase [Arabidopsis thaliana (Mouse-ear cress)]	ABA_biosynthesis	-0.164859	0.339152	0.567151	0.892016	1.26501	1.48159
MdUI16765	Indole-3-acetic acid-amido synthetase GH3.5 [Oryza sativa (Rice)]	auxin_metabolism	0.239245	0.394424	-0.376296	1.18038	1.31442	0.770413		MdUI33410	Abscisic aldehyde oxidase [Arabidopsis thaliana (Mouse-ear cress)]	ABA_biosynthesis	-0.164166	0.37512	0.699608	0.892444	1.29695	1.62406
MdUI09733	Putative auxin-amidohydrolase precursor [Populus alba x Populus tremula]	auxin_metabolism	-0.57874	-0.157037	0.326166	0.669548	0.896865	1.25368		MdUI02054	Abscisic aldehyde oxidase 3 [Arabidopsis thaliana (Mouse-ear cress)]	ABA_biosynthesis	-0.0629227	0.170341	0.563141	0.957323	1.12532	1.47748
MdUI19340	Putative auxin-amidohydrolase precursor [Populus alba x Populus tremula]	auxin_metabolism	-0.594998	0.0419901	0.228135	0.662045	1.02953	1.17132		MdUI00780	Aldehyde oxidase 1 [Arabidopsis thaliana (Mouse-ear cress)]	ABA_biosynthesis	-0.40317	0.362175	0.404225	0.756195	1.28536	1.32338
MdUI18681	ARF1, Auxin response factor 1 [Arabidopsis thaliana (Mouse-ear cress)]	auxin_response_ARF	0.378434	0.508367	0.486972	1.29993	1.42244	1.4015		MdUI00021	Aldehyde oxidase 1 [Arabidopsis thaliana (Mouse-ear cress)]	ABA_biosynthesis	0.0548415	0.40338	0.19089	1.03874	1.3226	1.14147
MdUI39580	Auxin response factor 11 [Arabidopsis thaliana (Mouse-ear cress)]	auxin_response_ARF	-0.480909	0.528241	0.695535	0.716526	1.44217	1.61948		MdUI13746	Aldehyde oxidase 2 [Arabidopsis thaliana (Mouse-ear cress)]	ABA_biosynthesis	-0.142433	0.275259	0.42636	0.90599	1.21021	1.34384
MdUI25608	Auxin response factor 18 [Arabidopsis thaliana (Mouse-ear cress)]	auxin_response_ARF	0.208558	0.0615355	0.792939	1.15553	1.04358	1.7326		MdUI01930	Neoxanthin cleavage enzyme-like protein [Malus domestica (Apple) (Malus sylvestris)]	ABA_biosynthesis	-0.0383657	0.151937	0.528744	0.973757	1.11106	1.44267
MdUI19477	Auxin response factor 3 [Cucumis sativus (Cucumber)]	auxin_response_ARF	0.265909	-0.0567026	0.521895	1.20239	0.961459	1.43584		MdUI28181	Short chain dehydrogenase/reductase SDR [Pseudomonas fluorescens (strain PfO-1)]	ABA_biosynthesis	-0.0392395	0.937184	0.51633	0.973168	1.91479	1.43031
MdUI21068	Auxin response factor 4 [Lycopersicon esculentum (Tomato)]	auxin_response_ARF	-0.225185	0.387519	0.488879	0.855486	1.30814	1.40335		MdUI09386	Short-chain dehydrogenase/reductase (SDR) family protein [Arabidopsis thaliana (Mouse-ear cress)]	ABA_biosynthesis	0.175319	0.557688	0.278109	1.12921	1.47191	1.2126
MdUI23269	Auxin-responsive protein IAA12 [Arabidopsis thaliana (Mouse-ear cress)]	auxin_response_Aux/IAA	0.251764	-0.586044	-0.153007	1.19066	0.666167	0.899374		MdUI05644	Short-chain dehydrogenase/reductase [Solanum tuberosum (Potato)]	ABA_biosynthesis	-0.27208	0.581704	0.422782	0.828125	1.49662	1.34051
MdUI05438	Auxin-responsive protein IAA27 [Arabidopsis thaliana (Mouse-ear cress)]	auxin_response_Aux/IAA	0.22048	-0.312082	-0.445346	1.16512	0.805478	0.734408		MdUI05406	ABA deficient 3 [Arabidopsis thaliana (Mouse-ear cress)]	ABA_biosynthesis_molybdenum cofactor	-0.119942	0.232527	0.32536	0.920224	1.17489	1.25298
MdUI05421	IAA16 protein [Gossypium hirsutum (Upland cotton)]	auxin_response_Aux/IAA	-0.106975	0.171422	0.267055	0.928533	1.12617	1.20335		MdUI16250	ABI1 protein phosphatase 2C [Lotus japonicus]	ABA_signaling	-0.0891352	0.448229	0.693554	0.940086	1.36436	1.61726
MdUI06083	Putative auxin-induced SAUR-like protein [Capsicum annuum (Bell pepper)]	auxin_response_SAUR-like	0.471535	0.223908	-0.0682374	1.38658	1.16789	0.953803		MdUI15498	ABI2 protein phosphatase 2C [Arabidopsis thaliana (Mouse-ear cress)]	ABA_signaling	-0.101808	0.268967	0.379405	0.931864	1.20495	1.30081
MdUI19826	Auxin efflux carrier [Lupinus albus (White lupin)]	auxin_transport_efflux	-0.0313099	-0.372817	-0.451155	0.978531	0.772273	0.731457		MdUI07100	ABI3-interacting protein 2 [Arabidopsis thaliana (Mouse-ear cress)]	ABA_signaling	0.0221609	0.132629	0.265586	1.01548	1.09629	1.20212
MdUI04486	Auxin efflux carrier [Momordica charantia (Bitter gourd) (Balsam pear)]	auxin_transport_efflux	-0.29011	-0.459457	-0.494654	0.81784	0.72726	0.709732		MdUI31862	ABI3-interacting protein 2 [Arabidopsis thaliana (Mouse-ear cress)]	ABA_signaling	0.0454289	0.134018	0.308534	1.03199	1.09735	1.23845
MdUI28508	Auxin efflux carrier family protein [Arabidopsis thaliana (Mouse-ear cress)]	auxin_transport_efflux	-0.0296612	-0.348672	0.0534334	0.97965	0.785307	1.03773		MdUI38362	C-terminal domain phosphatase-like 1 [Arabidopsis thaliana (Mouse-ear cress)]	ABA_signaling	0.544246	0.264549	-0.0698444	1.45826	1.20126	0.952741
MdUI10173	PIN1-like auxin transport protein [Populus tremula x Populus tremuloides]	auxin_transport_efflux	-0.0294546	-0.11653	-0.235616	0.979791	0.922403	0.849322		MdUI00067	HAB1 (HOMOLOGY TO ABI1); protein phosphatase type 2C [Arabidopsis thaliana (Mouse-ear cress)]	ABA_signaling	0.202625	0.464041	0.537685	1.15079	1.3794	1.45164
MdUI07653	PIN1-like auxin transport protein [Populus tremula x Populus tremuloides]	auxin_transport_efflux	0.0197396	-0.329078	-0.409822	1.01378	0.796045	0.752716		MdUI31272	ABA-responsive protein, putative [Oryza sativa (japonica cultivar-group)]	ABA_signaling	-0.235358	-0.479491	-0.558657	0.849474	0.71723	0.678934
MdUI31404	PIN1-like auxin transport protein [Populus tremula x Populus tremuloides]	auxin_transport_efflux	-0.0218313	-0.410812	-0.259994	0.984982	0.7522	0.835091		MdUI22565	ABA responsive elements-binding factor 2 [Arabidopsis thaliana (Mouse-ear cress)]	ABA_signaling	-0.0476434	0.128461	0.336742	0.967515	1.09313	1.2629
MdUI00944	Putative auxin influx carrier protein [Prunus avium (Cherry)]	auxin_transport_influx	0.0987705	0.364395	0.259979	1.07086	1.28734	1.19746		MdUI22564	ABA responsive elements-binding factor 2 [Arabidopsis thaliana (Mouse-ear cress)]	ABA_signaling	-0.0243753	0.12985	0.396903	0.983246	1.09418	1.31668
MdUI00945	Putative auxin influx carrier protein [Prunus avium (Cherry)]	auxin_transport_influx	0.016093	0.416295	-0.0687502	1.01122	1.3345	0.953464		MdUI35273	ABA responsive elements-binding factor 1 [Arabidopsis thaliana (Mouse-ear cress)]	ABA_signaling	-0.0709114	0.370717	0.437946	0.952036	1.293	1.35467
MdUI33800	Cytokinin response factor 2 [Arabidopsis thaliana (Mouse-ear cress)]	cytokinin_response	-0.504618	-0.246049	-0.860531	0.704847	0.843202	0.55075		MdUI15653	Auxin-induced SAUR-like protein [Capsicum annuum (Bell pepper)]	auxin_response_SAUR-like	0.333368	0.986461	0.287828	1.25995	1.98132	1.2208
MdUI31816	Cytokinin response factor 4 [Arabidopsis thaliana (Mouse-ear cress)]	cytokinin_response	-0.441464	-0.42565	-0.703401	0.736387	0.744503	0.614123		MdUI06540	Auxin-induced saur-like protein [Malus domestica (Apple) (Malus sylvestris)]	auxin_response_SAUR-like	-0.168719	-0.706131	-0.180958	0.889632	0.612962	0.882117
										MdUI04486	Auxin efflux carrier [Momordica charantia (Bitter gourd) (Balsam pear)]	auxin_transport_efflux	0.220396	0.187603	0.565794	1.16505	1.13887	1.4802
MdUI15847	1-aminocyclopropane-1-carboxylate oxidase 1 [Malus domestica (Apple) (Malus sylvestris)]	ethylene_biosynthesis	0.0994106	0.587967	0.937444	1.07134	1.50313	1.91513		MdUI04485	Auxin efflux carrier protein [Medicago truncatula (Barrel medic)]	auxin_transport_efflux	0.387678	0.256924	0.564337	1.30829	1.19493	1.47871
MdUI15113	1-aminocyclopropane-1-carboxylate oxidase 1 [Malus domestica (Apple) (Malus sylvestris)]	ethylene_biosynthesis	0.0501363	0.279836	0.702066	1.03536	1.21406	1.62683		MdUI07653	PIN1-like auxin transport protein [Populus tremula x Populus tremuloides]	auxin_transport_efflux	-0.317177	-0.246386	-0.512022	0.802639	0.843005	0.701239
MdUI19979	1-aminocyclopropane-1-carboxylate synthase 5 [Malus domestica (Apple) (Malus sylvestris)]	ethylene_biosynthesis	0.0569058	0.860018	0.0694784	1.04023	1.81506	1.04934		MdUI31565	Brassinosteroid-6-oxidase [Vitis vinifera (Grape)]	brassinosteroid_catabolism	0.109441	-0.00127446	-0.591777	1.07881	0.999117	0.663525
MdUI19978	1-aminocyclopropane-1-carboxylate synthase 5 [Malus domestica (Apple) (Malus sylvestris)]	ethylene_biosynthesis	0.0150966	0.457105	0.224747	1.01052	1.37278	1.16857		MdUI07918	BR-signaling kinase 1 (BSK1) [Arabidopsis thaliana (Mouse-ear cress)]	brassinosteroid_signaling	-0.595303	-0.00473081	0.594068	0.661906	0.996726	1.5095
MdUI19814	Ethylene receptor ETR1 [Malus domestica (Apple) (Malus sylvestris)]	ethylene_signaling	-0.229843	0.530008	0.256667	0.852728	1.44394	1.19472
MdUI25032	Ethylene receptor ERS [Malus domestica (Apple) (Malus sylvestris)]	ethylene_signaling	0.525515	0.432965	0.369549	1.43945	1.35001	1.29195		MdUI38980	Cytokinin receptor [Catharanthus roseus (Rosy periwinkle) (Madagascar periwinkle)]	cytokinin_signaling	-0.161308	-0.207732	-0.848446	0.894214	0.865897	0.555383
MdUI28510	Ethylene response sensor 1 [Arabidopsis thaliana (Mouse-ear cress)]	ethylene_signaling	0.597156	0.0187677	0.83831	1.51273	1.01309	1.78795		MdUI31816	Cytokinin response factor 4 [Arabidopsis thaliana (Mouse-ear cress)]	cytokinin_signaling	-0.179064	-0.35679	-0.582751	0.883276	0.7809	0.667689
MdUI24905	Ethylene-responsive transcription factor 12 [Arabidopsis thaliana (Mouse-ear cress)]	ethylene_signaling	0.135226	0.574742	0.11124	1.09827	1.48941	1.08016		MdUI01431	Histidine-containing phosphotransfer protein [Catharanthus roseus (Rosy periwinkle) (Madagascar periwinkle)]	cytokinin_signaling	-0.0804181	-0.812404	-0.610613	0.945784	0.569432	0.654918
MdUI21665	Putative ethylene response factor ERF1 [Oryza sativa (japonica cultivar-group)]/Ethylene response factor 5 [Lycopersicon esculentum (Tomato)]	ethylene_signaling	-0.0963885	0.281603	0.615668	0.935372	1.21554	1.53227
										MdUI12931	1-aminocyclopropane-1-carboxylate oxidase [Arabidopsis thaliana (Mouse-ear cress)]	ethylene_biosynthesis	-0.0941102	0.48745	0.667755	0.93685	1.40196	1.5886
MdUI16110	Gibberellic acid receptor [Arabidopsis thaliana (Mouse-ear cress)]	GA_signaling	-0.422248	-0.328535	-0.523143	0.746261	0.796345	0.695854		MdUI15113	1-aminocyclopropane-1-carboxylate oxidase 1 [Malus domestica (Apple) (Malus sylvestris)]	ethylene_biosynthesis	-0.111387	-0.0921126	0.390336	0.925698	0.938148	1.3107
										MdUI15847	1-aminocyclopropane-1-carboxylate oxidase 1 [Malus domestica (Apple) (Malus sylvestris)]	ethylene_biosynthesis	0.323713	0.475332	0.591565	1.25155	1.39024	1.50688
MdUI22055	Spermidine synthase / Spermidine aminopropyltransferase [Arabidopsis thaliana (Mouse-ear cress)]	polyamine_biosynthesis	-0.568298	-0.493294	0.0576066	0.674412	0.710401	1.04074		MdUI19979	1-aminocyclopropane-1-carboxylate synthase [Malus domestica (Apple) (Malus sylvestris)]	ethylene_biosynthesis	0.319939	0.574042	0.21449	1.24828	1.48869	1.16029
MdUI04227	Spermidine synthase [Malus domestica (Apple) (Malus sylvestris)]	polyamine_biosynthesis	-0.124728	-0.587445	-0.465851	0.917177	0.66552	0.724044		MdUI19978	1-aminocyclopropane-1-carboxylate synthase 5 [Malus domestica (Apple) (Malus sylvestris)]	ethylene_biosynthesis	0.111639	0.355367	0.871124	1.08046	1.27931	1.82909
MdUI04228	Spermidine synthase [Malus domestica (Apple) (Malus sylvestris)]	polyamine_biosynthesis	-0.313811	-0.419838	-0.524638	0.804514	0.747509	0.695133		MdUI15053	Reversion-to-ethylene sensitivity 1, RTE1 [Arabidopsis thaliana (Mouse-ear cress)]	ethylene_signaling	0.152576	0.0505798	0.61669	1.11155	1.03568	1.53335
MdUI17089	Spermidine synthase [Malus domestica (Apple) (Malus sylvestris)]	polyamine_biosynthesis	-0.315978	-0.332017	-0.225271	0.803306	0.794425	0.855434		MdUI19814	Ethylene receptor ETR1 [Malus domestica (Apple) (Malus sylvestris)]	ethylene_signaling	-0.0352201	0.723657	0.686724	0.975883	1.65136	1.60962
MdUI26004	Spermidine synthase 3 [Arabidopsis thaliana (Mouse-ear cress)]	polyamine_biosynthesis	-0.163606	-0.533678	-0.156888	0.892791	0.690791	0.896958		MdUI25032	Ethylene receptor ERS [Malus domestica (Apple) (Malus sylvestris)]	ethylene_signaling	0.27972	0.523623	0.30333	1.21396	1.43756	1.23399
										MdUI02756	Ethylene response factor 4 [Lycopersicon esculentum (Tomato)]	ethylene_signaling	-0.0582689	0.717466	0.237018	0.960416	1.64429	1.17855
NOTE:										MdUI16803	Ethylene-forming-enzyme-like dioxygenase [Prunus armeniaca (Apricot)]	ethylene_signaling	-0.0145263	0.629178	0.424029	0.989982	1.54668	1.34167
Highlighted genes with similar expression pattern between NAA and shading										MdUI15131	Ethylene-responsive transcriptional coactivator, putative [Arabidopsis thaliana (Mouse-ear cress)]	ethylene_signaling	0.34307	0.487243	0.504305	1.26845	1.40176	1.41844
Highlighted genes with different expression pattern between NAA and shading
										MdUI07331	GA 2-oxidase 2 [Nerium oleander (Oleander)]	GA_metabolism	0.802792	0.61162	0.392804	1.74447	1.52797	1.31294
										MdUI16110	Gibberellic acid receptor [Arabidopsis thaliana (Mouse-ear cress)]	GA_signaling	-0.408205	-0.271988	-0.664637	0.75356	0.828178	0.630847
										MdUI14580	Gibberellin receptor GID1L2 [Arabidopsis thaliana (Mouse-ear cress)]	GA_signaling	-0.493924	-0.316785	-0.682117	0.710091	0.802857	0.62325
										MdUI29714	Spermidine synthase, putative [Aspergillus fumigatus (Sartorya fumigata)]	polyamine_biosynthesis	0.0749636	-0.528237	-0.293039	1.05333	0.693402	0.816181

## Sheet: Cell wall modification
NAA	Annotation	Description		logFC			Fold Change			SHD	Annotation	Description		logFC			Fold Change
MdUI14321	1,3-beta-glucanohydrolase [Solanum tuberosum (Potato)]	cell wall_degradation	-0.158386	0.305263	0.287954	0.896027	1.23564	1.22091		MdUI14321	1,3-beta-glucanohydrolase [Solanum tuberosum (Potato)]	cell wall_degradation	-0.139806	-0.0231905	0.604368	0.907641	0.984054	1.52031
MdUI06425	Beta-1,3-glucanase [Fragaria ananassa (Strawberry)]	cell wall_degradation	-0.00805457	0.602441	0.138669	0.994433	1.51828	1.10089		MdUI29293	Beta-galactosidase 2 [Pyrus communis (Pear)]	cell wall_degradation	0.278944	0.482164	0.84018	1.21331	1.39684	1.79027
MdUI07061	Beta-1,3-glucanase [Prunus persica (Peach)]	cell wall_degradation	-0.193734	0.798326	0.575801	0.87434	1.73908	1.4905		MdUI20006	Beta-galactosidase precursor (Lactase) (Acid beta- galactosidase) (Exo-(1-->4)-beta-D-galactanase) [Malus domestica (Apple) (Malus sylvestris)]	cell wall_degradation	-0.174922	0.535219	1.24788	0.885816	1.44916	2.37492
MdUI08030	Beta-D-glucan exohydrolase [Triticum aestivum (Wheat)]	cell wall_degradation	-0.00193259	0.508659	0.0512076	0.998661	1.42273	1.03613		MdUI20033	Beta-galactosidase precursor (Lactase) (Acid beta- galactosidase) (Exo-(1-->4)-beta-D-galactanase) [Malus domestica (Apple) (Malus sylvestris)]	cell wall_degradation	-0.134437	0.634963	0.839252	0.911025	1.5529	1.78912
MdUI21405	Glucan endo-1,3-beta-glucosidase A precursor (EC 3.2.1.39) ((1->3)- beta-glucan endohydrolase A) ((1->3)-beta-glucanase A) [Lycopersicon esculentum (Tomato)]	cell wall_degradation	0.026712	0.519704	0.253569	1.01869	1.43366	1.19215		MdUI19505	Endo-1,4-beta-glucanase [Pisum sativum (Garden pea)]	cell wall_degradation	0.2925	0.0363049	0.518334	1.22476	1.02548	1.4323
MdUI15716	Glycoside hydrolase family 28 protein / polygalacturonase (pectinase) family protein [Arabidopsis thaliana (Mouse-ear cress)]	cell wall_degradation	0.355421	0.0452173	0.568962	1.27936	1.03184	1.48346		MdUI01453	Glycoside hydrolase family 28 protein / polygalacturonase (pectinase) family protein [Arabidopsis thaliana (Mouse-ear cress)]	cell wall_degradation	-0.184527	-0.101074	0.571515	0.879938	0.932338	1.48608
MdUI37855	Glycoside hydrolase family 28 protein / polygalacturonase (pectinase) family protein [Arabidopsis thaliana (Mouse-ear cress)]	cell wall_degradation	0.0753524	0.144436	0.707086	1.05362	1.1053	1.6325		MdUI15716	Glycoside hydrolase family 28 protein / polygalacturonase (pectinase) family protein [Arabidopsis thaliana (Mouse-ear cress)]	cell wall_degradation	0.637699	0.609559	0.711724	1.55585	1.52579	1.63776
MdUI31379	Glycosyl hydrolase family 3 protein [Arabidopsis thaliana (Mouse-ear cress)]	cell wall_degradation	0.479607	0.920944	0.509429	1.39436	1.89335	1.42349		MdUI37855	Glycoside hydrolase family 28 protein / polygalacturonase (pectinase) family protein [Arabidopsis thaliana (Mouse-ear cress)]	cell wall_degradation	0.689117	0.071229	0.241625	1.6123	1.05061	1.18232
MdUI38736	Polygalacturonase [Lycopersicon esculentum (Tomato)]	cell wall_degradation	0.0326558	-0.115301	0.557729	1.02289	0.92319	1.47195		MdUI24449	Glycoside hydrolase family 28 protein/polygalacturonase (pectinase) family protein [Arabidopsis thaliana (Mouse-ear cress)]	cell wall_degradation	0.0244949	0.503415	0.784111	1.01712	1.41757	1.72203
MdUI20004	Polygalacturonase precursor [Malus domestica (Apple) (Malus sylvestris)]	cell wall_degradation	0.214179	0.494631	0.309316	1.16004	1.40896	1.23912		MdUI08162	Pectate lyase [Gossypium hirsutum (Upland cotton)]	cell wall_degradation	0.0174101	0.703966	0.372091	1.01214	1.62898	1.29423
MdUI25463	Beta galactosidase 1 [Arabidopsis thaliana (Mouse-ear cress)]	cell wall_degredation	-0.347179	0.323662	0.738665	0.78612	1.2515	1.66863		MdUI20014	Pectate lyase [Gossypium hirsutum (Upland cotton)]	cell wall_degradation	0.0831378	0.608798	0.234659	1.05932	1.52499	1.17663
MdUI20562	Beta glucosidase 11 (BGLU11) [Arabidopsis thaliana (Mouse-ear cress)]	cell wall_degredation	-0.0592605	-0.0505353	0.521388	0.959756	0.965578	1.43534		MdUI06880	Pectate lyase family protein [Arabidopsis thaliana (Mouse-ear cress)]	cell wall_degradation	0.251137	0.403149	0.734523	1.19014	1.32239	1.66385
MdUI15732	Polygalacturonase-like protein [Fragaria ananassa (Strawberry)]	cell wall_degredation	0.0848178	-0.0758327	0.526932	1.06055	0.948794	1.44086		MdUI04352	Pectate lyase, putative [Oryza sativa (japonica cultivar-group)]	cell wall_degradation	0.433389	-0.135802	0.613176	1.3504	0.910164	1.52962
MdUI15238	Expansin [Malus domestica (Apple) (Malus sylvestris)]	cell wall_loosening	0.2439	0.354793	0.277228	1.18419	1.2788	1.21186		MdUI24982	Polygalacturonase [Glycine max (Soybean)]	cell wall_degradation	0.013401	0.62939	0.577988	1.00933	1.54691	1.49277
MdUI20985	Expansin [Pinus taeda (Loblolly pine)]	cell wall_loosening	0.301638	0.234631	0.608045	1.23254	1.17661	1.52419		MdUI38736	Polygalacturonase [Lycopersicon esculentum (Tomato)]	cell wall_degradation	-0.0183331	0.29605	0.577514	0.987373	1.22778	1.49228
MdUI19970	Expansin 3 [Malus domestica (Apple) (Malus sylvestris)]	cell wall_loosening	0.0386994	0.223983	0.0642486	1.02719	1.16795	1.04554		MdUI13090	Polygalacturonase [Pisum sativum (Garden pea)]	cell wall_degradation	-0.0754508	0.52287	0.626088	0.949046	1.43681	1.54337
MdUI08973	Expansin-related protein precursor [Arabidopsis thaliana (Mouse-ear cress)]	cell wall_loosening	0.121355	0.542338	0.163695	1.08776	1.45633	1.12015		MdUI21492	Polygalacturonase [Pisum sativum (Garden pea)]	cell wall_degradation	0.296948	0.603582	0.657358	1.22854	1.51948	1.57719
MdUI27738	Pectinacetylesterase [Arabidopsis thaliana (Mouse-ear cress)]	cell wall_modification	0.288739	0.0783991	0.746387	1.22157	1.05585	1.67759		MdUI10260	Polygalacturonase non-catalytic subunit JP630 precursor [Arabidopsis thaliana (Mouse-ear cress)]	cell wall_degradation	-0.0529656	0.148605	0.59864	0.963953	1.1085	1.51429
MdUI17953	Pectinesterase family protein [Arabidopsis thaliana (Mouse-ear cress)]	cell wall_modification	-0.228136	0.0240106	1.12122	0.853737	1.01678	2.17531		MdUI12222	Polygalacturonase-like protein [Fragaria ananassa (Strawberry)]	cell wall_degradation	-0.145302	0.18203	0.606905	0.90419	1.13448	1.52299
MdUI20288	Pectinesterase family protein [Arabidopsis thaliana (Mouse-ear cress)]	cell wall_modification	-0.00135151	0.598262	-0.188708	0.999064	1.51389	0.877391		MdUI33676	Pullulanase 1 [Arabidopsis thaliana (Mouse-ear cress)]	cell wall_degradation	0.167776	-0.178506	0.266363	1.12333	0.883618	1.20277
MdUI06754	Cellulose synthase [Medicago truncatula (Barrel medic)]	cell wall_biosynthesis_cellulose	0.149847	-0.455934	-0.602969	1.10945	0.729038	0.658398		MdUI20562	Beta glucosidase 11 (BGLU11) [Arabidopsis thaliana (Mouse-ear cress)]	cell wall_degredation	-0.444894	0.271746	0.337139	0.734638	1.20727	1.26325
MdUI19220	Cellulose-synthase like C12 [Arabidopsis thaliana (Mouse-ear cress)]	cell wall_biosynthesis_cellulose	-0.0042711	-0.014794	-1.39505	0.997044	0.989798	0.380231		MdUI07061	Beta-1,3-glucanase [Prunus persica (Peach)]	cell wall_degredation	-0.427925	0.539415	-0.0733012	0.74333	1.45338	0.950461
MdUI24636	Cellulose synthase, putative [Arabidopsis thaliana (Mouse-ear cress)]	cell wall_biosynthesis_cellulose	-0.86546	-0.329943	-0.155272	0.548871	0.795568	0.897963		MdUI15238	Expansin [Malus domestica (Apple) (Malus sylvestris)]	cell wall_loosening	0.1507	0.338598	-0.147774	1.11011	1.26453	0.902642
										MdUI19970	Expansin 3 [Malus domestica (Apple) (Malus sylvestris)]	cell wall_loosening	0.650677	0.565772	0.876418	1.5699	1.48018	1.83581
NOTE:										MdUI08973	Expansin-related protein precursor [Arabidopsis thaliana (Mouse-ear cress)]	cell wall_loosening	-0.120258	0.472278	0.531246	0.920023	1.3873	1.44518
Highlighted genes with similar expression pattern between NAA and shading										MdUI08282	Putative pectinacetylesterase [Arabidopsis thaliana (Mouse-ear cress)]	cell wall_modification	0.729481	0.747882	0.919553	1.65804	1.67933	1.89153
Highlighted genes with different expression pattern between NAA and shading										MdUI29035	Putative pectinesterase [Arabidopsis thaliana (Mouse-ear cress)]	cell wall_modification	0.127785	0.582443	0.207618	1.09262	1.49738	1.15478
										MdUI19220	Cellulose-synthase like C12 [Arabidopsis thaliana (Mouse-ear cress)]	cell wall_biosynthesis_cellulose	0.578496	-0.109615	-0.535217	1.49329	0.926836	0.690055
										MdUI22376	Cellulose synthase [Medicago truncatula (Barrel medic)]	cell wall_biosynthesis_cellulose	-0.220954	-0.540807	-0.894584	0.857998	0.687386	0.537902
										MdUI24636	Putative cellulose synthase [Arabidopsis thaliana (Mouse-ear cress)]	cell wall_biosynthesis_cellulose	-0.61405	-1.09456	0.201961	0.65336	0.468278	1.15026

## Sheet: Proteolysis
NAA	Annotation	Description		logFC			Fold Change			SHD	Annotation	Description		logFC			Fold Change
MdUI39114	Autophagy 9 [Arabidopsis thaliana (Mouse-ear cress)]	apoptosis	0.789962	0.774156	0.246777	1.72903	1.71019	1.18655		MdUI15855	ATP-dependent Clp protease proteolytic subunit [Malus domestica (Apple) (Malus sylvestris)]	apoptosis	0.223558	0.620983	0.134242	1.16761	1.53792	1.09752
MdUI13999	Cysteine protease precursor [Phaseolus vulgaris (Kidney bean) (French bean)]	apoptosis	-0.00499817	0.345826	0.576005	0.996542	1.27088	1.49072		MdUI18742	ATP-dependent Clp protease regulatory subunit CLPX [Arabidopsis thaliana (Mouse-ear cress)]	apoptosis	0.200339	0.702194	0.347119	1.14897	1.62698	1.27202
MdUI18381	Cysteine proteinase [Malus domestica (Apple) (Malus sylvestris)]	apoptosis	-0.280563	0.352405	0.78026	0.82327	1.27669	1.71744		MdUI15835	Clp amino terminal domain-containing protein [Arabidopsis thaliana (Mouse-ear cress)]	apoptosis	-0.20161	0.476343	1.11211	0.86958	1.39121	2.16162
MdUI28611	Cysteine proteinase, putative / thiol protease, putative [Arabidopsis thaliana (Mouse-ear cress)]	apoptosis	-0.787165	0.414773	0.488446	0.579482	1.33309	1.40293		MdUI18468	Clp amino terminal domain-containing protein [Arabidopsis thaliana (Mouse-ear cress)]	apoptosis	0.346548	1.15666	0.269745	1.27152	2.22941	1.20559
MdUI06111	Cystatin [Malus domestica (Apple) (Malus sylvestris)]	protease_inhibitor	-0.0489012	-0.310323	-0.184549	0.966672	0.806461	0.879924		MdUI19663	Clp protease proteolytic subunit 5 [Arabidopsis thaliana (Mouse-ear cress)]	apoptosis	-0.11022	0.428562	0.858393	0.926447	1.34589	1.81302
MdUI15873	Cysteine protease inhibitor cystatin [Malus domestica (Apple) (Malus sylvestris)]	protease_inhibitor	-0.231058	-0.25592	-0.55711	0.85201	0.837453	0.679662		MdUI00659	Cysteine protease [Vigna mungo (Rice bean) (Black gram)]	apoptosis	-0.156826	0.406474	1.02767	0.896996	1.32544	2.03873
MdUI15992	Cysteine protease inhibitor cystatin [Malus domestica (Apple) (Malus sylvestris)]	protease_inhibitor	-0.166906	-0.310072	-0.658996	0.890751	0.806601	0.633319		MdUI16754	Cystatin-related protein [Arabidopsis thaliana (Mouse-ear cress)]	protease_inhibitor	-0.458548	-0.518616	-0.833353	0.727718	0.698041	0.561224
MdUI12923	Protease inhibitor/seed storage/LTP family protein [Arabidopsis thaliana (Mouse-ear cress)]	protease_inhibitor	-0.0938296	-0.524625	0.0480137	0.937032	0.69514	1.03384		MdUI02907	Cysteine protease inhibitor cystatin [Malus domestica (Apple) (Malus sylvestris)]	protease_inhibitor	-0.0699237	-0.407649	-0.553327	0.952688	0.753851	0.681447
MdUI09408	CUL1 [Oryza sativa (japonica cultivar-group)]	protein ubiquitination	-0.0591602	0.338478	0.379577	0.959823	1.26442	1.30096		MdUI15992	Cysteine protease inhibitor cystatin [Malus domestica (Apple) (Malus sylvestris)]	protease_inhibitor	0.0431578	-0.337119	-0.47724	1.03037	0.791621	0.718351
MdUI03301	Cullin 1B [Nicotiana tabacum (Common tobacco)]	protein ubiquitination	-0.103674	0.271152	0.408795	0.93066	1.20677	1.32758		MdUI16044	Cysteine protease inhibitor cystatin [Malus domestica (Apple) (Malus sylvestris)]	protease_inhibitor	0.0252145	-0.0265478	-0.437151	1.01763	0.981767	0.738592
MdUI21262	Cullin 1C [Nicotiana tabacum (Common tobacco)]	protein ubiquitination	-0.026315	0.228108	0.0635501	0.981925	1.1713	1.04503		MdUI14598	Ubiquitin activating enzyme 1 [Nicotiana tabacum (Common tobacco)]	protein degradation_E1	0.104402	0.310785	0.74362	1.07505	1.24038	1.67437
MdUI29262	Cullin-like protein1 [Pisum sativum (Garden pea)]	protein ubiquitination	0.164227	0.196715	0.23931	1.12057	1.14609	1.18043		MdUI05999	Ubiquitin conjugating enzyme [Arabidopsis thaliana]	protein degradation_E2	-0.139524	0.526974	0.434552	0.907819	1.4409	1.35149
MdUI20900	F-box family protein [Arabidopsis thaliana (Mouse-ear cress)]	protein ubiquitination	0.697407	1.20038	1.32256	1.62159	2.298	2.50109		MdUI01772	Ubiquitin-conjugating enzyme 2 [Arachis hypogaea (Peanut)]	protein degradation_E2	-0.0971856	0.390707	0.190741	0.934855	1.31104	1.14135
MdUI29196	F-box family protein [Arabidopsis thaliana (Mouse-ear cress)]	protein ubiquitination	-0.140558	0.137264	0.645927	0.907168	1.09982	1.56474		MdUI05051	Ubiquitin-conjugating enzyme 28 (UBC28) [Arabidopsis thaliana (Mouse-ear cress)]	protein degradation_E2	0.0324754	0.121102	0.566075	1.02277	1.08756	1.48049
MdUI16450	Ubiquitin-conjugating enzyme 8 [Capsicum annuum (Bell pepper)]	protein degradation_E2	-0.0552322	0.0914446	0.63607	0.96244	1.06544	1.55409		MdUI19766	Ubiquitin-conjugating enzyme E2 [Gossypium hirsutum (Upland cotton)]	protein degradation_E2	0.114508	0.744619	0.397661	1.08261	1.67553	1.31737
MdUI23281	RING-H2 finger protein ATL3I [Arabidopsis thaliana (Mouse-ear cress)]	protein degradation_E3	0.081278	0.552736	0.130342	1.05795	1.46686	1.09455		MdUI18399	Ubiquitin-conjugating enzyme X [Xenopus laevis (African clawed frog)]	protein degradation_E2	-0.759273	0.342662	0.916648	0.590794	1.26809	1.88772
MdUI09619	U-box domain-containing protein [Arabidopsis thaliana (Mouse-ear cress)]	protein degradation_E3	0.195293	0.526674	0.336475	1.14496	1.4406	1.26267		MdUI13978	Ubiquitin-conjugating protein-like [Solanum tuberosum (Potato)]	protein degradation_E2	-0.0486905	0.547794	0.286102	0.966813	1.46185	1.21934
MdUI28140	26S proteasome regulatory subunit, putative [Arabidopsis thaliana (Mouse-ear cress)]	protein degradation_proteosome	0.212756	-0.169075	0.870317	1.1589	0.889413	1.82806		MdUI21527	Ubiquitin ligase SINAT5, putative [Oryza sativa (japonica cultivar-group)]	protein degradation_E3	-0.167349	0.49422	0.230142	0.890477	1.40856	1.17295
MdUI23575	Proteasome subunit beta type 2-A [Arabidopsis thaliana (Mouse-ear cress)]	protein degradation_proteosome	-0.0199527	0.107015	0.620083	0.986265	1.077	1.53696		MdUI12665	Ubiquitin protein ligase 6 (UPL6) [Arabidopsis thaliana (Mouse-ear cress)]	protein degradation_E3	0.0279405	0.198395	0.228899	1.01956	1.14742	1.17194
MdUI22464	Aspartyl protease family protein [Arabidopsis thaliana (Mouse-ear cress)]	proteolysis	0.138605	0.623265	0.705127	1.10084	1.54036	1.63029		MdUI10538	Ubiquitin-protein ligase/ zinc ion binding [Arabidopsis thaliana]	protein degradation_E3	-0.181747	0.319187	0.284241	0.881635	1.24763	1.21777
MdUI19370	Putative zinc dependent protease [Trifolium pratense (Red clover)]	proteolysis	-0.0850565	0.353904	0.923357	0.942748	1.27801	1.89652		MdUI20275	Related to ubiquitin-protein ligase HUL4 [Neurospora crassa]	protein degradation_E3 related	0.358646	0.254852	0.980518	1.28222	1.19321	1.97317
MdUI28136	Serine carboxypeptidase S28 family protein [Arabidopsis thaliana (Mouse-ear cress)]	proteolysis	0.0386081	0.554184	0.245854	1.02712	1.46834	1.18579		MdUI23622	26S proteasome regulatory particle triple-A ATPase subunit 4, putative [Oryza sativa (japonica cultivar-group)]	protein degradation_proteosome	0.169471	-0.0155831	0.166621	1.12465	0.989257	1.12243
MdUI19542	Serine protease-like protein [Nicotiana tabacum (Common tobacco)]	proteolysis	0.102745	0.378952	0.161249	1.07381	1.3004	1.11825		MdUI04850	26S proteasome regulatory subunit s12, putative [Malus domestica (Apple) (Malus sylvestris)]	protein degradation_proteosome	0.0886459	0.175504	0.199117	1.06337	1.12936	1.148
										MdUI06589	26S proteasome regulatory subunit S2 [Arabidopsis thaliana (Mouse-ear cress)]	protein degradation_proteosome	0.141307	0.245832	0.189684	1.1029	1.18578	1.14051
NOTE:										MdUI06590	26S proteasome regulatory subunit S2 [Arabidopsis thaliana (Mouse-ear cress)]	protein degradation_proteosome	-0.0154124	0.185394	0.0463643	0.989374	1.13713	1.03266
Highlighted genes with similar expression pattern between NAA and shading										MdUI00263	26S proteasome regulatory subunit S3, putative (RPN3) [Arabidopsis thaliana (Mouse-ear cress)]	protein degradation_proteosome	0.253346	0.171829	0.0971818	1.19197	1.12649	1.06968
Highlighted genes with different expression pattern between NAA and shading										MdUI02156	26S proteasome regulatory subunit, putative (RPN9) [Arabidopsis thaliana (Mouse-ear cress)]	protein degradation_proteosome	0.0824422	0.221627	0.192781	1.05881	1.16605	1.14296
										MdUI01188	26S proteasome regulatory subunit, putative [Oryza sativa (japonica cultivar-group)]	protein degradation_proteosome	0.165272	0.473521	0.269921	1.12138	1.38849	1.20574
										MdUI28993	26S Proteasome subunit 8 [Malus domestica (Apple) (Malus sylvestris)]	protein degradation_proteosome	0.0566831	0.38988	0.398281	1.04007	1.31028	1.31794
										MdUI00107	26S proteasome subunit RPN12 [Arabidopsis thaliana (Mouse-ear cress)]	protein degradation_proteosome	0.0777993	0.218873	0.256228	1.05541	1.16382	1.19435
										MdUI15428	Proteasome subunit beta type 6 precursor [Arabidopsis thaliana (Mouse-ear cress)]	protein degradation_proteosome	0.868382	1.80554	0.748299	1.82561	3.49559	1.67981
										MdUI12843	Multiubiquitin chain binding protein [Arabidopsis thaliana (Mouse-ear cress)]	protein ubiquitination	0.109841	0.227367	0.367293	1.07911	1.1707	1.28993
										MdUI15868	Ubiquitin-associated (UBA)/TS-N domain-containing protein / octicosapeptide/Phox/Bemp1 (PB1) domain-containing protein [Arabidopsis thaliana (Mouse-ear cress)]	protein ubiquitination	-0.133884	0.364213	0.781473	0.911374	1.28718	1.71889
										MdUI14043	Ubiquitin-associated (UBA)/TS-N domain-containing protein [Arabidopsis thaliana (Mouse-ear cress)]	protein ubiquitination	0.0144807	0.344415	0.553575	1.01009	1.26964	1.46772
										MdUI20900	F-box family protein [Arabidopsis thaliana (Mouse-ear cress)]	protein ubiquitination	0.222945	0.972798	0.871627	1.16711	1.96264	1.82972
										MdUI23857	Aspartic-type endopeptidase [Arabidopsis thaliana]	proteolysis	0.200691	0.679394	-0.0649554	1.14925	1.60147	0.955975
										MdUI22464	Aspartyl protease family protein [Arabidopsis thaliana (Mouse-ear cress)]	proteolysis	-0.138183	0.525691	0.716821	0.908663	1.43962	1.64356
										MdUI17585	Serine carboxypeptidase [Prunus mume (Japanese flowering apricot)]	proteolysis	0.0203582	0.343403	0.993867	1.01421	1.26875	1.99152
										MdUI23860	Serine carboxypeptidase-like 32 (SCPL32) [Arabidopsis thaliana (Mouse-ear cress)]	proteolysis	-0.291251	0.74923	0.671027	0.817193	1.6809	1.59221
										MdUI38388	Serine carboxypeptidase-like 32 (SCPL32) [Arabidopsis thaliana (Mouse-ear cress)]	proteolysis	0.17926	0.83346	0.209208	1.1323	1.78195	1.15605
										MdUI29689	Subtilisin proteinase-like [Arabidopsis thaliana (Mouse-ear cress)]	proteolysis	-0.0132136	0.357153	0.52838	0.990883	1.2809	1.44231
										MdUI30079	Subtilisin-like protease [Alnus glutinosa (Alder)]	proteolysis	0.20542	0.635962	0.121403	1.15302	1.55397	1.08779
										MdUI02355	Subtilisin-like protease [Malus domestica (Apple) (Malus sylvestris)]	proteolysis	0.153108	0.420797	0.38867	1.11196	1.33867	1.30919
										MdUI09518	Subtilisin-like serine protease [Arabidopsis thaliana (Mouse-ear cress)]	proteolysis	0.118029	0.410655	0.600751	1.08525	1.32929	1.51651

## Sheet: TFs
NAA	Annotation	Description		logFC			Fold Change			SHD	Annotation	Description		logFC			Fold Change
MdUI15233	Transcription factor AHAP2 [Malus domestica (Apple) (Malus sylvestris)]	TF_AP2	0.738334	0.440763	0.260959	1.66825	1.35732	1.19827		MdUI29917	DREB subfamily A-5 of ERF/AP2 transcription factor family protein [Arabidopsis thaliana (Mouse-ear cress)]	TF_AP2/ERF	0.166706	-0.00990135	0.52034	1.12249	0.99316	1.43429
MdUI37802	AP2/EREBP transcription factor-like protein [Oryza sativa (japonica cultivar-group)]	TF_AP2/EREBP	0.235035	0.272933	0.536372	1.17694	1.20826	1.45032		MdUI19271	ERF (ethylene response factor) subfamily B-6 of ERF/AP2 transcription factor family [Arabidopsis thaliana (Mouse-ear cress)]	TF_AP2/ERF	0.262894	0.594761	0.250163	1.19988	1.51022	1.18934
MdUI22555	Putative AP2/EREBP transcription factor [Arabidopsis thaliana (Mouse-ear cress)]	TF_AP2/EREBP	-0.10193	0.530102	-0.134205	0.931786	1.44403	0.911172		MdUI16246	Basic helix-loop-helix (bHLH) family protein [Arabidopsis thaliana (Mouse-ear cress)]	TF_bHLH	-0.531558	0.275478	-0.286777	0.691807	1.2104	0.819731
MdUI29917	DREB subfamily A-5 of ERF/AP2 transcription factor family protein [Arabidopsis thaliana (Mouse-ear cress)]	TF_AP2/ERF	-0.203698	0.61637	0.427757	0.868322	1.53301	1.34514		MdUI07382	BTB and TAZ domain protein 1 [Arabidopsis thaliana (Mouse-ear cress)]	TF_BTB/TAZ	-0.0800828	-0.627717	-0.666937	0.946003	0.6472	0.629842
MdUI28398	ERF (ethylene response factor) subfamily B-4 of ERF/AP2 transcription factor family [Arabidopsis thaliana (Mouse-ear cress)]	TF_AP2/ERF	0.0760855	0.935135	-0.232591	1.05415	1.91207	0.851105		MdUI19064	BTB and TAZ domain protein 1 [Arabidopsis thaliana (Mouse-ear cress)]	TF_BTB/TAZ	-0.508776	-0.518953	-0.905393	0.702818	0.697878	0.533887
MdUI19271	ERF (ethylene response factor) subfamily B-6 of ERF/AP2 transcription factor family [Arabidopsis thaliana (Mouse-ear cress)]	TF_AP2/ERF	0.358567	0.662556	-0.0666928	1.28215	1.58288	0.954824		MdUI05565	BZIP transcription factor [Malus domestica (Apple) (Malus sylvestris)]	TF_bZIP	-0.0110721	0.312395	0.422638	0.992355	1.24177	1.34038
MdUI06006	Basic helix-loop-helix (bHLH) family protein [Arabidopsis thaliana (Mouse-ear cress)]	TF_bHLH	0.170782	0.508744	0.208585	1.12567	1.42281	1.15555		MdUI25545	BZIP transcription factor [Nicotiana tabacum (Common tobacco)]	TF_bZIP	-0.121164	-0.607758	-0.966432	0.919445	0.656216	0.51177
MdUI25545	BZIP transcription factor [Nicotiana tabacum (Common tobacco)]	TF_bZIP	-0.107165	-0.221608	-0.541936	0.928411	0.857609	0.686849		MdUI30983	Agamous-like 65 [Arabidopsis thaliana (Mouse-ear cress)]	TF_flowering	-0.588667	-0.392394	-1.07018	0.664957	0.761864	0.47626
MdUI21652	BZIP-like protein [Arabidopsis thaliana (Mouse-ear cress)]	TF_bZIP	-0.71836	-1.31216	0.584863	0.607788	0.402717	1.4999		MdUI16402	Agamous-like protein [Malus domestica (Apple) (Malus sylvestris)]	TF_flowering	-0.423421	-0.367813	0.196364	0.745655	0.774957	1.14581
MdUI30983	Agamous-like 65 [Arabidopsis thaliana (Mouse-ear cress)]	TF_flowering	-0.116016	-0.584029	0.0942812	0.922732	0.667098	1.06753		MdUI06847	Homeodomain leucine zipper protein HDZ2 [Phaseolus vulgaris (Kidney bean) (French bean)]	TF_leucine zipper	-0.0448626	-0.619584	-0.234477	0.969382	0.650859	0.849993
MdUI37707	Agamous-like 92 [Arabidopsis thaliana (Mouse-ear cress)]	TF_flowering	-0.51015	-0.804331	-0.331147	0.702149	0.572628	0.794904		MdUI16128	RISBZ4 [Oryza sativa (japonica cultivar-group)]	TF_leucine zipper	0.183177	0.731622	0.611971	1.13538	1.66051	1.52835
MdUI14095	CONSTANS-like 12 [Arabidopsis thaliana (Mouse-ear cress)]	TF_flowering	-0.0336733	0.594331	0.577916	0.97693	1.50977	1.49269		MdUI07065	C-type MADS box protein [Malus domestica (Apple) (Malus sylvestris)]	TF_MADS	0.11908	0.476714	0.24487	1.08604	1.39157	1.18499
MdUI19436	Homeobox-leucine zipper protein HAT14 [Arabidopsis thaliana (Mouse-ear cress)]	TF_leucine zipper	-0.131746	1.0879	0.0623434	0.912726	2.12565	1.04416		MdUI37974	C-type MADS box protein [Malus domestica (Apple) (Malus sylvestris)]	TF_MADS	-0.012295	0.441151	0.133171	0.991514	1.35769	1.0967
MdUI16189	C-type MADS box protein [Malus domestica (Apple) (Malus sylvestris)]	TF_MADS	-0.472498	-0.162276	-0.404936	0.720716	0.893614	0.75527		MdUI26048	JOINTLESS [Malus domestica (Apple) (Malus sylvestris)]	TF_MADS	-0.0433579	0.376696	0.517004	0.970394	1.29837	1.43098
MdUI26048	JOINTLESS [Malus domestica (Apple) (Malus sylvestris)]	TF_MADS	-0.0419275	0.522831	0.129694	0.971356	1.43677	1.09406		MdUI06648	MADS-box protein 3 [Malus domestica (Apple) (Malus sylvestris)]	TF_MADS	-0.137274	-0.315502	0.0836047	0.909236	0.803571	1.05966
MdUI32048	JOINTLESS [Malus domestica (Apple) (Malus sylvestris)]	TF_MADS	-0.022836	0.0528784	0.607796	0.984296	1.03733	1.52393		MdUI14639	MADS-box protein 4 [Malus domestica (Apple) (Malus sylvestris)]	TF_MADS	0.203529	0.322151	-0.0902681	1.15151	1.25019	0.939348
MdUI15358	MADS-box protein [Malus domestica (Apple) (Malus sylvestris)]	TF_MADS	-0.276591	-0.39998	-0.18665	0.82554	0.757869	0.878644		MdUI05947	MdMads2.1 protein [Malus domestica (Apple) (Malus sylvestris)]	TF_MADS	-0.131384	-0.634204	-0.37258	0.912955	0.644296	0.7724
MdUI06648	MADS-box protein 3 [Malus domestica (Apple) (Malus sylvestris)]	TF_MADS	-0.280632	-0.182678	-0.245694	0.82323	0.881066	0.84341		MdUI22667	MdMads2.1 protein [Malus domestica (Apple) (Malus sylvestris)]	TF_MADS	-0.12286	-0.497305	-0.503839	0.918365	0.708429	0.705228
MdUI13104	Pistillata MADS-box protein [Malus domestica (Apple) (Malus sylvestris)]	TF_MADS	-0.861617	0.075034	0.184652	0.550335	1.05339	1.13654		MdUI05946	MdMads2.2 protein [Malus domestica (Apple) (Malus sylvestris)]	TF_MADS	-0.238625	-0.222221	-0.383639	0.847553	0.857245	0.766502
MdUI19200	MYB domain protein 4 [Arabidopsis thaliana (Mouse-ear cress)]	TF_MYB	0.0514567	-0.812764	0.287372	1.03631	0.56929	1.22041		MdUI15150	MdMads2.2 protein [Malus domestica (Apple) (Malus sylvestris)]	TF_MADS	-0.414847	-0.264698	-0.310204	0.750099	0.832373	0.806528
MdUI30654	MYB19 [Malus domestica (Apple) (Malus sylvestris)]	TF_MYB	-0.294837	-0.361956	-0.421942	0.815165	0.778109	0.746419		MdUI21838	Myb domain protein 15 [Arabidopsis thaliana (Mouse-ear cress)]	TF_MYB	-0.282096	0.299209	0.514467	0.822395	1.23047	1.42847
MdUI29485	MYB21 [Malus domestica (Apple) (Malus sylvestris)]	TF_MYB	0.141952	-0.502746	0.0471249	1.1034	0.705762	1.0332		MdUI19200	MYB domain protein 4 [Arabidopsis thaliana (Mouse-ear cress)]	TF_MYB	0.104625	-0.469155	-0.670361	1.07521	0.722388	0.628349
MdUI30681	MYB24 [Malus domestica (Apple) (Malus sylvestris)]	TF_MYB	0.540264	0.348849	0.269159	1.45424	1.27354	1.2051		MdUI27905	Myb family transcription factor [Arabidopsis thaliana (Mouse-ear cress)]	TF_MYB	-0.181875	-0.518305	0.12267	0.881556	0.698191	1.08875
MdUI28801	MYB7 [Malus domestica (Apple) (Malus sylvestris)]	TF_MYB	0.00735772	-0.212568	-0.467679	1.00511	0.863	0.723127		MdUI05077	MYB11 [Malus domestica (Apple) (Malus sylvestris)]	TF_MYB	0.2926	-0.00992868	0.366424	1.22485	0.993142	1.28915
MdUI18973	MYB-CC type transfactor [Solanum tuberosum (Potato)]	TF_MYB	0.0887019	0.205897	0.504205	1.06341	1.1534	1.41834		MdUI29485	MYB21 [Malus domestica (Apple) (Malus sylvestris)]	TF_MYB	-0.358628	-0.252611	-0.65518	0.779906	0.839376	0.634996
MdUI13771	Plastid transcriptionally active3 (PTAC3) [Arabidopsis thaliana (Mouse-ear cress)]	TF_plastid	0.177525	-0.690467	-0.423461	1.13094	0.619653	0.745634		MdUI25142	MYB4 [Malus domestica (Apple) (Malus sylvestris)]	TF_MYB	-0.525993	-0.209279	-0.329732	0.694481	0.86497	0.795684
MdUI14029	WRKY transcription factor 71 [Arabidopsis thaliana (Mouse-ear cress)]	TF_WRKY	0.333804	0.720078	0.0620514	1.26033	1.64727	1.04395		MdUI34371	MYB4 [Malus domestica (Apple) (Malus sylvestris)]	TF_MYB	0.603736	0.343854	0.0167991	1.51965	1.26914	1.01171
MdUI26921	WRKY Transcription Factor; Group II-d, interacting with calmodulin [Arabidopsis thaliana (Mouse-ear cress)]	TF_WRKY	0.68616	0.316783	0.12856	1.609	1.24555	1.0932		MdUI05194	MYB6 [Malus domestica (Apple) (Malus sylvestris)]	TF_MYB	-0.157098	-0.196248	-0.382958	0.896827	0.872818	0.766863
MdUI02653	WRKY Transcription Factor; Group II-e [Arabidopsis thaliana (Mouse-ear cress)]	TF_WRKY	0.135981	0.528334	-0.09908	1.09884	1.44226	0.933628		MdUI22759	MYB6 [Malus domestica (Apple) (Malus sylvestris)]	TF_MYB	-0.124601	-0.486134	-0.248087	0.917258	0.713936	0.842012
MdUI22740	Zinc finger (C3HC4-type RING finger) family protein [Arabidopsis thaliana (Mouse-ear cress)]	TF_zinc finger	-0.0522101	0.515673	-0.231006	0.964458	1.42966	0.85204		MdUI28801	MYB7 [Malus domestica (Apple) (Malus sylvestris)]	TF_MYB	-0.415634	-0.336718	-0.534722	0.74969	0.791841	0.690292
MdUI22950	Zinc finger (C3HC4-type RING finger) family protein [Arabidopsis thaliana (Mouse-ear cress)]	TF_zinc finger	-0.331886	0.903254	-0.0480754	0.794497	1.87028	0.967226		MdUI34919	MYB92 [Malus domestica (Apple) (Malus sylvestris)]	TF_MYB	-0.221347	-0.143713	-0.460198	0.857764	0.905186	0.726887
										MdUI18973	MYB-CC type transfactor [Solanum tuberosum (Potato)]	TF_MYB	0.30416	0.552362	-0.0418068	1.2347	1.46648	0.971438
NOTE:										MdUI31785	Typical P-type R2R3 Myb protein [Sorghum bicolor (Sorghum) (Sorghum vulgare)]	TF_MYB	0.34377	-0.114227	-0.635573	1.26907	0.923877	0.643685
Highlighted genes with similar expression pattern between NAA and shading										MdUI10620	NAC domain protein NAC1 [Glycine max (Soybean)]	TF_NAC	-0.264228	-0.71328	-0.617068	0.832644	0.609932	0.651995
Highlighted genes with different expression pattern between NAA and shading										MdUI10621	NAC domain protein NAC1 [Glycine max (Soybean)]	TF_NAC	-0.325131	-0.247911	-0.745408	0.798226	0.842115	0.596499
										MdUI13869	NAC domain protein NAC1 [Phaseolus vulgaris (Kidney bean) (French bean)]	TF_NAC	-0.0501325	-0.0659889	-0.544766	0.965848	0.95529	0.685503
										MdUI14828	NAC domain protein NAC3 [Glycine max (Soybean)]	TF_NAC	0.0500707	0.18479	0.489065	1.03532	1.13665	1.40353
										MdUI39289	NAM (No apical meristem)-like protein [Arabidopsis thaliana (Mouse-ear cress)]	TF_NAM	-0.109897	0.187759	0.821113	0.926654	1.13899	1.76677
										MdUI38321	NAM / CUC2-like protein [Arabidopsis thaliana (Mouse-ear cress)]	TF_NAM	0.55872	0.545309	0.158613	1.47296	1.45933	1.11621
										MdUI02410	NAM-like protein [Arabidopsis thaliana (Mouse-ear cress)]	TF_NAM	-0.231359	0.483032	0.516577	0.851832	1.39768	1.43056
										MdUI20639	NAM-like protein 6 [Petunia hybrida (Petunia)]	TF_NAM	-0.128379	0.0263794	0.561558	0.914859	1.01845	1.47586
										MdUI22989	Transcription factor WRKY1 [Gossypium arboreum (Tree cotton)]	TF_WRKY	-0.326145	-0.15735	-0.514063	0.797665	0.89667	0.700248
										MdUI28727	WRKY DNA-binding protein [Nicotiana tabacum (Common tobacco)]	TF_WRKY	-0.096485	-0.17355	-0.521342	0.935309	0.886658	0.696724
										MdUI10381	Small zinc finger-like protein [Malus domestica (Apple) (Malus sylvestris)]	TF_zinc finger-like	-0.325954	0.357555	-0.0814694	0.797771	1.28125	0.945095
										MdUI10382	Small zinc finger-like protein [Malus domestica (Apple) (Malus sylvestris)]	TF_zinc finger-like	-0.0766887	0.294159	-0.0417618	0.948232	1.22617	0.971468

## Sheet: Heat map
A comparative heat map showing categorized genes involved in the induction of young fruit abscission caused by NAA and shading treatments. A fold change scale is shown at top along with the time points and gene categories are listed along with the color bars.
