# Supplementary material for: Transcriptomics of shading-induced and NAA-induced abscission in apple (Malus domestica) reveals a shared pathway involving reduced photosynthesis, alterations in carbohydrate transport and signaling and hormone crosstalk
Source: BMC Plant Biol. 2011 Oct 17;11:138. doi: 10.1186/1471-2229-11-138 (PMC3217944; doi:10.1186/1471-2229-11-138)
Supplement: Additional file 6 — Supplementary Table S4. Table S4 - Summary of array-measured expression of genes modified at early stages (D1, 3 and 5) after NAA and shading treatments. '+' and '-' signs represent up- and down-regulation of genes, respectively, while 0 represents no change. [file 1471-2229-11-138-S6.XLS]

## Sheet: Sheet1
Additional file 6 – Summary of array-measured expression of genes modified at early stages (D1, 3 and 5) after NAA and shading treatments
+' and '-' signs represent up- and down-regulation of genes, respectively, while 0 represents no change. All of these changes are based on a 2-fold change criterion (1 log ratio).
Gene	EST	AGI	Changes in gene expression from array data in response to						qPCR Figure No.	qPCR-tested tissue
				NAA			Shading
			D1	D3	D5	D1	D3	D5
Group 1
NCED	MDZ93765	N/A	N/A	N/A	N/A	N/A	N/A	N/A	6	FAZ & FC
SDR	CV129524	AT3G50560	0	0	0	0	＋	＋	6	FAZ & FC
AHAP	CO755934	N/A	＋	＋	0	0	0	0	6	FAZ & FC
ACS	AB034992	N/A	0	＋	0	＋	＋	0	7	FAZ & FC
ACO	CV631967	N/A	0	＋	＋	＋	＋	＋	7	FAZ & FC
ETR	CV794128	AT1G66340	0	＋	0	0	＋	＋	7	FAZ & FC
ERS	CN494383	AT1G66340	＋	＋	＋	＋	＋	＋	7	FAZ & FC
SOT	CN884089	AT3G44340	0	－	－	0	－	－	8	FAZ & FC
SUT	CV523766	AT1G09960	－	－	－	－	－	－	8	FAZ & FC
AEC	CV083132	AT3G27480	－	－	－	0	0	＋	8	FAZ & FC
PIN	CN879703	AT1G23080	0	－	－	0	0	－	8	FAZ & FC
Group 2
EXP	CV085382	N/A	0	＋	0	＋	＋	＋	9	FAZ
JNT	CN997148	AT2G22540	0	＋	0	0	＋	＋	9	FAZ
PG	AB210897	N/A	N/A	N/A	N/A	N/A	N/A	N/A	9	FAZ
Group 3
CAB	CV986639	AT3G54890	0	－	－	N/A	N/A	N/A	10	Leaf
PSB	CV632106	AT5G20885	0	－	－	N/A	N/A	N/A	10	Leaf
RubACT	CX024195	AT2G47620	0	－	－	0	－	0	10	Leaf
S6PDH	CV658761	AT2G21250	0	＋	0	－	－	－	10	Leaf
SOT	CN884089	AT3G44340	0	－	－	0	－	－	10	Leaf
SUT	CV523766	AT1G09960	－	－	－	－	－	－	10	Leaf
Group 4
SDH	CO415232	AT5G51970	－	－	0	0	0	－	11	FC
HXK	CN496753	AT2G19860	N/A	N/A	N/A	0	＋	＋	11	FC
TPS	CO576473	AT4G22660	N/A	N/A	N/A	－	0	－	11	FC
