# Supplementary material for: Transcriptomics of shading-induced and NAA-induced abscission in apple (Malus domestica) reveals a shared pathway involving reduced photosynthesis, alterations in carbohydrate transport and signaling and hormone crosstalk
Source: BMC Plant Biol. 2011 Oct 17;11:138. doi: 10.1186/1471-2229-11-138 (PMC3217944; doi:10.1186/1471-2229-11-138)
Supplement: Additional file 7 — Supplementary Table S5. Table S5 - Real-time qPCR primers. A list of primer sequences and gene accession numbers used for quantitative polymerase chain reaction studies. [file 1471-2229-11-138-S7.XLS]

## Sheet: Sheet1
Additional file 7 – List of primer sequences and gene accession numbers used for quantitative polymerase chain reaction studies
Gene	GB	EST	Primer		Tissue tested
	Accession#	Accession#	Direction	Primer Sequence
CAB	AY347803.1	CV986639	For	CCGAGCTCATTCACTGCAGAT	Leaf
			Rev	GCCCACTCCTGTGCTTTTACC
PSB	AB043961.1	CV632106	For	CTCTCCGTTCCGGCAAAAT
			Rev	GGCGACAAAGAAGGACACAGA
RubACT	Z21794.1	CX024195	For	TTCCCAGGCCAATCTATTGATT
			Rev	CAATGCTATCCACGCCAACA
S6PDH	D11080.1	CV658761	For	AAGCCTGCTGTGAGCCAATT
			Rev	GGGTGTGAGCTGTGGGAAGA
SOT	AY237400.1	CN884089	For	GGAAGAAGCCCAAGAGGAACA
			Rev	GCTCCGCTCATCACTCCAAT
SUT	AY445915.1	CV523766	For	GATCAGCTATTTGGTGGTGGAAA
			Rev	CAGAACGTGGAATTGCCAAGA
SDH	AY849315.1	CO415232	For	TGGGAGTGAGGTCGAGGATT	FC
			Rev	ATTGTACCGGCCTTGTTTGC
HXK	AF196966.1	CN496753	For	GACGGAGAGAAGCAAAAATCGA
			Rev	TCGTCACCCAACAACTCTTTGA
TPS	XM_002520977.1	CO576473	For	TGGTTCGATGCGAATGTGA
			Rev	CGGGCACCGATAAATACCAT
SOT	AY237400.1	CN884089	For	GGAAGAAGCCCAAGAGGAACA	FAZ/FC
			Rev	GCTCCGCTCATCACTCCAAT
SUT	AY445915.1	CV523766	For	GATCAGCTATTTGGTGGTGGAAA
			Rev	CAGAACGTGGAATTGCCAAGA
AEC	AF247004.1	CV083132	For	CCAAAGTGATGCCTCCAACA
			Rev	GACCAAGTGAGGCCAATCAAG
PIN	AF515434.1	CN879703	For	TTTTGGCGGGAACGATTC
			Rev	GGAACTGCCGCTTTGTTTTC
ACS	AB034992	AB034992	For	GCAATGGTGGTCTTTTCGTATG
			Rev	TTCGAACGTCTGCTCCTTGA
ACO	AF030859	CV631967	For	CAGTCGGATGGGACCAGAA
			Rev	GCTTGGAATTTCAGGCCAGA
ETR	AF032448	CV794128	For	TTGGCCTGTGAAGAGCAGT
			Rev	TGCAAACCATGTAGAGCCAT
ERS	AY083169	CN494383	For	CAACTAGGGATATGCGAC
			Rev	CACTGGCATCCAAAGACTTC
NCED	AY347797	MDZ93765	For	CTATGGCGGTGAGCCTTTCT
			Rev	TCATCCTCCTCCACGTTTGG
SDR	NM_114916.3	CV129524	For	AGCCTTTCACTGCGCTCAAC
			Rev	CGGAACACCCCGTAAACAAA
AHAP	AF332215.2	CO755934	For	CGATTCGGATTGGAGAGTAAGG
			Rev	GCATGGCTTCACTCTGCAAGT
EXP	AF527800.1	CV085382	For	AGCCAGGGCTATGGGACTAAC	FAZ
			Rev	GGTCATTCACACACCTGATCTGA
JNT	DQ402055.2	CN997148	For	GCGATGCCGATATTGCTCTT
			Rev	TGCAAGTTGTGCCTTTCTAGAATT
PG	AB210897	AB210897	For	CGGTTCAGCCGACAAGTTG
			Rev	TACGAGTGAGGAGGAGTAGATGGA
Actin		CN938023	For	TGACCGAATGAGCAAGGAAATTACT	ENDO
			Rev	TACTCAGCTTTGGCAATCCACATC
